# Supplementary material for: Gossypetin ameliorates 5xFAD spatial learning and memory through enhanced phagocytosis against Aβ
Source: Alzheimers Res Ther. 2022 Oct 21;14:158. doi: 10.1186/s13195-022-01096-3 (PMC9585741; doi:10.1186/s13195-022-01096-3)
Supplement: Supplementary file 1 — Additional file 1. GOBP terms affected by gossypetin in 5xFAD. List of GOBP terms affected by gossypetin treatment in each 5xFAD microglial subpopulation. [file 13195_2022_1096_MOESM1_ESM.xlsx]

## Sheet: Sheet1
Terms	Cell Types_Region	5xFAD - WT	Gossypetin - Vehicle	Sig
osteoclast development	Ccl4.hi_Hippocampus	UP	DOWN	S
antigen processing and presentation of exogenous peptide antigen via MHC class II	Ccnb2._Hippocampus	UP	UP	S
cellular iron ion homeostasis	Ccnb2._Hippocampus	UP	UP	S
chaperone cofactor-dependent protein refolding	Ccnb2._Hippocampus	UP	UP	S
steroid catabolic process	Ccnb2._Hippocampus	UP	DOWN	S
cellular component maintenance	Ctss.hi_Cortex	UP	UP	S
cytoplasmic translation	Ctss.hi_Cortex	UP	DOWN	S
hexose metabolic process	Ctss.hi_Cortex	UP	DOWN	S
negative regulation of endopeptidase activity	Ctss.hi_Cortex	UP	DOWN	S
negative regulation of platelet activation	Ctss.hi_Cortex	UP	DOWN	S
negative regulation of protein secretion	Ctss.hi_Cortex	UP	DOWN	S
negative regulation of tumor necrosis factor production	Ctss.hi_Cortex	UP	DOWN	S
positive regulation of myelination	Ctss.hi_Cortex	UP	DOWN	S
regulation of amyloid-beta clearance	Ctss.hi_Cortex	UP	DOWN	S
antigen processing and presentation of exogenous peptide antigen via MHC class II	Ctss.hi_Hippocampus	UP	UP	S
cytoplasmic translation	Ctss.hi_Hippocampus	UP	UP	S
response to bacterium	Ctss.hi_Hippocampus	UP	UP	S
aldehyde biosynthetic process	Ctss.hi_Hippocampus	UP	DOWN	S
cytoplasmic translation	Ctss.hi_Hippocampus	UP	DOWN	S
glial cell proliferation	Ctss.hi_Hippocampus	UP	DOWN	S
glycolytic process	Ctss.hi_Hippocampus	UP	DOWN	S
hexose metabolic process	Ctss.hi_Hippocampus	UP	DOWN	S
lipoprotein catabolic process	Ctss.hi_Hippocampus	UP	DOWN	S
lung morphogenesis	Ctss.hi_Hippocampus	UP	DOWN	S
maintenance of location in cell	Ctss.hi_Hippocampus	UP	DOWN	S
negative regulation of endopeptidase activity	Ctss.hi_Hippocampus	UP	DOWN	S
negative regulation of neuroinflammatory response	Ctss.hi_Hippocampus	UP	DOWN	S
negative regulation of platelet activation	Ctss.hi_Hippocampus	UP	DOWN	S
plasminogen activation	Ctss.hi_Hippocampus	UP	DOWN	S
positive regulation of glial cell differentiation	Ctss.hi_Hippocampus	UP	DOWN	S
positive regulation of gliogenesis	Ctss.hi_Hippocampus	UP	DOWN	S
positive regulation of glycoprotein biosynthetic process	Ctss.hi_Hippocampus	UP	DOWN	S
positive regulation of myelination	Ctss.hi_Hippocampus	UP	DOWN	S
positive regulation of neural precursor cell proliferation	Ctss.hi_Hippocampus	UP	DOWN	S
positive regulation of osteoblast differentiation	Ctss.hi_Hippocampus	UP	DOWN	S
receptor-mediated endocytosis	Ctss.hi_Hippocampus	UP	DOWN	S
regulation of amyloid-beta clearance	Ctss.hi_Hippocampus	UP	DOWN	S
regulation of metal ion transport	Ctss.hi_Hippocampus	UP	DOWN	S
steroid catabolic process	Ctss.hi_Hippocampus	UP	DOWN	S
antigen processing and presentation of endogenous peptide antigen via MHC class I via ER pathway, TAP-independent	Homeostatic_Cortex	UP	UP	S
antigen processing and presentation of endogenous peptide antigen via MHC class Ib	Homeostatic_Cortex	UP	UP	S
antigen processing and presentation of exogenous peptide antigen via MHC class II	Homeostatic_Cortex	UP	UP	S
immunoglobulin mediated immune response	Homeostatic_Cortex	UP	UP	S
positive regulation of T cell mediated cytotoxicity	Homeostatic_Cortex	UP	UP	S
cytoplasmic translation	Homeostatic_Cortex	UP	DOWN	S
osteoclast differentiation	Homeostatic_Cortex	UP	DOWN	S
antigen processing and presentation of endogenous peptide antigen via MHC class I via ER pathway, TAP-independent	Homeostatic_Hippocampus	UP	UP	S
antigen processing and presentation of endogenous peptide antigen via MHC class Ib	Homeostatic_Hippocampus	UP	UP	S
antigen processing and presentation of exogenous peptide antigen	Homeostatic_Hippocampus	UP	UP	S
antigen processing and presentation of exogenous peptide antigen via MHC class II	Homeostatic_Hippocampus	UP	UP	S
cellular iron ion homeostasis	Homeostatic_Hippocampus	UP	UP	S
cellular response to low-density lipoprotein particle stimulus	Homeostatic_Hippocampus	UP	UP	S
cytoplasmic translation	Homeostatic_Hippocampus	UP	UP	S
defense response to bacterium	Homeostatic_Hippocampus	UP	UP	S
iron ion transport	Homeostatic_Hippocampus	UP	UP	S
maintenance of location in cell	Homeostatic_Hippocampus	UP	UP	S
negative regulation of neuron projection development	Homeostatic_Hippocampus	UP	UP	S
neutrophil activation involved in immune response	Homeostatic_Hippocampus	UP	UP	S
osteoclast differentiation	Homeostatic_Hippocampus	UP	UP	S
phagocytosis, engulfment	Homeostatic_Hippocampus	UP	UP	S
positive regulation of cytokine production involved in immune response	Homeostatic_Hippocampus	UP	UP	S
positive regulation of interleukin-10 production	Homeostatic_Hippocampus	UP	UP	S
positive regulation of leukocyte activation	Homeostatic_Hippocampus	UP	UP	S
positive regulation of phagocytosis	Homeostatic_Hippocampus	UP	UP	S
positive regulation of T cell mediated cytotoxicity	Homeostatic_Hippocampus	UP	UP	S
regulation of hypersensitivity	Homeostatic_Hippocampus	UP	UP	S
response to organic substance	Homeostatic_Hippocampus	UP	UP	S
ribosomal large subunit biogenesis	Homeostatic_Hippocampus	UP	UP	S
syncytium formation by plasma membrane fusion	Homeostatic_Hippocampus	UP	UP	S
cytoplasmic translation	Homeostatic_Hippocampus	UP	DOWN	S
ribosomal large subunit biogenesis	Homeostatic_Hippocampus	UP	DOWN	S
cytoplasmic translation	Ifit3._Cortex	UP	UP	S
rRNA processing	Ifit3._Cortex	UP	UP	S
translation	Ifit3._Cortex	UP	UP	S
negative regulation of neuroinflammatory response	Mcm3._Cortex	UP	DOWN	S
nitric oxide biosynthetic process	Mcm3._Cortex	UP	DOWN	S
regulation of intrinsic apoptotic signaling pathway in response to DNA damage by p53 class mediator	Mcm3._Cortex	UP	DOWN	S
skeletal muscle tissue regeneration	Mcm3._Cortex	UP	DOWN	S
antigen processing and presentation of exogenous peptide antigen via MHC class II	Mcm3._Hippocampus	UP	UP	S
cellular response to fluid shear stress	Mcm3._Hippocampus	UP	DOWN	S
hormone catabolic process	Mcm3._Hippocampus	UP	DOWN	S
steroid catabolic process	Mcm3._Hippocampus	UP	DOWN	S
antigen processing and presentation of exogenous peptide antigen via MHC class II	Stage1.DAM_Cortex	UP	UP	S
response to bacterium	Stage1.DAM_Cortex	UP	UP	S
ATP metabolic process	Stage1.DAM_Cortex	UP	DOWN	S
cytoplasmic translation	Stage1.DAM_Cortex	UP	DOWN	S
glucose homeostasis	Stage1.DAM_Cortex	UP	DOWN	S
hexose metabolic process	Stage1.DAM_Cortex	UP	DOWN	S
lipoprotein catabolic process	Stage1.DAM_Cortex	UP	DOWN	S
negative regulation of immune system process	Stage1.DAM_Cortex	UP	DOWN	S
phosphatidylcholine metabolic process	Stage1.DAM_Cortex	UP	DOWN	S
positive regulation of gliogenesis	Stage1.DAM_Cortex	UP	DOWN	S
positive regulation of glycoprotein biosynthetic process	Stage1.DAM_Cortex	UP	DOWN	S
positive regulation of lipid biosynthetic process	Stage1.DAM_Cortex	UP	DOWN	S
receptor-mediated endocytosis	Stage1.DAM_Cortex	UP	DOWN	S
regulation of hormone biosynthetic process	Stage1.DAM_Cortex	UP	DOWN	S
cellular response to amyloid-beta	Stage1.DAM_Cortex	DOWN	DOWN	S
negative regulation of neuron death	Stage1.DAM_Cortex	DOWN	DOWN	S
antigen processing and presentation of endogenous peptide antigen via MHC class I via ER pathway, TAP-independent	Stage1.DAM_Hippocampus	UP	UP	S
antigen processing and presentation of endogenous peptide antigen via MHC class Ib	Stage1.DAM_Hippocampus	UP	UP	S
antigen processing and presentation of exogenous peptide antigen via MHC class II	Stage1.DAM_Hippocampus	UP	UP	S
positive regulation of T cell mediated cytotoxicity	Stage1.DAM_Hippocampus	UP	UP	S
regulation of hypersensitivity	Stage1.DAM_Hippocampus	UP	UP	S
response to bacterium	Stage1.DAM_Hippocampus	UP	UP	S
ATP metabolic process	Stage1.DAM_Hippocampus	UP	DOWN	S
cellular response to amyloid-beta	Stage1.DAM_Hippocampus	UP	DOWN	S
cholesterol metabolic process	Stage1.DAM_Hippocampus	UP	DOWN	S
cranial nerve development	Stage1.DAM_Hippocampus	UP	DOWN	S
cytoplasmic translation	Stage1.DAM_Hippocampus	UP	DOWN	S
dendritic cell differentiation	Stage1.DAM_Hippocampus	UP	DOWN	S
hexose metabolic process	Stage1.DAM_Hippocampus	UP	DOWN	S
lung morphogenesis	Stage1.DAM_Hippocampus	UP	DOWN	S
negative regulation of apoptotic process	Stage1.DAM_Hippocampus	UP	DOWN	S
negative regulation of neuron death	Stage1.DAM_Hippocampus	UP	DOWN	S
negative regulation of small molecule metabolic process	Stage1.DAM_Hippocampus	UP	DOWN	S
positive regulation of glycoprotein biosynthetic process	Stage1.DAM_Hippocampus	UP	DOWN	S
positive regulation of lipid biosynthetic process	Stage1.DAM_Hippocampus	UP	DOWN	S
receptor-mediated endocytosis	Stage1.DAM_Hippocampus	UP	DOWN	S
response to lipid	Stage1.DAM_Hippocampus	UP	DOWN	S
steroid catabolic process	Stage1.DAM_Hippocampus	UP	DOWN	S
T cell proliferation	Stage1.DAM_Hippocampus	UP	DOWN	S
cellular response to hexose stimulus	Stage1.DAM_Hippocampus	DOWN	DOWN	S
learning or memory	Stage1.DAM_Hippocampus	DOWN	DOWN	S
negative regulation of apoptotic process	Stage1.DAM_Hippocampus	DOWN	DOWN	S
negative regulation of neuron death	Stage1.DAM_Hippocampus	DOWN	DOWN	S
response to lipid	Stage1.DAM_Hippocampus	DOWN	DOWN	S
cytoplasmic translation	Stage2.DAM_Cortex	UP	UP	S
cytoplasmic translation	Stage2.DAM_Cortex	UP	DOWN	S
chaperone cofactor-dependent protein refolding	Stage2.DAM_Hippocampus	UP	UP	S
negative regulation of leukocyte apoptotic process	Stage2.DAM_Hippocampus	UP	UP	S
positive regulation of ERK1 and ERK2 cascade	Stage2.DAM_Hippocampus	UP	UP	S
positive regulation of viral life cycle	Stage2.DAM_Hippocampus	UP	UP	S
cytoplasmic translation	Stage2.DAM_Hippocampus	UP	DOWN	S
membrane protein proteolysis	Stage2.DAM_Hippocampus	UP	DOWN	S
cytoplasmic translation	Xist._Cortex	UP	DOWN	S
mitochondrial transmembrane transport	Xist._Cortex	UP	DOWN	S
amino sugar catabolic process	Xist._Cortex	DOWN	UP	S
N-acetylneuraminate metabolic process	Xist._Cortex	DOWN	UP	S
antigen processing and presentation of exogenous peptide antigen via MHC class II	Xist._Hippocampus	UP	UP	S
cytoplasmic translation	Xist._Hippocampus	UP	UP	S
positive regulation of T cell mediated cytotoxicity	Xist._Hippocampus	UP	UP	S
cellular iron ion homeostasis	Xist._Hippocampus	UP	DOWN	S
cytoplasmic translation	Xist._Hippocampus	UP	DOWN	S
