# Supplementary material for: Gossypetin ameliorates 5xFAD spatial learning and memory through enhanced phagocytosis against Aβ
Source: Alzheimers Res Ther. 2022 Oct 21;14:158. doi: 10.1186/s13195-022-01096-3 (PMC9585741; doi:10.1186/s13195-022-01096-3)
Supplement: Supplementary file 2 — Additional file 2. DEGs between vehicle treated 5xFAD and WT. List of DEGs between WT and 5xFAD homeostatic microglia, stage 1, and stage 2 DAM subpopulations in hippocampus and cortex. [file 13195_2022_1096_MOESM2_ESM.xlsx]

## Sheet: Homeostatic_Cortex
	logFC	P.val
Gatm	-2.03686	0
Rpl29	2.34514	0
Rpl26	2.68461	0
Gm42418	-1.74439	1.06118e-293
CT010467.1	-1.49461	1.59317e-256
mt-Rnr1	-2.28099	2.11009e-248
Apoe	2.06704	5.53718e-176
mt-Rnr2	-1.81399	3.5371e-171
Ppfia4	0.55783	1.70733e-160
Ctsh	1.0425	2.62282e-153
H2-D1	1.19557	1.00589e-138
Spint1	0.500767	1.79408e-123
Ftl1-ps1	-1.12005	2.74901e-123
Man2b1	0.928016	2.66075e-113
Ywhah	0.872233	1.60983e-109
Lars2	-0.888817	6.42654e-105
Lyz2	0.898391	1.68244e-94
Rpl35a	0.944113	9.46463e-93
Ctsd	0.543851	1.10057e-85
Ftl1	0.889304	1.49257e-84
Cd34	0.69745	1.37138e-83
H2-K1	0.843472	7.34903e-77
Grn	0.647855	6.01834e-73
Olfml3	0.694638	9.84362e-73
H2-DMa	0.587364	1.21821e-72
Mlph	0.363847	2.3352e-68
Hspa8	0.668248	9.06575e-64
mt-Atp8	-0.679699	4.64385e-62
Gm15772	-0.79266	1.95948e-61
Gm10260	-0.564046	9.43207e-56
Cst7	0.455572	6.12456e-55
Mir6236	-0.584495	7.41424e-52
C1qa	0.335456	3.03916e-51
Ucp2	0.575152	6.22349e-48
Numb	-0.574695	6.66241e-48
Fth1	0.62162	1.75078e-45
mt-Atp6	-0.575446	1.71224e-44
Dock8	0.497015	2.40914e-43
Hspb3	-0.268404	2.97264e-42
Eif3j1	0.374358	1.46189e-41
Fcrls	-0.595958	3.79236e-41
Atp6v0c	0.542373	1.32407e-40
Cd9	0.631266	3.59335e-40
Gm26740	0.287742	5.45079e-38
Gm10076	0.472867	5.70113e-38
Tyrobp	0.422419	7.24116e-38
P2ry13	-0.508191	5.41756e-37
Gnas	0.579577	7.33028e-36
Rsrp1	-0.470468	7.33028e-36
Pon2	0.441515	3.08118e-34
Anxa3	-0.497111	4.19398e-34
Dleu2	0.528111	1.06068e-33
Cd164	-0.495254	9.19578e-33
Sqor	-0.399534	9.19578e-33
Atp6v0b	0.412398	2.76096e-32
Gnb4	0.135252	3.57626e-32
Gm21860	-0.158909	1.48864e-31
Upk1b	0.276107	1.51421e-31
Hexa	0.441508	4.80178e-31
Ctss	0.310846	6.00735e-31
Trem2	0.421318	7.48783e-30
Gpr65	0.223229	4.21196e-29
Ctsb	0.43071	7.57922e-29
AC160336.1	-0.470048	9.64228e-29
Gm12892	-0.142586	1.31652e-28
Psap	0.37126	2.13219e-28
Pxdc1	0.195652	6.36176e-28
Ccdc12	0.405775	8.25519e-28
H2-T23	0.384675	1.08784e-27
Npc2	0.446352	1.18014e-27
Cx3cr1	-0.29421	2.22696e-27
AC149090.1	0.449364	7.96387e-27
Ypel3	0.407673	1.13978e-26
Lgals3bp	0.327242	2.40396e-26
Pmepa1	-0.468057	6.10038e-26
Cadm1	0.370529	8.07974e-26
Eef2	0.466616	8.07974e-26
Ifi30	0.41073	7.76582e-25
Cd180	-0.36353	3.59648e-24
Npl	-0.400376	4.90513e-24
mt-Nd5	-0.503559	5.66768e-24
Spp1	0.105438	1.14885e-23
Mid1	-0.153234	1.4856e-23
Abhd14b	0.112897	2.38429e-23
Tlr1	0.161924	2.4041e-23
Whrn	-0.232534	2.47755e-23
Hmgb1-ps8	0.14794	4.09511e-23
Tcim	0.161459	5.0183e-23
Cd81	0.310407	8.84841e-23
Eif3j2	-0.159623	2.25076e-22
Gapdh	0.431194	3.08472e-22
Rpl29-ps5	-0.119781	6.30697e-22
Creg1	0.401395	6.6125e-22
Arhgap31	0.273976	7.71186e-22
Igsf8	0.314046	1.00524e-21
Zdhhc14	0.113012	1.05088e-21
Rnpep	0.283778	1.16325e-21
Abhd1	0.102391	1.56707e-21
Itgb5	0.338007	1.96304e-21
Cotl1	0.390881	2.99014e-21
Glrp1	-0.281348	4.78686e-21
Syngr1	0.404596	5.32981e-21
Tns1	0.147638	7.67376e-21
Srsf5	-0.380028	1.32619e-20
Khdrbs3	-0.311956	1.53994e-20
Rnasel	0.103186	1.77744e-20
Unc93b1	0.333262	1.88142e-20
Dhrs3	0.317349	2.07264e-20
Trf	0.381338	2.83675e-20
Ctnnd2	-0.114484	3.02326e-20
Kcnip3	0.0900871	3.02326e-20
Gm15920	-0.150028	2.74193e-19
Cst3	-0.277863	2.83331e-19
Ccnd3	0.292324	4.32753e-19
Mbnl1	-0.350365	6.22928e-19
Tmed3	0.324349	6.55856e-19
Mafb	0.393495	1.11931e-18
Ctsz	0.351152	1.59324e-18
Rapsn	0.220156	1.94725e-18
mt-Nd2	-0.456842	1.99133e-18
mt-Co1	-0.441224	2.36863e-18
Bhlhe41	0.358024	2.37596e-18
H2aw	0.194278	3.23292e-18
P2ry6	0.349407	3.36994e-18
Slc2a5	-0.349792	6.12073e-18
Cd83	0.230458	9.39259e-18
Csf2ra	0.260972	1.69432e-17
Glb1	0.196802	3.48001e-17
Capn3	0.260558	3.57573e-17
Fyb	0.354883	4.77031e-17
Fcgr3	0.301625	6.30314e-17
Cd63	0.426609	9.49614e-17
Chst2	0.107213	1.00722e-16
Axl	0.117535	1.56027e-16
H2bc4	0.228423	3.05586e-16
Pmp22	0.345497	3.30047e-16
Eef1a1	0.348723	5.0052e-16
4930481A15Rik	0.0491656	5.64381e-16
Etv5	-0.232602	7.30659e-16
Gm22613	0.0450836	7.30659e-16
Lgals1	-0.0978513	8.31912e-16
Srgn	0.332357	1.12735e-15
Ang	0.280869	1.4263e-15
Gpr34	-0.295219	1.45674e-15
Gm10790	-0.262568	1.83614e-15
Gusb	0.314564	1.93332e-15
Fam20c	0.0988246	1.96718e-15
Abhd12	0.305934	3.57679e-15
C3ar1	0.30624	4.46198e-15
Lrba	-0.320782	6.12398e-15
Tgs1	0.25602	7.45802e-15
Comt	0.316414	7.95329e-15
Armc3	-0.220192	8.57133e-15
Clta	0.294659	9.14032e-15
Gpr84	0.254542	1.50416e-14
Apobec3	0.231402	2.30183e-14
Uba52	0.33358	2.525e-14
Serpine2	0.335273	2.77241e-14
Rassf2	0.242797	2.779e-14
Tcirg1	0.245927	4.29503e-14
Lacc1	0.216699	6.60001e-14
Tnfsf8	0.0882357	9.2765e-14
Mlxipl	0.245112	1.01275e-13
Calm2	-0.289189	1.11694e-13
Cyth4	0.299938	1.28146e-13
Pabpc1	0.341718	1.31742e-13
Cox6a2	0.0925606	1.68417e-13
Mrpl33	0.232966	1.87043e-13
H2-Oa	0.137816	2.82029e-13
H2-Ob	-0.264538	4.84861e-13
Sfi1	0.217785	5.8314e-13
Slc35f6	0.171751	6.44855e-13
Arpc1b	0.297626	8.03699e-13
Tgfb1	0.296415	9.36062e-13
Ccl3	0.142682	9.84637e-13
Plk3	0.108921	9.84637e-13
Maf	-0.321559	9.84637e-13
Ecscr	-0.321569	9.90335e-13
B2m	0.291723	1.08252e-12
Rtcb	0.233928	1.31676e-12
Adipor1	0.214867	1.40908e-12
Rrbp1	0.258628	1.42911e-12
Ubc	-0.290718	1.63335e-12
Bin1	0.282764	2.47087e-12
Dnaja1	0.259387	2.51775e-12
Fscn1	0.304535	2.59059e-12
Malat1	-0.233243	2.74842e-12
Stard9	0.195085	2.97892e-12
Iffo1	0.190481	3.05841e-12
St8sia6	0.164803	3.43703e-12
Il21r	0.207174	3.53159e-12
Camk2n1	-0.261851	4.08683e-12
Pdlim4	-0.253162	4.39591e-12
Prune2	0.133337	4.40232e-12
Basp1	-0.257967	4.73622e-12
Cyb5r1	0.0890949	4.79698e-12
Ssbp2	0.225689	5.1739e-12
Slamf9	0.202339	5.5624e-12
Il10rb	0.244817	5.59211e-12
Soga1	0.161842	6.13731e-12
Ssr4	0.293084	7.23471e-12
Rpl30	-0.336511	7.73033e-12
Cyba	0.253082	8.07936e-12
Eif3f	0.306891	8.43902e-12
Atp6v1g1	0.278762	8.59858e-12
Msh5	-0.176072	9.24107e-12
Bag1	0.262056	9.42755e-12
Pld3	0.222408	9.62845e-12
Csf3r	0.271587	9.69863e-12
Smim3	0.10626	1.09241e-11
Csad	0.224925	1.24231e-11
Zfhx3	-0.294221	1.24261e-11
H2-DMb1	0.258324	1.69649e-11
Il17ra	0.220126	1.74564e-11
Fxyd5	0.110386	1.95961e-11
Rassf4	0.196353	2.17678e-11
Ccl24	0.119292	2.30584e-11
Akr1a1	0.280962	2.47862e-11
Pi4k2b	0.0604388	2.53155e-11
Pla2g15	0.271454	3.28711e-11
Pou2f2	0.314584	3.31359e-11
Dbi	0.213701	3.94683e-11
Chd7	0.219925	3.94683e-11
Gabarap	0.278255	4.90171e-11
Bri3	0.281801	6.08391e-11
Slc38a9	0.226792	6.34451e-11
Lgmn	0.173462	6.63716e-11
Rassf3	0.135232	6.656e-11
AU020206	0.188455	7.26075e-11
Olfml2b	-0.0848865	7.81416e-11
Sat1	0.27388	8.31362e-11
Gm13268	0.0942132	9.65815e-11
Pag1	0.27876	1.00827e-10
Setd3	0.179108	1.08021e-10
Arhgap45	0.267696	1.21757e-10
St14	0.082147	1.29237e-10
Arf5	0.233157	1.54025e-10
Rps2	0.3084	1.58851e-10
Gngt2	0.280453	1.59677e-10
Ptms	0.288417	1.68075e-10
Tcn2	0.266123	2.25524e-10
H2-T22	0.0735958	2.27499e-10
Pnp	-0.286274	2.4218e-10
Wdfy1	-0.175005	2.42671e-10
Trpm2	0.153733	2.79269e-10
Tmem37	0.214532	3.23482e-10
Abca9	-0.261607	3.35915e-10
P2rx4	0.203086	3.43183e-10
Gng5	0.27809	3.88108e-10
Adgrg5	0.0570439	4.08811e-10
Csnk2a3	-0.106099	4.19764e-10
Dnase2a	0.226373	5.13748e-10
mt-Co2	-0.138735	5.14842e-10
Actg1	-0.268765	6.3381e-10
Adssl1	0.0739981	6.80349e-10
Arhgef1	0.231735	8.16453e-10
Hacd4	0.161506	9.10712e-10
Serinc3	-0.173069	9.27161e-10
Cirbp	-0.189184	1.04275e-09
Ank	0.136669	1.05261e-09
Camkk2	0.184405	1.08282e-09
Glipr1	0.11898	1.18152e-09
Psat1	0.101072	1.61176e-09
Rab32	0.126075	1.63194e-09
Ak1	0.140692	1.63518e-09
Snrnp70	0.251439	1.64247e-09
Gdi2	0.248516	1.81671e-09
Ifitm3	0.0986425	1.90108e-09
Cxcl16	0.170361	1.93938e-09
Lamp1	0.237856	2.02032e-09
Dusp7	0.193159	2.17148e-09
Rplp1	0.273487	2.36474e-09
Gm49839	0.0942138	2.40149e-09
Inpp5d	0.248614	2.47054e-09
Itm2c	0.252849	2.70938e-09
Gm38157	0.111577	3.00664e-09
Cacna1a	0.135874	3.91434e-09
Pold4	0.222142	3.91566e-09
Timp2	0.264555	4.16088e-09
Bsg	0.239796	4.47846e-09
Prkcd	0.233667	4.56384e-09
Gm15459	-0.0908696	5.05211e-09
Tmem87a	-0.143625	5.42711e-09
Junb	0.230805	5.69332e-09
Rpl3	0.287052	6.30423e-09
Ifi27l2a	0.132888	7.44209e-09
Ctse	0.121357	8.21275e-09
Slc1a2	-0.098372	8.26848e-09
Tspo	0.186283	8.74237e-09
Mxra8	0.0957392	8.76421e-09
Pbxip1	0.192473	9.81978e-09
mt-Nd3	-0.317335	1.00852e-08
Syngr2	0.236431	1.07093e-08
Gnai2	0.236035	1.0823e-08
Alad	0.090827	1.16703e-08
Csmd3	-0.261456	1.17333e-08
Zfp467	0.140027	1.17333e-08
mt-Nd1	-0.309078	1.17333e-08
Frrs1	0.189186	1.24387e-08
Tpd52	0.185743	1.38477e-08
Cebpb	0.221958	1.41721e-08
Rpl10	0.263342	1.54536e-08
4833420G17Rik	0.192436	1.85176e-08
Son	-0.202185	2.05356e-08
Plekho1	0.234486	2.12667e-08
Epb41l3	0.0941251	2.15555e-08
Nav3	-0.26367	2.29176e-08
Mapk3	0.197762	2.42267e-08
Ifngr2	0.21243	2.7381e-08
Fcer1g	0.193822	3.04895e-08
Rsu1	0.19014	3.55549e-08
Snap25	-0.063878	3.79634e-08
Hsd17b4	0.183249	3.87051e-08
Hsph1	0.104548	4.63944e-08
Gm38042	0.188833	4.78164e-08
H4c4	-0.108065	4.79453e-08
Ctsf	0.214261	4.85164e-08
Gpr165	-0.0952546	5.24232e-08
Glmp	0.20372	5.42502e-08
Rapgef5	-0.211148	5.43912e-08
Gpi1	0.191437	5.64497e-08
Abi3	0.229963	5.66884e-08
Iscu	0.225389	6.14866e-08
G530011O06Rik	-0.174197	6.85034e-08
Gm8730	0.130272	6.85753e-08
Dynll1	0.220379	6.94571e-08
Csf1r	0.135898	7.98015e-08
Cebpa	0.210929	7.98015e-08
6820402A03Rik	0.0609588	8.74064e-08
Cd37	0.236066	8.77831e-08
Slc11a1	0.187796	8.78439e-08
Smpdl3a	0.11287	9.1621e-08
Hexb	0.131424	9.3693e-08
P2ry12	-0.178315	9.6553e-08
Rhog	0.201435	1.00924e-07
Tlr2	0.163575	1.00924e-07
Ppt2	0.123785	1.09352e-07
Sdf4	0.217197	1.09757e-07
4833411C07Rik	0.122968	1.2131e-07
Rbm39	0.206687	1.34538e-07
Gde1	0.162782	1.37473e-07
Mafg	0.210783	1.37473e-07
Hspa1a	0.0308605	1.4907e-07
Il6st	-0.201315	1.63964e-07
Gm48614	-0.0839769	1.64553e-07
Klrd1	-0.103831	1.72e-07
Sparc	0.168704	2.01592e-07
Slc9a9	0.178359	2.14598e-07
Ldhb	0.243701	2.18033e-07
Hspa5	0.258664	2.23706e-07
C5ar2	0.0869272	2.3432e-07
Irf8	0.235368	2.43893e-07
Cd68	0.238734	2.46884e-07
Trim12a	-0.0938323	2.52267e-07
Pld4	0.22445	2.73583e-07
Klhl9	-0.162388	3.04249e-07
Clec7a	0.109234	3.72224e-07
Pik3r1	-0.203634	3.95364e-07
Angptl7	0.112472	4.04734e-07
Lpcat1	0.151708	4.32085e-07
Ankrd11	0.212566	4.39468e-07
Nop58	-0.128269	4.4661e-07
Gpr155	-0.184329	4.92789e-07
C230096K16Rik	-0.116731	5.07527e-07
Fuca1	0.200847	5.13004e-07
Aplp2	0.169678	5.26829e-07
Dnajb14	0.168829	5.29089e-07
Plcb2	-0.118821	5.75927e-07
mt-Cytb	-0.274866	6.10909e-07
Fcrl1	-0.0877627	6.38796e-07
Dnajc3	0.198162	6.40278e-07
Calhm2	0.122784	6.48722e-07
Atp6ap1	0.200294	6.52868e-07
3830403N18Rik	0.0693072	6.53553e-07
Hebp1	0.135447	6.53553e-07
Mia2	0.174418	6.53617e-07
Cacnb2	0.0636617	6.94221e-07
Ildr2	0.0843519	6.94221e-07
Pkm	0.200158	7.57815e-07
Ly9	0.0609244	7.82768e-07
Arl4c	-0.223509	7.88056e-07
Cybc1	0.172163	7.9906e-07
Srgap2	-0.215044	9.10853e-07
Ly86	0.20007	9.2473e-07
Arl5c	0.0897362	9.3284e-07
AI506816	-0.0907331	9.40138e-07
Ncf1	0.214165	9.43319e-07
H2-Q7	0.0853133	9.90721e-07
Ccl4	0.0825362	1.0389e-06
Rpl21	0.2402	1.04867e-06
Htra3	0.07277	1.07842e-06
Gm16118	-0.080698	1.08832e-06
Abcg1	0.138792	1.11325e-06
Sbno2	0.121365	1.12202e-06
Irgm2	0.0791121	1.1507e-06
Cmklr1	0.134361	1.21207e-06
Nrgn	-0.0614234	1.24196e-06
Lhfpl2	0.170154	1.24196e-06
Igf1	0.0570625	1.25206e-06
Man2b2	0.137842	1.29184e-06
Ndst1	0.0746529	1.31241e-06
Rpl32	0.246473	1.46727e-06
Pebp1	0.184608	1.64403e-06
Atp2c1	0.201579	1.7352e-06
Rogdi	0.154913	1.83694e-06
Fam3c	0.13154	1.84846e-06
Ctc1	0.17346	1.88118e-06
Usf2	0.187438	2.07665e-06
Dennd4a	0.203314	2.18238e-06
Adcy7	0.169222	2.21558e-06
Fbrsl1	0.157432	2.23016e-06
Tra2a	0.202931	2.2397e-06
Uqcrh	0.237004	2.34614e-06
Rftn1	0.0627935	2.35363e-06
Mef2a	-0.21081	2.52855e-06
Gm16867	0.0125755	2.59843e-06
Cmtm6	-0.20866	2.59873e-06
Gm32849	0.0896895	2.68762e-06
Plxdc2	0.217304	2.79932e-06
Pea15a	0.165471	3.02249e-06
Fkbp5	0.138633	3.02249e-06
Arhgdia	0.195347	3.03752e-06
Mlf2	0.153627	3.08785e-06
Acadl	0.0917028	3.13882e-06
Maz	0.127854	3.49836e-06
Rpl19	0.225523	3.51543e-06
Tm6sf1	0.212076	3.54383e-06
Tspan32	0.0705238	3.97199e-06
Creld2	0.125666	4.12873e-06
Rpl41	0.224198	4.14917e-06
Cd74	0.105116	4.16684e-06
Itgax	0.0546332	4.45917e-06
Dip2b	-0.192233	4.49068e-06
Pfkl	0.1374	4.53565e-06
Gramd1a	0.129765	4.71417e-06
C130089K02Rik	0.167226	4.73218e-06
Ctsc	0.211637	4.99115e-06
Fabp5	0.0797718	5.1408e-06
Ubb	0.197755	5.29126e-06
Rnaset2b	-0.193412	5.87761e-06
BC023719	-0.0674811	6.01565e-06
Samsn1	-0.201653	6.04218e-06
Atp1b3	-0.197186	6.35307e-06
Cndp2	0.151299	6.6255e-06
Sall1	-0.199231	6.83093e-06
Commd8	-0.207601	7.25639e-06
Sorl1	0.0776415	7.87731e-06
Ccnd1	-0.184733	7.87731e-06
Gm45640	0.149687	8.04398e-06
Ppm1h	0.128991	8.34882e-06
Tmem44	-0.0948036	8.7136e-06
Tspan14	0.168927	8.73175e-06
Hps4	0.174118	8.96095e-06
Ccdc102a	0.0520335	9.16829e-06
Igsf6	0.10641	9.41881e-06
Pfdn5	0.226254	9.53376e-06
Sh3rf3	0.0146097	9.55793e-06
Ch25h	0.0395612	9.65921e-06
Rnf187	0.136085	9.65921e-06
Pdcd1	0.0331341	1.01003e-05
Gltp	0.146439	1.0257e-05
Tmem176b	0.243942	1.03102e-05
Rasal3	0.151246	1.03577e-05
H3f3b	-0.184994	1.04275e-05
Rhob	0.205659	1.06542e-05
Ramp1	0.152267	1.12325e-05
Gm26714	0.0522317	1.18791e-05
Erp29	0.181171	1.19478e-05
Hmgn3	0.0837278	1.19803e-05
Gm2237	-0.0748277	1.24434e-05
Psmb8	0.180951	1.25086e-05
Cd244a	0.0425136	1.28114e-05
Gm11478	-0.202037	1.28114e-05
Pnpla2	0.101925	1.30535e-05
Banp	0.0926867	1.35928e-05
Sdc3	0.0708201	1.36676e-05
Cox5b	0.17699	1.40831e-05
Nktr	0.194595	1.44672e-05
Serf2	0.200872	1.61819e-05
Hspe1	0.19793	1.68422e-05
Gm37730	0.0802152	1.70433e-05
Hpcal1	0.0747938	1.70433e-05
Cd22	0.0439386	1.70972e-05
Gcnt2	0.089959	1.71023e-05
Ckb	0.207257	1.71352e-05
Txnip	-0.197328	1.79429e-05
Mrfap1	0.188052	1.79429e-05
Cd84	0.186426	1.83407e-05
Procr	-0.0864849	1.8705e-05
Itgb1	-0.18989	1.87359e-05
1700017B05Rik	0.170157	2.03479e-05
Gm37474	0.145013	2.10585e-05
Eno1	0.159398	2.17994e-05
Grina	0.164157	2.21948e-05
Sdf2l1	0.192519	2.23709e-05
Zfp36l1	-0.205569	2.60085e-05
Top1	0.19627	2.61806e-05
Adarb1	0.0608396	2.84987e-05
Idh2	-0.150662	2.9778e-05
Trim65	0.0953078	3.161e-05
Fcgr1	0.192168	3.161e-05
Naglu	0.142314	3.17686e-05
Poc1a	0.0372365	3.2365e-05
Slc25a3	0.192703	3.287e-05
Rsrc2	-0.182133	3.32957e-05
Tmem68	0.108151	3.38673e-05
Herpud1	0.168078	3.41241e-05
Nfia	-0.15317	3.47498e-05
Nfam1	0.158743	3.55179e-05
Cep170	-0.150135	3.6265e-05
Havcr2	-0.183081	3.65134e-05
Siglecf	0.0710339	3.70116e-05
Fcgrt	-0.142994	3.70116e-05
Rpl6	0.212686	3.8028e-05
Mef2c	-0.172587	3.84202e-05
Stx16	0.155228	4.04434e-05
Gm3716	0.0457056	4.14055e-05
Ktn1	-0.169204	4.37275e-05
Fcgr2b	-0.186879	4.50292e-05
Jaml	0.037681	4.57459e-05
Gm44860	0.174418	4.57459e-05
Oxct1	0.180673	4.78718e-05
Me2	0.0888493	4.85706e-05
Fbh1	0.0803875	5.05842e-05
Pkig	0.165627	5.16074e-05
Klf13	0.122447	5.18416e-05
Tmsb15b1	0.0250013	5.74617e-05
mt-Nd6	-0.127515	5.79256e-05
Etv1	-0.120367	5.90967e-05
Cds1	0.117537	5.97973e-05
Atraid	-0.172982	6.02433e-05
Wsb1	-0.162989	6.03088e-05
Chka	0.0987428	6.23116e-05
Serp1	0.15293	6.34353e-05
Cd52	0.222577	6.41243e-05
Cmas	0.140408	6.4767e-05
Mrc2	0.0559649	6.52709e-05
Gm3411	-0.0434995	6.82692e-05
Mtch1	0.156603	6.8812e-05
Stag2	-0.157787	6.91341e-05
Kctd12b	0.0551799	7.01999e-05
Gm37420	0.118452	7.01999e-05
Evl	0.167596	7.02945e-05
Liph	0.0699867	7.12361e-05
Spry1	0.0675651	7.31038e-05
Hnrnpk	-0.180599	7.40127e-05
Nupr1	0.10193	7.56343e-05
Dlgap4	0.111754	7.69412e-05
1600014C10Rik	0.0744827	7.86011e-05
Ethe1	0.0779242	8.15585e-05
Myo1f	0.137207	8.22599e-05
Fermt3	0.182625	8.23154e-05
Pbx3	0.0800757	8.30109e-05
Acaca	0.0513713	8.423e-05
Xrn1	-0.122414	8.84226e-05
Ncf2	0.160447	9.23445e-05
Rab14	0.178056	9.37871e-05
Xbp1	0.176636	9.60546e-05
Rps5	0.215592	0.000106149
Tmem234	0.17028	0.000107379
H2-M3	0.118258	0.000107379
Golga4	0.120351	0.000111312
Snx5	0.179819	0.000118762
Pcbp2	0.167277	0.000129956
Arpc5	0.160442	0.000131867
Xist	0.223216	0.000132376
Gpsm3	0.151254	0.000132376
Gm48682	0.0220946	0.000132782
Ctdnep1	0.110519	0.000135042
Xrn2	-0.139479	0.000135365
Limd2	0.174584	0.00013771
Gm15232	-0.0509963	0.000139002
Litaf	0.115248	0.000139002
Tbxas1	0.169197	0.000139392
Hcst	0.104502	0.000139392
Gm1966	0.0495532	0.000139392
Rpl39l	0.0322706	0.000139893
Ube2r2	0.117514	0.000140349
Madd	0.110473	0.000141087
Myo5a	0.0492049	0.000143301
Il6ra	0.172869	0.00014541
Cyfip1	-0.178385	0.000146417
Akr1b3	0.129486	0.00015077
Rbms1	0.0840577	0.00015077
Gm1673	0.0518601	0.000152945
Gm10848	0.0293424	0.000153849
Hnrnpu	-0.173126	0.000153849
Klhl12	0.0278055	0.000158025
Pgk1	0.114991	0.000158032
Gm29927	-0.0204887	0.000159786
Dock10	0.177634	0.000161485
Tent5a	0.147436	0.000161485
Sh2d1b1	0.0305326	0.000165982
Dync1i2	-0.174507	0.000167089
Snta1	0.124983	0.000169071
Spns1	0.0958868	0.000171264
Eif2s2	-0.183341	0.000174781
Ctla2b	0.032461	0.000176364
CAAA01118383.1	0.0784623	0.000177468
Cd300lf	0.0972845	0.000179772
Olfm4	0.02695	0.000179853
Wasf2	-0.175968	0.000181905
Atp6v0e	0.169096	0.000190102
Map11	0.124559	0.000190912
Lst1	-0.192214	0.000196203
Edem2	-0.167466	0.000206519
Rpl36	0.202708	0.000206519
2610507I01Rik	0.0352107	0.000208426
Slc3a2	0.169923	0.000208426
Gm22146	0.0459159	0.000209312
Chek2	0.0641604	0.000212861
Gm37390	0.0445546	0.000214082
Rreb1	0.12436	0.000214259
Id2	0.0775133	0.0002408
Lgi2	0.0211015	0.0002408
Pde4b	0.0548483	0.000246188
Tent5c	0.120792	0.000248964
Gm30411	0.0528853	0.000249958
Mapkapk3	0.0432073	0.000253269
Nlrp1c-ps	0.034784	0.000257329
Hmgb1	-0.172971	0.00026001
Man2a2	0.138831	0.000267404
Hmox1	0.0737379	0.000270065
Ifngr1	0.15116	0.00027373
B4galt4	0.114048	0.000280465
Txnl4a	0.102026	0.000283722
Ier3	0.0481807	0.000288229
Foxn3	-0.170494	0.000306455
Naga	0.107892	0.000309127
Abcc3	-0.132784	0.00031557
Kdelr1	0.13514	0.000334503
Gpr137b-ps	0.105965	0.000334699
Fam53b	0.120595	0.000337464
Thrsp	0.132424	0.000337911
Ebi3	0.086692	0.000342322
Cfl1	0.167639	0.000364684
2900092N22Rik	0.0444452	0.000364736
Evi2a	-0.176464	0.000368464
Gpr37l1	-0.0341453	0.000369276
Limk1	0.0824064	0.000369276
Cln3	0.112284	0.000369276
Cdc42ep1	-0.0232329	0.000370561
Srd5a3	0.106857	0.000370561
Mgat4b	0.0941257	0.000378578
Nradd	-0.0699297	0.000378578
Gm10524	0.0515606	0.0003843
Cd200r4	0.0256012	0.000394537
Pacsin1	-0.0478215	0.000399647
Gpx4	0.15952	0.000411035
Adap2	0.160419	0.000415582
Tlr3	-0.131254	0.000418169
Ube2d2a	0.148171	0.000418939
Csf1	0.0466564	0.000424096
Wfdc17	0.0338194	0.000435687
Tnfrsf1a	0.136291	0.000437129
Klhdc8b	-0.113589	0.000437129
mt-Nd4l	-0.0529356	0.000444741
Btg2	0.140275	0.000447914
Elmo1	-0.168203	0.000450599
Psme2b	0.0675767	0.000457633
Zfas1	0.108037	0.000458628
Tmem135	-0.126408	0.000464495
Gm5431	-0.0589845	0.000464495
Gm42602	-0.0493768	0.000465874
Pid1	0.14301	0.000465874
Prr13	0.129128	0.000488084
Irf5	0.14374	0.000494935
Ahsa2	0.0797467	0.00049975
Il3ra	0.0286996	0.00049975
Ctnnd1	-0.0983823	0.000500897
Stx7	0.148496	0.000502002
Nfkb1	0.135746	0.000502306
Itpripl1	-0.117049	0.000505595
Ube2m	0.124882	0.000509801
Itgb2	0.160876	0.000516057
Phf21a	0.0877095	0.000519587
Rnf10	0.102211	0.000536668
Blnk	0.146599	0.000541171
Slc31a2	0.0963656	0.000557544
Hcar2	0.0364595	0.000558987
Rpl11	0.179448	0.000566485
Vcam1	0.0326389	0.000567366
Parp3	0.0482935	0.000567366
Ndufa1	0.141811	0.000569463
Cebpg	0.152443	0.000588515
Psme2	0.122088	0.000589941
Usp22	-0.102935	0.000598512
Snx3	0.139178	0.000604482
Eif3h	0.168832	0.000612938
Mfhas1	0.0861209	0.000612938
Clcf1	0.0510115	0.000631484
Amd2	-0.0644376	0.000643836
Sirt2	0.131032	0.000644123
9930111J21Rik2	0.149959	0.000647438
Nmt1	-0.157301	0.000650768
Rsl1d1	-0.124894	0.00065667
Cdr1os	-0.0265457	0.000662854
H2bu2	0.0190759	0.000669367
Il6	0.0574815	0.000672627
Rps10	-0.192804	0.000672627
Inafm2	-0.0748872	0.000677795
Ybx1	0.166026	0.000679464
Adgrl2	-0.0931954	0.00068115
Dynlrb1	0.128806	0.000692085
Ptger3	-0.0584498	0.000696426
Gm45223	0.119203	0.000698906
Tbc1d16	0.105884	0.000706358
Atp6v1f	0.163114	0.000711716
Tsc22d3	0.0742556	0.000714577
Arhgef2	0.113709	0.000718304
Gng12	0.0961042	0.000726343
Marveld2	-0.0278944	0.000729106
Ago4	0.0631616	0.000729106
mt-Co3	-0.057448	0.000741888
Acvr2b	0.0720581	0.000743863
Med28	0.12192	0.000748401
Rtn1	-0.123376	0.000751697
Bax	0.123199	0.000751697
Gm28586	-0.0245245	0.000757853
Slc39a12	-0.056059	0.000757985
Capns1	0.128043	0.000759774
Sdcbp	0.156548	0.000763499
Atp6v1d	0.108919	0.000763499
Fgd2	0.151417	0.000770087
Zfp740	0.113061	0.00079283
Snrpn	-0.0247203	0.000805169
Dhx9	-0.118421	0.000817743
Hp1bp3	-0.137387	0.000852913
4833439L19Rik	0.093881	0.000862536
Cmtm3	0.105531	0.000886016
Ndufb10	0.13278	0.000887132
Pgam1	0.133637	0.000888128
Ache	0.0409507	0.000890461
Tpcn1	0.102454	0.000890461
Rsbn1l	0.136554	0.000890461
Anxa5	0.0726018	0.000890461
Zfp704	0.0585373	0.000895562
Nav2	0.137792	0.000900612
Ddost	0.143636	0.000924183
Plbd2	0.119138	0.000924674
Lat2	-0.124077	0.000924674
Abca1	0.163287	0.000929542
Lpcat2	-0.140427	0.000945063
Galnt7	0.0994521	0.000953992
Gtpbp2	0.113091	0.000985275
Rps18	0.190222	0.000986387
Mertk	0.166416	0.000986952
Prpf38b	0.147194	0.000991512
Ap3s1	0.0811509	0.000991512
Gm43162	0.0785307	0.00101883
Gm31243	-0.0705177	0.00102773
Exosc2	-0.100512	0.00104309
Nacc2	0.0707886	0.00105443
St3gal5	0.145693	0.00105867
Golgb1	0.120386	0.0010712
Tmbim6	0.14954	0.00108055
Epn1	0.133485	0.00108589
Tmsb10	0.156971	0.00109358
Eif4g2	-0.159749	0.00109358
Aldoc	-0.047754	0.00110084
Shisa5	0.131303	0.00110991
H2-Q4	0.0445563	0.00111156
Fzd4	-0.0482647	0.00113117
Tbc1d14	0.0984072	0.00115037
Phyhd1	-0.0598881	0.00116483
Snhg1	-0.0815696	0.00116649
Cdc42ep3	0.048604	0.00118359
Bzw1	-0.138853	0.00118628
Fam102b	-0.166193	0.00120471
Acin1	0.13797	0.00124444
Hspa1b	0.0149753	0.00125434
Lrguk	0.0284253	0.00125692
Stip1	0.0819576	0.00130228
Atox1	0.16739	0.0013096
Pqlc2	0.0652407	0.00130999
Cd300c2	0.159745	0.00131052
Mmd	0.0593797	0.00136005
Nlrp1a	-0.0616285	0.00137471
Nipbl	0.14052	0.00138906
Man1c1	0.118304	0.00139382
Rpl10a	0.182359	0.00139382
Vgll4	0.127544	0.00139403
2410006H16Rik	0.153148	0.00140618
Rpl37	0.180057	0.00141222
Zbtb20	0.161354	0.00141588
P2ry10b	-0.0876738	0.00142522
Hnrnpd	-0.132289	0.00142623
Tmem176a	0.173935	0.00142636
Adora3	0.123892	0.00142816
Plin2	0.0659497	0.00147091
Ehbp1l1	0.0768574	0.00149311
Fam129a	0.0610364	0.00149576
Tifa	0.123677	0.00150128
Slfn2	0.0686763	0.00151477
Atp13a2	0.094773	0.00155226
A130071D04Rik	0.0894426	0.00157431
Tomm22	0.125715	0.00160095
Tpi1	0.116163	0.0016278
Capza2	-0.140806	0.0016289
Map1b	-0.0273194	0.00164585
Rpl22	0.179808	0.00170174
Srrt	0.0921845	0.00174471
Rpl23	0.177735	0.00174901
Zeb2	0.168238	0.00176903
Mbd3	0.112727	0.00176903
Fkbp2	0.147597	0.0017838
Ldha	0.122771	0.00180884
Slc2a1	0.0663629	0.00181129
Xylt1	0.0238675	0.0018216
Tmem52	-0.0735042	0.00183747
D030028A08Rik	0.0793056	0.00183747
Gimap1	-0.0861958	0.00189054
Cbwd1	-0.0443756	0.0019564
Slc38a6	0.0592096	0.00199976
Bicd2	0.0931035	0.00201812
Abhd14a	0.0504015	0.0020391
Rnf166	0.0896856	0.00205231
Neat1	0.0893438	0.00215243
Slc15a4	0.104707	0.00216931
Tbc1d9	0.0958199	0.00216984
Gpr108	0.0862172	0.0022063
Atp1a2	-0.0529781	0.00221016
Tmem86a	0.142522	0.00225817
Accs	0.0843191	0.00226415
Rps12	0.173369	0.00228547
Baiap2	0.0323087	0.00229643
Itga9	-0.0884479	0.00230214
Atp5d	0.13493	0.00231991
Rgl1	-0.0853609	0.00233312
Klrb1b	0.0126068	0.00236554
Fcgr4	0.0505045	0.00237152
Atp6v1c1	0.118087	0.00237152
Arhgap30	0.136682	0.00238491
Sptssa	0.130834	0.00238563
Ankrd12	0.127717	0.00238944
Ncl	-0.157247	0.00240482
Fchsd2	0.155162	0.00240633
Prpf4b	-0.1454	0.00241121
Ythdf2	0.113407	0.0024606
Castor2	0.048306	0.00247831
Gpnmb	0.0110187	0.0025763
Pde3b	-0.152702	0.00258671
Nudt16	0.0680019	0.00263366
Il4ra	0.09064	0.00263771
Gm6356	-0.0341907	0.00264098
Purb	0.144528	0.00264243
AB124611	0.0198135	0.00265285
Soat1	0.101018	0.00266993
Lifr	-0.0985171	0.00269144
Arl8a	0.0909153	0.00269144
Nfkbia	0.104606	0.00269383
Selenop	0.144425	0.00274407
Nisch	0.136303	0.00275263
Git2	0.15291	0.00275263
Bcl2a1a	0.0892264	0.00279136
Gm43821	-0.0258046	0.00279136
Icam1	0.110549	0.00280027
Zfp512	0.0895211	0.00280027
Gna12	0.12607	0.00282157
Tmem144	-0.0925118	0.00283684
Atat1	0.0849933	0.00292661
Vmn1r43	0.0114366	0.00292744
Actb	-0.113654	0.00298218
Kxd1	0.0940321	0.00299154
Hsp90ab1	0.158455	0.00304818
Spcs1	0.132396	0.0030768
Npepl1	0.081616	0.0030768
Cdc42	-0.138558	0.0030892
Gm9825	-0.0362296	0.00316625
Lrrk1	0.106373	0.00319445
Ccl5	0.0394789	0.00326221
Mrps30	-0.0648546	0.00328318
Reck	-0.0201187	0.0032914
Vps39	-0.0697428	0.0032914
Ccdc162	-0.041391	0.0033244
Bmp2k	-0.15231	0.00333305
Gm29291	-0.0473382	0.00337446
Marcks	-0.100468	0.00337446
Ier2	0.0407591	0.00338284
Ap3d1	0.0851717	0.00338644
Spred1	-0.110918	0.00340453
Gm26520	0.0787397	0.00344664
Mroh1	0.0714319	0.00347743
Baiap2l2	0.0246555	0.00357056
Akr7a5	0.0732419	0.00358742
Laptm4a	0.13864	0.00365412
Cpd	0.0749864	0.00365451
Dennd1c	0.111522	0.0037161
Dnajc5	0.104215	0.00377519
mt-Ti	-0.0244315	0.00386089
Rap1gap2	-0.0461836	0.00388511
Tmem109	0.102532	0.00389851
Aste1	0.0366182	0.00389851
Ptrhd1	0.066329	0.00402923
Cox4i1	0.159064	0.00402923
Ralbp1	0.118607	0.00405648
Cd14	0.15177	0.00407791
C5ar1	0.0775503	0.00410123
Nab2	0.0456819	0.00415398
Mt3	-0.0547463	0.00423249
Slc15a2	0.0445725	0.00425565
Dnajc24	-0.0815139	0.00427113
Safb	0.0933696	0.00431219
Jmjd1c	-0.139939	0.0043525
G730003C15Rik	-0.0345745	0.00441728
Tet3	0.0967209	0.00451654
Cox8a	0.154324	0.00453201
Tomm34	0.0741269	0.00464155
Apbb1ip	-0.142558	0.00471103
Ndrg4	-0.0211715	0.00471103
Rps4x	0.164302	0.00476196
Cux1	0.121251	0.00478887
Nfe2l2	0.135385	0.00479613
Arid5b	-0.106897	0.00480845
P3h3	0.0551743	0.00483247
Taf10	0.11082	0.00483545
Clptm1	0.103539	0.00484682
Gm3488	0.0150946	0.00488233
Gm37006	0.0254203	0.00492481
Aven	0.0491447	0.00493181
Rnaset2a	-0.139657	0.00493181
Tpt1-ps3	0.057529	0.00493982
Gm34907	-0.0222822	0.00500674
Mbd2	0.0790526	0.00508705
Ptprc	0.144211	0.00513514
Mzt2	0.10747	0.0051382
4930518I15Rik	0.0320566	0.00516699
Cacna1d	0.0990045	0.00520153
Dram2	0.109057	0.00520318
Zkscan3	0.112136	0.00520667
Tle4	-0.111474	0.00522506
Casp1	0.0812946	0.00529798
Sec61b	0.136983	0.00533649
Serbp1	-0.143464	0.00533831
Ywhag	-0.092082	0.00533831
Mrps15	0.095267	0.00535042
Copz1	0.0825779	0.00536932
Lamp2	0.142584	0.00536932
Ocel1	0.0618711	0.00537108
Ip6k1	0.078543	0.00537108
Dclre1c	0.0619017	0.00543479
Tes	0.0636701	0.00547171
Anxa4	-0.0620258	0.00547171
Ap2m1	0.105838	0.00558731
Gsto1	0.0579116	0.00561394
Vsir	0.117357	0.0056839
Rilpl1	0.106	0.00580591
Pnpla7	0.11113	0.00583813
Lag3	0.157676	0.00591147
Camk2a	-0.03277	0.00604164
Eef1d	0.147401	0.00606768
Hlf	-0.0646354	0.0061098
Cd302	-0.129911	0.00616839
Crtap	-0.0601912	0.00617138
Map1lc3a	0.111576	0.00618269
Fancg	0.0351842	0.00622927
Tmed10	0.14089	0.0062305
Susd3	-0.137078	0.00625769
Fyttd1	-0.0977603	0.00625769
Marcksl1	0.0652035	0.00631143
Gm45407	0.00777195	0.0063195
Atp5e	0.153595	0.00640386
Arpc1a	0.108719	0.00642235
Mtus2	0.0311625	0.00642871
Ndufb9	0.12299	0.00644585
Hpse	0.0109794	0.00644585
Cdk6	-0.0947311	0.00654277
Fkbp4	0.0951699	0.0065783
Gpx1	0.146582	0.00658701
Rps6	-0.164263	0.00661554
Anapc11	0.105316	0.00663126
Syt1	-0.0180409	0.00667338
2510039O18Rik	0.0926545	0.00671224
Elovl1	0.0908007	0.00673598
Fkbp1a	0.100294	0.00680618
Gimap9	-0.0549616	0.00684106
Eif4ebp1	0.0650242	0.00687622
Senp2	0.107973	0.00709373
Nbdy	0.0587458	0.00724913
Psmb5	0.107181	0.00724913
Wbp1l	0.0699222	0.00740279
Ablim1	0.0409727	0.00742927
Map1lc3b	0.119843	0.00742927
Pelp1	0.0689777	0.00748929
Larp4	-0.0909925	0.00757676
Sft2d1	-0.135633	0.00763897
Arhgap39	0.0964889	0.0076498
Gm37033	0.0708896	0.00773696
5031425E22Rik	0.0885636	0.0077412
Pigp	-0.0928682	0.00780428
Auh	0.066235	0.00786378
Mfap1b	0.0591834	0.00793305
Ccni	0.129896	0.00803584
Apoc1	0.0160274	0.00816325
Gm31597	0.0260871	0.00816325
Galnt3	0.0401648	0.00817335
Gm2539	-0.0105264	0.00829699
Stk39	-0.0253027	0.00841447
Zc3h6	-0.0426412	0.00841447
Tmem179b	0.0987414	0.00844332
Eef2k	0.111809	0.00855748
Ppib	-0.127387	0.00882744
Morc3	-0.110019	0.00915336
Wsb2	0.0718744	0.00922028
Ndufa12	0.0770836	0.00923768
Fam168a	0.0959749	0.00924006
Adrm1	0.0748748	0.00929277
H2-K2	0.0230425	0.00929571
Gm45153	0.0188838	0.0094294
Bscl2	0.0855307	0.0094294
Nfat5	0.107013	0.0094581
Cdk5rap1	0.0546898	0.00946438
Akt1	0.100792	0.00951376
Slc40a1	-0.119503	0.00957561
Eps8	-0.050879	0.00957561
Cd276	-0.0423309	0.00957561
Gm42826	-0.0659335	0.00961281
Tnks2	-0.108192	0.00964187
A530088E08Rik	0.070625	0.00974258
Rtraf	0.117194	0.00977384
Rnf149	0.0636371	0.00984425
Gm4673	0.0661521	0.00985191
Reep4	0.048094	0.00985913
Npnt	0.0737246	0.0099151
Ndufa3	0.116857	0.00995621
Cct4	0.116812	0.00995684
Hnrnpdl	-0.108981	0.00997899
Capzb	0.131052	0.00999464
Lilra5	0.0256586	0.0100057
Specc1	0.114466	0.0100858
Rps17	-0.156685	0.0100858
Apobec1	0.0818774	0.0100921
H2az1	0.138966	0.0102057
Lox	0.028923	0.0102496
Dnajc1	0.1053	0.0102861
Nab1	0.0564294	0.0103215
Acsl4	-0.0892207	0.0104227
Map2k2	0.108894	0.0105531
Adap1	0.0381895	0.0105734
Ndufa6	0.130692	0.0106235
Rpl5	-0.154159	0.0106834
Nf1	-0.0891943	0.010783
Retreg2	0.0792604	0.0108626
2900089D17Rik	0.0285412	0.0108898
Plaur	0.0235254	0.0109001
Gm20707	-0.0353008	0.0109647
Gm47601	0.0286856	0.0110509
Gpr162	0.0261454	0.0110857
Rtp4	0.040568	0.0110967
Crlf2	0.124518	0.0114055
Tbc1d8	0.0443264	0.0114358
Cox5a	0.115015	0.0114773
Stk25	0.0544678	0.0115594
Speg	0.0383614	0.0115846
Gm27010	0.056815	0.0117601
Ppp4c	0.0846697	0.0120197
Ube2b	0.110645	0.0120758
Tbc1d17	0.0783184	0.0121075
Ehmt2	0.0628323	0.0121311
Fam174a	0.0982609	0.0121311
Snx17	-0.118044	0.0122332
Cdk2ap2	0.102871	0.0123462
I830077J02Rik	-0.0934337	0.0123534
2021-03-01	-0.112356	0.0123883
Oaz1	0.129311	0.0124017
Gm3453	-0.0280413	0.0124585
Apbb2	0.0689055	0.0124585
Lman1	-0.117354	0.0124585
Gm45220	0.0625054	0.0124585
Synrg	0.090948	0.0124718
Tnfsf12	0.0683481	0.0125489
Il15ra	0.0340737	0.0125848
Disc1	0.0539039	0.0126203
Neu1	0.0891801	0.0127083
Rgs2	-0.137564	0.0128627
Gja1	-0.0246437	0.0128838
Tomm20	-0.123988	0.0129577
Il1a	0.0786631	0.013114
Mdfi	-0.0457324	0.013114
Ncoa3	-0.0944963	0.013114
Ccdc152	-0.067967	0.0131209
Ppp1ca	0.122865	0.0131278
E230001N04Rik	0.0386595	0.0132103
Cd151	0.0792974	0.0132153
Zfand5	-0.106184	0.0132971
Hectd2	0.0253614	0.0133065
Ppard	0.0626697	0.0133624
H2-T24	0.0306228	0.0134792
Arrb2	0.123636	0.0134819
Gm43213	0.0475974	0.01362
Stard3nl	0.0986655	0.01362
Safb2	0.0981193	0.0137751
Pbx2	0.0774336	0.0138121
Lyzl4	0.0354685	0.0138174
Tmem33	0.114036	0.0140408
Gm47479	-0.0259685	0.0141541
Rplp0	0.147792	0.0143023
Ets1	-0.0918191	0.0145231
Ppp1cb	-0.084271	0.0146353
Gm37510	0.0528624	0.0148791
Mdh2	0.0960309	0.0149205
Sem1	0.126001	0.0149205
Bambi	0.0204701	0.0149205
Psen1	0.0729817	0.0150797
Gaa	0.0786941	0.0151241
Tmcc1	0.0897156	0.0152963
Ndufb5	0.11298	0.0153091
Lrmda	0.0312723	0.01541
Rai14	0.0139447	0.0157412
Eif5a	0.117485	0.0157412
Large1	0.0708601	0.0157895
Slc38a10	0.0898791	0.0164039
Tspan31	0.0977553	0.0164551
Tgfbr2	-0.125581	0.0165699
Oasl2	0.0174756	0.0167936
Dctpp1	0.0877893	0.0167936
Adam10	-0.124231	0.0169537
Slc35c2	0.0833676	0.0170199
Irf2bp2	0.117506	0.0170373
Glg1	0.0927966	0.0170963
Meaf6	0.0696264	0.0170963
Tap1	0.0561376	0.0173429
Arl11	0.0784077	0.0175335
Shb	0.0490739	0.0175686
Tmem9b	0.0863677	0.0175686
Nek6	-0.0787981	0.0176299
Cytip	0.0138787	0.0176321
Eva1a	-0.0834217	0.0176373
Stx5a	0.0816109	0.0176537
Naa60	0.0561711	0.017903
Rab11fip5	0.0488843	0.0179277
Rhoh	0.119223	0.017997
Prnp	-0.0350156	0.0180193
Rpn2	0.123186	0.0180856
Gm3755	-0.0393132	0.0181932
Uvssa	-0.0707995	0.0182817
Cyp27a1	0.0513711	0.0183046
Akap8l	0.0984385	0.0184584
Gm32036	-0.0625689	0.0185748
Cables1	-0.087866	0.018849
Cops9	0.119625	0.0189603
Ttc37	-0.0561972	0.0190499
Ywhaz	-0.114208	0.019205
Snap23	0.0857484	0.0192389
Tiprl	-0.080113	0.0193379
Ighd	-0.0383416	0.0195356
Cep164	0.0629836	0.0195356
Gm43336	0.0310744	0.0195356
Selenow	-0.102938	0.0195988
Ramac	-0.0738203	0.0195988
Mymk	0.0439318	0.0196764
Gm2a	0.110349	0.0197286
Gm10925	-0.0279871	0.0197683
Camk1d	0.0894074	0.0198928
Ten1	0.0770812	0.0200143
Rgs19	0.0972764	0.0200171
Rnf41	0.0518194	0.0201954
Gnpda1	0.0744532	0.0201954
Hyal1	0.0409687	0.020357
P3h2	0.076684	0.020357
Rn7sk	-0.0794748	0.0205134
Nop56	-0.0788401	0.0205134
Smad7	0.110151	0.0205134
Clec5a	-0.106494	0.0205134
Dnajc8	-0.111199	0.0205342
Tmem64	-0.0816002	0.0205879
Daam1	0.0476292	0.0205879
Bcl2l1	0.0662446	0.0206368
Slc26a11	0.0213593	0.0206938
Rpl18a	0.141642	0.021335
Hps3	-0.107507	0.0213691
Sgk3	0.0802024	0.021427
Anapc15	0.0596979	0.021442
Pantr1	-0.0190746	0.021544
Atad1	-0.0858878	0.0216067
Tfe3	0.104339	0.0216755
4930570B17Rik	-0.00982465	0.0218243
Rxrg	0.015447	0.0220222
Rrp7a	0.0612242	0.0222468
Vegfb	0.0859355	0.0222468
Vamp8	0.121278	0.0223469
Rps23	-0.141702	0.0224619
Ttyh1	-0.0253953	0.0226619
Ano6	0.0598422	0.0226889
Phf20	-0.0796305	0.0228166
Rybp	-0.0589575	0.0230276
Gm37598	0.0217041	0.0231611
Cyb5r3	0.0700169	0.0232036
Slamf6	0.0622219	0.02331
Slf2	-0.0790483	0.0233482
Sh2b2	0.0598585	0.0233966
Zfp715	-0.076913	0.0235608
5330406M23Rik	0.0503742	0.0237352
Fam117b	-0.0835151	0.0238821
Gm37472	0.0658914	0.0240035
Atad2b	0.0698243	0.0240319
Lman2	0.100896	0.0241715
Atp5j2	0.122731	0.0242409
Jade2	0.0638501	0.0242409
Gpd1l	0.0501274	0.0242409
Gm4356	0.031659	0.0242409
5730507A11Rik	0.0650412	0.0242409
Mvb12a	0.0613517	0.0242409
AC168977.1	-0.00980391	0.0242409
Hnrnph1	-0.114715	0.0242457
E2f2	0.0230026	0.0245012
Igfbp4	0.0601132	0.0247919
Dnm1	-0.0175888	0.0248679
Tle5	0.100906	0.0248933
Fes	0.0947157	0.025057
Trim12c	-0.0410642	0.0253673
Emc4	0.0713111	0.0255276
Atf6b	0.068943	0.025853
Tmem267	0.0319798	0.025853
Yme1l1	-0.0953338	0.0259452
Tslp	-0.0323098	0.0261239
Elob	0.120678	0.0261306
Tecpr1	0.0547599	0.0261776
Mtss1	-0.0828223	0.026194
Hvcn1	0.0863434	0.026194
Spi1	0.121684	0.026547
Hdhd3	0.0218794	0.026547
Klhl23	0.0494889	0.0269324
Sipa1l1	0.0759168	0.0269346
Spop	0.0817491	0.0269808
Gm41764	-0.0394715	0.0271944
Ndufa7	0.111837	0.0271944
Lgi4	0.0402186	0.0271944
Arhgap19	0.026475	0.0273456
Ccm2	0.0655365	0.0274135
Eif1	-0.113027	0.0274406
Runx1	0.104672	0.0274701
Asna1	0.0626103	0.0274884
Agmo	-0.0867834	0.0275688
Rxfp1	-0.0222688	0.0275688
Suclg2	-0.0968056	0.0275688
Nfix	0.088909	0.0279169
Chchd5	0.059229	0.0283731
Gm28874	0.0427244	0.0283731
Cyb561d2	0.0591594	0.0283731
Trim26	0.0935805	0.0284467
Ebf3	0.0474512	0.0285471
Clu	-0.034731	0.0285882
Ap2b1	-0.0773244	0.0288283
Ublcp1	-0.0673404	0.0288283
Cd86	0.112864	0.0288608
Cplx2	-0.0195801	0.0290082
Tnfrsf17	-0.0652041	0.029134
Sys1	0.0917076	0.0293227
Rps27a	0.135071	0.0293227
Orai3	0.0753997	0.0294088
Smg9	0.0509417	0.0296161
Tubgcp4	0.0538415	0.0296775
Mllt3	0.0241456	0.0297664
Rptor	0.089643	0.0297664
Atp1a3	0.0257688	0.029802
Bcl2a1b	0.109399	0.0299281
Tmem259	0.0747131	0.030188
Tia1	0.101892	0.0302616
Zmpste24	-0.0830603	0.0302616
Uqcrfs1	0.0848493	0.0306739
Rps26	0.142677	0.030702
Rras2	0.0302667	0.0307559
Vav1	0.100536	0.0309732
Zfp36l2	0.124484	0.0310014
Sirt3	0.0462366	0.0312477
Gpr160	0.0722858	0.0314298
Slc25a39	0.0728496	0.0315932
Derl1	0.10662	0.0316207
Akt3	0.0325628	0.0317003
Cd274	0.0280939	0.0319519
Syk	0.085285	0.0319962
Gm43813	0.0536511	0.0320598
Lars	-0.0769053	0.0324198
Mlec	0.106318	0.0326119
Smim19	0.0801231	0.0328203
Eif4b	0.0930429	0.0328598
Trim9	-0.0137766	0.0328961
Arl10	0.0865252	0.0330775
Rbm25	0.123273	0.0330775
Tasor2	-0.0695023	0.0337606
Bcan	-0.0223428	0.0340226
Cd80	0.0353861	0.0340653
Fus	-0.1169	0.0340896
Mboat7	0.0764283	0.034176
Aldoa	0.121463	0.0342074
Pts	0.101193	0.0344213
Txn2	0.0766553	0.0345793
Hprt	0.0994346	0.0350847
Gm12508	-0.0104551	0.0353391
Arsb	0.118161	0.0355084
Surf1	0.0663231	0.035598
Lzts2	-0.0276236	0.0356135
Ptcd3	-0.0497538	0.0360527
Mctp1	-0.049814	0.0365803
Rps13	0.130959	0.0368464
Clstn1	-0.0877631	0.0368759
Tceal9	-0.071323	0.0369768
Hspa13	-0.084634	0.0369768
Ly6e	0.121946	0.0369768
Pirb	0.0319914	0.0369768
Ubash3b	-0.105432	0.0369768
Zfp653	0.0324566	0.0369768
Zfp960	0.00930341	0.0369773
Lyn	-0.116919	0.0369773
Abcd2	0.0820813	0.0371068
Klhl7	-0.0680344	0.0371068
Zfyve19	0.0527089	0.037224
Sparcl1	-0.038921	0.0373198
Pttg1	0.056329	0.037321
Bbx	0.074765	0.0373676
Lpl	0.041858	0.0373893
Mrps18a	0.0652816	0.0375339
Ciao2a	0.079596	0.0379413
Tnfaip8l2	0.115996	0.0380422
Xrcc5	-0.0419662	0.0380439
Ccl6	0.121312	0.0381675
Golt1b	0.0624067	0.0382175
Fgl2	0.0393001	0.0393973
Gm13391	0.0147169	0.0395668
Rps2-ps9	-0.0323407	0.03979
Rpl17	0.135034	0.0398897
Polg	0.0607818	0.0398936
9330162G02Rik	-0.0713615	0.0399605
Cd300lb	0.0092728	0.0400281
Tecr	0.106959	0.0400281
Rps27l	0.102821	0.0400993
Amz1	0.0511567	0.0401067
Cldn10	-0.0173635	0.0403101
6820431F20Rik	-0.119578	0.0403315
Rhox5	-0.013563	0.0404979
Ubald2	0.0712413	0.0405611
Acsl5	0.0691187	0.0406465
Slc17a9	0.0303652	0.0410643
Nr3c1	-0.10613	0.0413228
Smagp	0.0642024	0.0413279
Rab11b	0.0794046	0.0413773
Ccnt2	0.0974323	0.0415867
Phc2	0.0644557	0.041748
Plekhb2	0.0573229	0.0420878
Nudc	0.0978464	0.0422748
Usp12	0.0681805	0.0424282
Lpgat1	0.0737228	0.0424662
Nav1	-0.0521439	0.0429144
Ripor2	0.0143676	0.0429762
Cdip1	0.0653817	0.0429762
Rny3	-0.0219234	0.0429762
Frmd4a	0.116135	0.0429762
Gm26532	0.0569232	0.0435197
6030400A10Rik	0.0299709	0.0435299
Tmcc3	0.117654	0.043552
Smad4	0.0744815	0.043557
Zbtb40	0.0316707	0.043557
Cox6b1	0.116247	0.0435864
Mau2	0.0766658	0.0436013
Zfp125	-0.0197858	0.0436102
Rpl39	0.135231	0.0438694
Zeb1	-0.0737939	0.0438694
Tspan18	-0.0575151	0.0438694
Cd48	0.0923133	0.0441266
Csf2rb	0.0720212	0.044349
Pomp	0.114098	0.044349
Mettl21a	-0.0615931	0.0443685
2510009E07Rik	0.0652842	0.0443685
Elavl1	0.083157	0.0448069
Dipk2a	0.0367488	0.0449323
Rab6b	-0.0771431	0.0449444
Commd4	0.0732933	0.0449444
0610030E20Rik	0.0781913	0.0451421
Samd1	0.0423293	0.0452905
Ikbkb	0.0836959	0.0454108
Fbxl18	0.0331176	0.0454319
Bod1l	0.104406	0.0454526
Atf5	0.030512	0.0454738
Cars2	0.0543136	0.0460176
Rap2b	0.0411056	0.0461152
Dnmt3a	0.0820409	0.0461152
Btbd9	0.0650101	0.0461152
Bcl2	0.0510816	0.0461787
Lims1	-0.105856	0.0461787
Zc3h12a	0.0333394	0.0461787
Itpr2	-0.0988506	0.046306
Smim26	-0.0705934	0.0463256
Lpxn	0.0797472	0.0468425
Slc4a4	-0.0181141	0.0470486
Tmem161a	0.0468875	0.0470486
Eef1g	-0.118296	0.0470982
Atp6ap2	-0.10728	0.0470982
Prdx5	0.110476	0.0470982
Crebzf	0.0794643	0.0470982
Sapcd1	-0.0354088	0.0470982
L3mbtl3	0.03973	0.0470982
Enah	-0.0196181	0.0471121
Parvg	-0.0869136	0.0472136
Plekha1	0.0700889	0.0472426
Ssr2	0.0944392	0.0474835
Vim	0.0181145	0.0476488
Mrpl28	0.0581728	0.0477631
Sh3bp1	0.0722971	0.0479922
Txndc11	0.0613539	0.0479922
Tmed1	0.0434256	0.0480109
Gsap	0.0650414	0.0480393
Gm3667	-0.021683	0.048094
Map4k4	0.111134	0.048094
Gm42508	-0.0315125	0.0484845
Sox4	0.122882	0.0487347
Cxxc5	0.100525	0.0487871
Podxl2	-0.0368292	0.0489286
Tlr6	0.0454306	0.0491612
Washc1	0.0498676	0.0491612
Mospd3	0.0361512	0.0495683
Spsb1	0.0570239	0.0495776
Gm48611	0.0384857	0.0495951
Slc8b1	0.0460128	0.0497629
Gm12934	0.0186101	0.0498378
Kmt5c	0.0381275	0.0498378
Gm6402	0.0267694	0.0498668
Pigo	0.0365088	0.0499489
Mysm1	0.0852889	0.050003
Kat2b	0.045547	0.0500596
Vps13c	-0.074785	0.0500895
Grk3	0.0630663	0.0501029
Zcchc24	-0.0593584	0.050141
Trim14	0.0322036	0.0505003
Clic1	0.107926	0.0506161
Zfp949	-0.0406805	0.0508538
Myc	0.0369113	0.0510303
Retreg1	-0.111921	0.0510442
Smap1	0.0891873	0.0511586
Trmt1l	0.0717672	0.0512013
Socs3	0.0355903	0.0518264
Itgam	-0.117765	0.0522676
Echs1	0.0798864	0.0523936
Cpe	-0.0328119	0.0529191
Zfp979	0.0281032	0.0531565
Rrp1b	0.0537882	0.0534114
Taok3	0.072721	0.0534114
Lrrc39	-0.0539653	0.0534114
Chn1	-0.0153752	0.0535408
Gm10557	-0.0403546	0.0537512
Mthfsl	-0.0681025	0.0538136
Fkbp8	0.0866557	0.0538136
Ddx3x	-0.10026	0.0538238
AI504432	0.0270148	0.0539522
AW112010	0.0569088	0.05402
Mrpl1	-0.0477472	0.0543807
Slc29a3	0.109577	0.0544614
Kynu	0.0114103	0.0546024
Lnpep	-0.091909	0.054604
Scyl1	0.0499173	0.054604
Bclaf1	0.102152	0.054664
Cenpb	0.0678489	0.054802
Atp6v1b2	0.0735903	0.0549616
Rusc2	0.0235242	0.0555621
Ptpn1	0.107758	0.0562562
B9d2	0.0405599	0.0565787
Treml2	0.0246482	0.0565854
Rai1	0.0477489	0.0569062
Bnip2	0.0952986	0.0569062
Gm14296	-0.0255574	0.0569905
Mfsd12	0.0440877	0.0570418
Plek	-0.112447	0.0570636
Arhgap15	0.0194883	0.0572487
Msantd1	-0.00706457	0.0573626
Morc2a	-0.0459371	0.0573717
Atp1a1	0.0878578	0.0573973
Rpl10a-ps1	0.0492058	0.0575123
Rnf128	0.0475572	0.0577726
Akap9	0.0938666	0.0578759
Tmem222	0.063178	0.0578988
Alpk1	0.0174795	0.0579373
Cept1	0.0803082	0.0581153
Fam76b	-0.0802143	0.058297
Slc2a6	0.00669202	0.058403
Snx13	-0.0709801	0.0584314
Ppp1r10	-0.0774803	0.0585505
Gnl3	-0.0730408	0.0586542
Ubxn7	-0.0533173	0.0586985
Stmn3	-0.0159107	0.0586985
Fau	0.124713	0.0598467
Mettl9	0.070414	0.0602107
Rars	-0.0599764	0.060567
Gm2244	-0.0349005	0.0606307
Dclk1	-0.020215	0.0607496
Slamf8	0.0558189	0.060999
Parn	-0.0512956	0.060999
Ceacam1	-0.0349085	0.0613975
Rcan3	-0.0366339	0.0618703
Hook3	0.0950471	0.0621189
Trim37	-0.0291753	0.0622931
Chmp1a	0.0620557	0.0623653
Tef	0.0604921	0.0624618
Rpl18	0.119947	0.0625789
Gm38082	0.0359613	0.0626181
Hnrnpa3	-0.108837	0.0626478
Hnrnpab	-0.0862761	0.062728
Pdia3	-0.108261	0.0631233
Zfp799	-0.0422685	0.0635895
Stx6	0.0601816	0.0636652
Inka1	-0.0878556	0.0639015
Ubxn4	0.0897828	0.0639797
Ost4	0.101103	0.0640274
9430038I01Rik	-0.0421078	0.0641531
Gm12250	0.0236012	0.0643023
Zfp991	-0.0222033	0.0643074
B230362B09Rik	0.0164381	0.064395
Parvb	0.0339193	0.0644637
Hyi	0.0814362	0.0644637
Cask	-0.0750743	0.0648099
Fez2	-0.103196	0.0648396
Ewsr1	-0.0848841	0.0652754
Slc25a33	0.0347397	0.0656844
Raph1	0.030373	0.0657509
AI662270	-0.0419953	0.0661247
Nsun6	-0.0457602	0.0662398
Wscd1	0.025222	0.0662887
Sc5d	0.0401084	0.0664864
Ndufa2	0.1094	0.0668058
Ivd	0.0364476	0.0670676
Gm43775	0.0443098	0.0671075
Slc36a1	0.0834671	0.0671075
Nlrp1b	0.0352273	0.0671309
Leng8	-0.0902012	0.0672343
Rasal2	0.041234	0.0672343
Chmp7	0.0410326	0.0675746
Ubr1	-0.0575211	0.0680557
Foxp1	0.082415	0.06842
Gm49307	0.0429546	0.0686622
Ocln	-0.0121443	0.068963
Gm10029	-0.0220233	0.068963
Tmem160	0.0878812	0.068963
Ppp1r18	0.0979836	0.0694077
Wwc2	0.0663132	0.0694174
Runx2	0.0110413	0.0694174
Ptchd1	0.0175915	0.0695518
Neurl3	0.0498986	0.0696341
Per1	0.021665	0.0699408
Gabarapl2	0.0984814	0.0700507
Ikzf2	0.0522914	0.0707805
Amz2	0.0489645	0.0712504
Gpr35	0.0224919	0.0715436
Gas2l3	0.0144293	0.071656
Rpl6l	0.0189735	0.071656
Nudt4	0.0666196	0.0722321
Gpcpd1	0.0762665	0.0723187
Fut9	-0.0133795	0.0723844
Gm4951	0.0218406	0.0723844
Tnrc6c	0.0824318	0.0732328
H2aj	0.0914051	0.0737443
Nrarp	-0.0274611	0.0737443
Ptov1	0.0729401	0.0748221
Irak4	0.0432019	0.0754737
Bcap29	-0.0744709	0.0755085
Peli1	0.091495	0.0755149
Capza1	-0.0553542	0.0755484
Tubgcp2	-0.0453899	0.0757863
Stmn1	-0.0525008	0.0758954
Lrpap1	0.0924143	0.0759012
Rab5if	0.0883293	0.0759163
Anp32b	0.0896777	0.0759163
Snx20	0.0853754	0.0761267
Gm43359	0.0334181	0.0762523
Rab7b	0.0150922	0.0763922
Gnb2	0.103955	0.0768766
Mmp2	0.0531471	0.0769728
Fam72a	-0.0422491	0.0782268
Znf41-ps	-0.0166524	0.0785859
Grwd1	-0.0289114	0.0786867
Wdr13	0.0481275	0.0786867
Clcn4	0.0821562	0.0788871
Rps19	-0.127806	0.0788871
Ms4a4c	0.0154398	0.0790809
Mrpl14	0.0661196	0.0792974
Acp5	0.0107483	0.0795029
Atp1b2	-0.0202493	0.0795108
Rpl7a	0.116063	0.0797898
Golm1	-0.107627	0.0797898
Gpaa1	0.0602067	0.0801542
Mcrip1	0.078299	0.0806683
Zfp783	0.0305053	0.080693
Mybbp1a	-0.0607443	0.0806963
Slc45a4	0.0517892	0.0810605
Mapk12	-0.00836448	0.0810684
Adap2os	-0.0865224	0.0813569
Pkn1	0.0915733	0.0813569
Fmnl3	-0.083936	0.0813569
Cox6a1	0.0974027	0.0815888
Gm10499	-0.021048	0.0816012
Mfsd5	0.0547659	0.0822587
Gm6969	-0.0219513	0.082408
Pik3r2	0.0371935	0.0829656
Exosc9	-0.0436491	0.0834775
Mark3	-0.0798472	0.0835418
Wapl	-0.0852787	0.0841295
Meak7	0.0162551	0.0842599
Chd3	0.0495007	0.0842599
Scpep1	0.0604106	0.0842599
Cenpx	0.0764945	0.0846673
9930111J21Rik1	-0.0288525	0.084739
Srpk1	0.0636206	0.085231
Gm43788	0.0417596	0.0854888
Pnpla6	0.0348132	0.0856616
Nudt18	0.0416352	0.085965
Tmem100	-0.0864132	0.085965
BC002059	-0.036453	0.0860464
Micos13	0.0913571	0.0860464
Trim8	0.0735319	0.0863798
Slc25a11	0.0867841	0.0871608
Slc25a37	-0.0798917	0.0872899
Plekhj1	0.0801549	0.0872947
6530402F18Rik	0.0134796	0.0872947
Chordc1	0.0725524	0.087489
Selenom	-0.0460322	0.0876087
Bloc1s2	-0.0556231	0.0876328
Map3k10	0.0406893	0.0876328
Adamts16	-0.0302305	0.0876328
Ankrd13c	-0.0571777	0.0880535
Cap1	0.0920804	0.0880833
Skil	0.102913	0.0881829
Atp5c1	0.0990114	0.0885439
Dpp9	0.0407508	0.0887286
Mfsd7a	0.0276979	0.088737
BC004004	0.0679294	0.0889314
Pik3c2a	-0.0614737	0.0889314
Znrf2	0.0781037	0.0892647
Arhgef7	0.0468242	0.0898863
Bola2	0.0789547	0.0901352
Renbp	0.0680652	0.0901352
Ube2h	-0.0735409	0.0902149
Nrp1	0.0837547	0.0902149
Gpr137b	0.0593655	0.0902441
Gm14292	-0.0131679	0.0902671
Scamp3	0.0617928	0.0902825
Atg16l2	0.0211186	0.0902825
Atp1b1	-0.0172235	0.0902825
4921531C22Rik	0.0255394	0.090352
Pip4k2a	-0.0956231	0.090352
3222401L13Rik	-0.0854248	0.0904554
Slc39a10	-0.0629205	0.0908822
Gm9794	0.0429375	0.090885
Calcoco1	0.0439255	0.0910167
C530043K16Rik	0.0264711	0.0910167
C230053D17Rik	0.0106601	0.0911306
Prex1	0.0905654	0.0916145
Trappc10	0.0660633	0.091624
Fkbp15	0.080886	0.0916861
Itgb3bp	-0.0354228	0.0917503
Rps20	0.123094	0.0917503
Gm37194	-0.018309	0.091815
Eif2b4	-0.0489515	0.0924183
Luzp1	0.0536739	0.0925086
Dazap2	0.0869425	0.0925725
Pcyt2	0.0393824	0.0925798
Fmo5	0.0447387	0.0925798
Hfe	0.0859204	0.0925798
Gm17477	-0.0181734	0.09262
Sdhb	0.0766604	0.09262
Syt6	0.0276908	0.0929258
Atp23	-0.0312585	0.0929533
Ppip5k2	-0.0542703	0.0929964
Rgl3	0.0279161	0.0935452
Eef1a2	-0.0161788	0.0935452
Gkap1	0.062773	0.0938926
Fbxl7	0.0170565	0.094551
Sphk2	0.0477395	0.0947846
Galnt12	-0.0575464	0.0950686
Rpl3-ps1	0.0341674	0.0961363
Rasgrp4	-0.026302	0.0964763
Mtdh	-0.0980378	0.0964763
Arf3	0.0569053	0.0964763
Fbxo2	-0.012546	0.0965937
Tmx1	0.0667269	0.0967622
Rnf11	0.0632244	0.096798
Fkbp6	-0.00847575	0.096798
Sgf29	0.0374499	0.0971285
Olfm1	-0.0160835	0.0971285
Prkab1	-0.0615673	0.0971663
Mxi1	0.0669692	0.0971663
2310061I04Rik	0.0341192	0.0972157
Rin2	-0.0871832	0.0973325
Klc4	0.0485251	0.0974298
Cct6a	-0.0849012	0.0980379
Snap91	-0.00888743	0.0980379
H3c15	0.0115906	0.0980379
Kcnk12	-0.0717951	0.0984178
Galc	0.051251	0.0986304
Abcf2	0.0474318	0.0987197
Apeh	0.0414721	0.0991144
Mrpl24	0.0775966	0.099501
Ogfr	0.0569875	0.0996248
Mpp5	-0.0484804	0.0997068
Kcnk6	0.0747968	0.0998168
Nup205	-0.0322619	0.0998168
Zswim8	0.0583827	0.0998168
Gm6654	0.014219	0.099836
Fat3	-0.0706334	0.099836
Ccdc115	-0.0643769	0.099836
Gtf3a	0.0524147	0.099836
Pink1	-0.0613274	0.099836
Slc30a4	-0.0358714	0.099836
Capn15	0.0415966	0.099836
Sppl2b	0.0349676	0.099836
Cflar	0.0994042	0.0998958
Top2b	-0.0733068	0.0999676
Bmyc	0.0994064	0.100077
Rbm3	-0.0919476	0.100316
Zfp276	0.0369363	0.101084
Lrp1	-0.1069	0.101397
Ptafr	-0.0812483	0.101409
Slc38a2	-0.0855087	0.101581
Ccnd2	-0.0174781	0.101631
Slc12a5	-0.00661558	0.102069
Rps3a1	0.118972	0.102069
Rpl13a	0.110659	0.102175
Galk2	0.0503854	0.102709
Mospd2	-0.0527393	0.102709
Usp26	-0.00666212	0.102826
Tm2d3	0.0757915	0.102923
Zfp68	-0.0552882	0.103256
Btbd2	0.0367699	0.103944
Kdm5a	-0.0698998	0.104149
Rpl36-ps2	0.0213221	0.104514
Plxnb2	0.09658	0.104514
Zfp91	0.0823867	0.104552
Gm15545	-0.0283408	0.104815
Adipor2	0.056662	0.104847
Bcl7b	0.0641614	0.104966
Gabpb1	-0.0425519	0.104966
Dse	0.0323503	0.105279
3110056K07Rik	-0.0595921	0.105375
Apc	-0.0800571	0.105601
Trpv2	0.0576589	0.105601
Rab3gap1	-0.068319	0.105601
Napa	0.062209	0.105601
Ergic3	0.0964167	0.105783
Nceh1	0.0426405	0.105837
Myo9b	0.0539279	0.105837
Gm8995	0.0846355	0.105837
Entr1	0.0517319	0.106474
Tmem63b	0.0372399	0.10654
Atp5j	0.100661	0.10654
Nans	0.0466232	0.10654
Dna2	0.0157211	0.106779
Ip6k2	-0.035408	0.106918
Cyfip2	-0.0139493	0.107149
Pxk	0.0484667	0.108487
D6Wsu163e	-0.0506101	0.108689
Scarf2	0.0211065	0.108987
Ifnar1	0.0612577	0.109714
Bad	0.0520574	0.110582
Parl	-0.0497011	0.110794
Plxdc1	0.0597009	0.111462
Pik3ip1	0.022631	0.111469
Actn1	-0.0421762	0.111502
Dact1	0.00526654	0.11165
Hdlbp	0.0845929	0.111992
Lrp10	0.0716184	0.111992
Gm38335	0.00554602	0.112047
Smim15	-0.076644	0.112104
Cmya5	-0.0322968	0.112123
H2ac8	-0.0215995	0.112123
Derl2	0.0827818	0.112151
Fam3a	0.0634297	0.112341
Gba	0.057875	0.112484
Etnk1	0.0883101	0.112791
Slc37a2	0.0674958	0.112859
H2-DMb2	0.0322371	0.11291
Mblac1	0.0228696	0.11291
Timm10b	-0.0816759	0.11291
Ankrd40	0.0585521	0.113158
St3gal1	0.0138221	0.113593
Apoc4	0.00917088	0.113812
Gap43	-0.0104986	0.114894
Chmp4b	0.0845098	0.115169
Mmd2	-0.012999	0.115829
Ddx6	-0.0849294	0.115829
Ndrg3	0.0493986	0.116135
Mbd6	0.0482141	0.116135
Plod3	0.0857239	0.116221
Igbp1	0.0717656	0.116411
Rps27rt	-0.0726854	0.11656
Atxn7l1	0.0451116	0.117184
Hpgd	-0.112134	0.117359
Ubr2	0.0610553	0.117551
Tspan7	0.0914722	0.118125
Ap2s1	0.0697616	0.118752
Prps1	-0.0314163	0.118902
Jam2	-0.0753353	0.119045
Rbm22	-0.0651621	0.119045
Rapgef6	0.0909219	0.119113
Ltbr	0.0534275	0.119207
Msrb2	-0.0694093	0.119311
Nelfb	0.053769	0.119377
Smpdl3b	-0.0367041	0.119377
Furin	0.0621752	0.119377
Agps	-0.0706407	0.11953
Sigmar1	0.0559873	0.11953
Rrn3	-0.0396479	0.119589
Rpl27a	0.116664	0.119972
Atxn7	0.0504784	0.120677
Gm37297	0.0145502	0.120677
Rex1bd	0.0722838	0.120875
Rap2a	0.0771461	0.120875
Zbtb18	-0.0757307	0.121001
Nckap1l	-0.0967786	0.121001
2610203C22Rik	-0.0652726	0.121001
Tuba1c	0.0261841	0.121154
Zfp691	-0.0448768	0.121242
Rpl14-ps1	0.0218455	0.121432
Wtap	-0.0704044	0.121432
Tnfrsf13b	-0.0833327	0.121432
Arpc3	0.0967606	0.121513
Papss1	-0.0828617	0.121692
Cfap74	0.0511039	0.122017
Irak1	0.0675069	0.12247
Rps4l	0.0621881	0.12247
Gm43677	0.0177842	0.12247
Ccdc191	0.037536	0.12247
2610005L07Rik	-0.0734836	0.12276
Chmp6	0.049841	0.122862
Nlrc3	0.0104799	0.122862
Tbc1d5	-0.0738199	0.124706
Palld	-0.0136928	0.124706
Sypl	0.0795329	0.124826
Otulinl	0.0978559	0.12526
Rbm4b	0.0538598	0.12526
Zbtb33	-0.0356642	0.12526
Trabd	0.0417525	0.125325
Edf1	0.0889198	0.125577
Fyco1	0.0615549	0.125577
Rpl4	0.112194	0.125577
Aup1	0.0821574	0.125598
BC005624	0.0766772	0.125598
Arap2	-0.0417597	0.125598
Dtnbp1	0.055189	0.12652
H1f4	-0.045221	0.12652
Gm37960	0.0121906	0.12652
Naa38	0.0639105	0.12652
Rmrp	-0.0202824	0.12652
Ggta1	-0.0507255	0.126618
Diaph2	-0.0834801	0.126618
Trps1	0.0123134	0.126912
Hbb-bs	-0.036363	0.127477
2610037D02Rik	0.0559502	0.127749
Trappc3	0.0679193	0.127944
Tmx2	0.0571882	0.128917
Gm45472	-0.0142949	0.128917
4930556M19Rik	0.00733659	0.128917
Max	0.0537438	0.12963
Parp8	0.0539625	0.129722
Tfrc	-0.0298636	0.130016
Itpripl2	0.0611108	0.130056
Taf1d	-0.0771246	0.130253
Cdh23	-0.0424559	0.130253
Manea	-0.050841	0.130676
Mmp28	-0.0207341	0.13071
Lman2l	0.0696943	0.130915
Atf6	-0.0579986	0.131068
Zmynd8	0.0758745	0.131068
Tbccd1	0.0440654	0.131281
Dnase1l3	-0.0312339	0.131347
Fam193a	0.0645873	0.131415
Peg10	-0.0232852	0.131875
Ticam2	0.0451037	0.132391
Zc3h3	0.0315051	0.133047
Gm16259	-0.0199647	0.134622
Bex3	-0.0348085	0.134654
Wdr45	0.0297043	0.134713
Slc16a3	0.047086	0.134841
Snph	0.0224155	0.134841
Camta2	0.0504417	0.134841
Ints11	0.0390492	0.135201
Cdca8	0.0105316	0.135559
Glrx	0.0409132	0.136059
Cdkal1	-0.0550974	0.136092
Nudt19	0.0333601	0.137151
Ndufb1-ps	0.0954526	0.137865
Sh3tc1	0.0374598	0.137865
Tm9sf3	-0.0966146	0.137865
Hjurp	0.0443944	0.137865
Plpp3	-0.0335773	0.137865
Mgll	-0.0701492	0.138051
Chd2	-0.063702	0.138064
Plgrkt	0.0881242	0.138342
Srsf7	-0.094353	0.138454
Prorsd1	-0.0713706	0.138454
Tgif1	0.0451432	0.138642
P2rx1	-0.03008	0.139016
Tk2	0.0530045	0.139334
2610042L04Rik	-0.0142722	0.139378
Jdp2	0.0215835	0.140528
Gm49708	-0.0321196	0.140984
Il2rg	0.0178943	0.141211
Cmtm8	0.0569095	0.141226
Nrxn1	-0.014574	0.141277
Phlda1	0.0101804	0.141319
Zfp65	-0.0410217	0.141481
Kcnma1	-0.0356275	0.141481
Alkbh3	-0.0412206	0.141481
8030442B05Rik	-0.0296344	0.142288
Cuta	0.0789397	0.142288
Eif4g3	0.0731431	0.142341
Hhex	-0.0865533	0.142498
Gfer	0.055383	0.142498
Actr2	-0.0942557	0.142798
Pgls	0.0796526	0.142802
Gid8	0.0469233	0.14282
Tfpi	-0.0588508	0.14282
Ptbp2	-0.0521489	0.143179
Psd3	-0.0193009	0.143624
Tmem237	-0.043898	0.143772
Rnf25	0.0288615	0.143772
Il1rl1	-0.0305942	0.144047
Ap1g1	-0.0569502	0.144188
Suds3	0.0522139	0.144349
Npm1	0.104951	0.144619
Asxl2	0.0716436	0.144619
Ptbp1	-0.0622614	0.144669
Rdm1	0.0410567	0.144669
Ccar1	0.0753586	0.144889
Bank1	-0.0696445	0.144935
Rps25-ps1	-0.0301507	0.145129
Utp6	-0.0427046	0.145135
Mtmr6	-0.0646576	0.145729
Cacybp	0.0678644	0.146204
Nsmce4a	0.0620422	0.146515
Mrpl4	0.0501434	0.146793
1700012D14Rik	0.0474341	0.147262
Tmem50b	0.0581585	0.147303
Cpq	0.0394974	0.147466
Cct5	0.078898	0.147509
Plxnd1	0.00926328	0.148282
Ndufs2	0.0766965	0.148561
Src	0.0379142	0.148788
Lama3	0.0080917	0.148788
Pigx	0.0622846	0.148806
Ccdc127	-0.055403	0.148806
Tgfbr1	-0.0840922	0.148841
Rasa1	0.0656939	0.148841
Sema4c	0.046376	0.149264
Idh3b	0.0603643	0.149264
Olig2	-0.00986289	0.149458
Macroh2a1	0.0866169	0.149486
Ap4s1	0.0410892	0.149686
Esf1	-0.0678443	0.150015
Pde8b	0.0355996	0.150481
Gns	0.0951287	0.150481
Slc12a9	0.0725828	0.150666
Vps37a	0.0771064	0.150763
Fut11	0.0385531	0.150763
Nop10	0.0731769	0.150763
Csk	0.0784525	0.151689
Gm42692	0.00505378	0.151847
Rgs3	-0.0320994	0.151893
Sfxn4	-0.0206973	0.152163
Cyp20a1	0.0399388	0.152163
Icos	-0.0143428	0.152678
Cox7a2l	0.108708	0.15283
Zdhhc3	0.0440277	0.153459
Pak6	-0.00704414	0.153469
Arhgef6	-0.0712139	0.153469
Nosip	-0.0509332	0.153584
Rps16	0.108471	0.153584
Ccdc22	0.0463858	0.154133
Clk3	0.0402002	0.154133
Ntrk2	-0.0172388	0.155372
Pcsk1n	-0.020459	0.155561
Cnpy4	0.0320447	0.15586
Mpc1	0.0976194	0.156052
Chp1	0.0408935	0.156052
Tcap	0.00599878	0.156088
Adcy3	0.0197658	0.156325
Gm34589	-0.0710077	0.156395
Casp8	0.0804559	0.156542
Eml4	-0.074409	0.156648
Fbxo6	0.038154	0.156736
Ica1	-0.0085177	0.156901
Usp9x	-0.0720656	0.156901
Cspg5	-0.0211398	0.157054
Gimap6	-0.0478284	0.157183
Maml3	-0.0733098	0.157492
Ncor1	0.0884413	0.157542
Exosc3	-0.0442553	0.157586
Hmgb1-rs16	0.0173233	0.158058
Zfand2a	0.0207538	0.158195
Nup88	0.0568361	0.158298
Rpn1	-0.0873564	0.158299
Kpnb1	-0.0687204	0.159989
Gpm6a	-0.0198904	0.160613
Cpeb2	0.0468133	0.160896
Cadm2	-0.012753	0.160915
Tmem273	0.0705189	0.160936
Ebp	0.0748141	0.160936
Gm33370	-0.0159988	0.160997
Paqr7	0.0551262	0.161099
Ivns1abp	0.0951516	0.161124
4921524J17Rik	-0.0352174	0.161527
Tmem50a	0.0914584	0.161742
Bcl2a1d	0.0244606	0.162112
[truncated: 22,587 more rows]

## Sheet: Homeostatic_Hippocampus
	logFC	P.val
Gatm	-2.00223	0
Rpl29	2.60786	0
Rpl26	2.83727	0
Apoe	2.85157	6.91153e-250
Gm42418	-1.46866	2.0836e-218
mt-Rnr1	-2.02343	4.01929e-197
Ctsh	1.19357	8.48704e-187
CT010467.1	-1.24795	1.7236e-185
H2-D1	1.42848	2.53489e-163
Man2b1	1.15212	8.7306e-161
Ftl1	1.18324	3.19681e-136
Ppfia4	0.516606	5.06756e-133
mt-Rnr2	-1.55522	3.831e-126
Lyz2	1.18605	1.19532e-125
Ctsd	0.70288	3.0587e-116
Cd34	0.820923	3.49816e-112
Spint1	0.450601	4.12477e-109
Tyrobp	0.746137	5.88242e-104
Grn	0.807622	1.88489e-103
Rpl35a	0.877355	2.02309e-97
Ctss	0.587541	4.05326e-95
Ftl1-ps1	-0.996373	5.24092e-93
C1qa	0.501141	1.17126e-90
H2-K1	0.975816	2.09927e-89
Ywhah	0.765603	4.03596e-84
Ctsb	0.801479	2.30504e-83
Atp6v0c	0.794708	6.02454e-83
Psap	0.689148	4.10402e-81
Fth1	0.842819	6.01285e-81
Gm15772	-0.84312	1.11857e-79
Cst7	0.673515	1.98968e-77
Npc2	0.81213	3.0704e-76
Gm10260	-0.639349	6.31128e-74
Cd81	0.579302	1.45943e-71
Hexa	0.687475	6.02071e-70
H2-DMa	0.553359	7.00633e-63
Lars2	-0.655949	1.86551e-61
Ucp2	0.644554	1.56904e-59
Mlph	0.332531	2.21951e-58
Olfml3	0.655429	2.61912e-58
Cd63	0.822522	3.6235e-57
Ctsz	0.620018	4.59542e-54
Trem2	0.535536	1.11418e-52
Mir6236	-0.548659	1.40234e-51
Spp1	0.227164	1.8469e-51
Cd9	0.722556	8.34321e-51
Trf	0.616911	2.91188e-50
Gm12892	-0.203754	3.24318e-50
Creg1	0.60543	2.56731e-47
Khdrbs3	-0.475965	2.55751e-46
Atp6v0b	0.506762	6.07128e-46
Cx3cr1	-0.3981	1.87576e-45
Eef2	0.610981	1.95291e-44
Gnas	0.620615	4.41797e-43
Ifi30	0.544481	1.46959e-42
Itgb5	0.476792	2.92751e-42
Hspa8	0.550708	2.25717e-41
P2ry13	-0.567725	2.85671e-41
Unc93b1	0.471803	2.21071e-40
Cotl1	0.5332	4.28645e-40
Eef1a1	0.493298	1.92833e-39
Hspb3	-0.276598	3.79395e-39
Lgals3bp	0.413362	8.43216e-39
mt-Atp8	-0.517492	1.10421e-37
Syngr1	0.542144	1.32332e-37
Rps2	0.548317	2.94651e-37
Gm26740	0.282124	5.85225e-37
Fcrls	-0.604077	9.901e-37
Csf2ra	0.371751	2.88602e-36
B2m	0.535	3.37742e-36
Chst2	0.200779	6.65978e-35
Glrp1	-0.354236	8.2033e-35
Slc2a5	-0.499205	1.383e-34
Cyba	0.465075	4.30615e-34
Cadm1	0.411525	5.23081e-34
H2-T23	0.425322	7.98161e-34
Glb1	0.279758	1.00608e-33
Tmem176b	0.60486	1.69636e-33
Tmem176a	0.56491	1.79558e-33
Fcer1g	0.418653	8.52776e-33
Sqor	-0.391046	8.52776e-33
Eif3j1	0.323056	2.3691e-32
Gapdh	0.525467	2.40796e-32
Rsrp1	-0.444974	4.06671e-32
Cd164	-0.505506	4.65411e-32
Mbnl1	-0.446626	5.78041e-32
Lamp1	0.459687	6.47945e-32
Ccdc12	0.4259	1.26265e-31
Eif3f	0.491907	2.33369e-31
Serpine2	0.482472	3.34482e-31
mt-Nd3	-0.592941	1.0775e-30
Tmed3	0.408318	1.3614e-30
Dock8	0.412825	2.1844e-30
Pmp22	0.464237	2.73433e-30
Pon2	0.409528	4.97765e-30
Srsf5	-0.450312	5.60973e-30
Igsf8	0.354911	8.13177e-30
Gm21860	-0.151535	2.58175e-29
Gnai2	0.433102	3.02113e-29
Axl	0.214903	3.99158e-29
Srgn	0.443453	6.79526e-29
Rapsn	0.238159	1.11321e-27
Cd83	0.281556	1.17703e-27
Rtcb	0.352817	1.61516e-27
Timp2	0.475801	2.94476e-27
Tcim	0.167573	7.15753e-27
Dhrs3	0.370245	9.91651e-27
Sdf4	0.411971	1.05909e-26
Fcgr3	0.393991	1.12499e-26
C3ar1	0.373577	1.8094e-26
Anxa3	-0.438699	2.02016e-26
Pabpc1	0.472495	3.11283e-26
Abhd14b	0.12294	4.57947e-26
Lgmn	0.29568	7.49188e-26
Rpl32	0.449547	7.53914e-26
Ctse	0.245293	1.50321e-25
Pld4	0.414042	1.60147e-25
Gpr65	0.200753	3.03254e-25
Rpl41	0.428706	4.04204e-25
Eif3j2	-0.166559	6.24076e-25
Lrba	-0.407577	7.87141e-25
Hacd4	0.258614	9.48445e-25
Capn3	0.311084	1.78314e-24
Numb	-0.412316	2.03082e-24
Gabarap	0.413192	2.4838e-24
Clta	0.385873	4.13681e-24
Selenop	0.404052	8.3568e-24
Tspo	0.323206	8.3568e-24
Itm2c	0.409176	8.3568e-24
Whrn	-0.227766	8.76094e-24
Fam20c	0.130755	1.40576e-23
Bri3	0.416648	2.22489e-23
Atp6v1g1	0.394009	2.27232e-23
Ssr4	0.411877	2.75803e-23
Armc3	-0.274998	6.21284e-23
Tns1	0.155434	6.78204e-23
Ypel3	0.380317	7.535e-23
Csf1r	0.22632	8.21581e-23
Ang	0.33372	1.4689e-22
Gm8730	0.221872	1.4689e-22
Mid1	-0.149178	1.78995e-22
Ctsc	0.402279	5.33294e-22
Cd68	0.416443	6.22385e-22
Rpl19	0.39507	6.68619e-22
Rnpep	0.281329	6.91076e-22
Akr1a1	0.38708	6.99261e-22
Pld3	0.306505	7.81384e-22
Upk1b	0.219989	9.62338e-22
Hmgb1-ps8	0.149298	1.16981e-21
Ecscr	-0.417023	1.48251e-21
P2ry6	0.373453	1.49807e-21
Rassf4	0.263326	2.27433e-21
Rpl29-ps5	-0.108738	2.59004e-21
P2rx4	0.29239	2.62554e-21
AU020206	0.269996	3.02752e-21
Maf	-0.417684	3.08915e-21
Rpl3	0.405261	4.34195e-21
Fyb	0.388683	5.92028e-21
Rpl23	0.403137	7.72611e-21
Csmd3	-0.409649	7.72611e-21
Rps18	0.421163	8.35045e-21
Clec7a	0.231379	9.83226e-21
Tlr1	0.144131	1.03983e-20
Atp6ap1	0.339109	1.246e-20
P2ry12	-0.335222	1.55521e-20
Cd52	0.473788	1.59789e-20
Pxdc1	0.152651	1.95603e-20
Kcnip3	0.0971149	2.28977e-20
AC149090.1	0.392752	2.31919e-20
Ctnnd2	-0.117916	2.32201e-20
Rplp1	0.359036	2.52245e-20
Gpi1	0.31066	2.85959e-20
Commd8	-0.384746	2.95252e-20
Tcirg1	0.290982	3.39576e-20
Gusb	0.353177	3.47583e-20
Hspe1	0.367713	4.39866e-20
Dnase2a	0.309937	5.66329e-20
St8sia6	0.218062	6.07645e-20
Ubc	-0.36769	1.20181e-19
Slamf9	0.234152	1.96378e-19
Rps5	0.404136	2.32e-19
Slc25a3	0.36887	2.86858e-19
H2aw	0.186883	2.8988e-19
H2bc4	0.245439	3.19655e-19
Pmepa1	-0.4139	4.7854e-19
Arl4c	-0.360341	6.56062e-19
Comt	0.350336	7.16754e-19
Sfi1	0.258306	2.2616e-18
mt-Nd5	-0.439514	2.36858e-18
Rpl21	0.357924	2.59412e-18
Gng5	0.378045	4.53349e-18
Dleu2	0.385088	4.53349e-18
Fxyd5	0.164143	5.08075e-18
Fabp5	0.156911	6.31739e-18
Camk2n1	-0.300132	8.44028e-18
Abhd1	0.088562	9.39607e-18
Bsg	0.335223	1.14078e-17
Arpc1b	0.349801	1.19761e-17
Dnaja1	0.299498	1.5359e-17
Gnb4	0.0901091	1.88203e-17
Rpl10a	0.395098	1.95576e-17
Mrpl33	0.25926	2.46812e-17
Mir703	0.181817	2.56045e-17
Glipr1	0.169846	3.19127e-17
Igf1	0.10188	4.74844e-17
Calm2	-0.340609	5.17249e-17
C1qb	0.255305	5.31264e-17
Eif3h	0.348557	5.93501e-17
Glmp	0.293628	5.95226e-17
Pebp1	0.294676	6.28841e-17
Igsf6	0.175141	7.07666e-17
Apobec3	0.243685	8.49501e-17
Zfhx3	-0.352362	9.43793e-17
Cox6a2	0.115363	9.75844e-17
Erp29	0.310606	1.32178e-16
Cxcl16	0.225844	1.83143e-16
Ifi27l2a	0.223398	1.87099e-16
Il10rb	0.275946	2.08704e-16
Csf3r	0.318848	2.25248e-16
Ctsf	0.303269	2.27809e-16
Tgfb1	0.334589	2.3982e-16
Fam102b	-0.346854	2.56403e-16
Mpeg1	0.416368	3.77864e-16
Uqcrh	0.367051	4.73488e-16
Pfdn5	0.356655	5.28233e-16
Slc11a1	0.264576	6.04364e-16
Itgax	0.113699	6.22104e-16
Gpr34	-0.307582	6.28221e-16
Rassf3	0.167595	7.38733e-16
Oxct1	0.314806	7.68378e-16
Mafb	0.360746	7.82657e-16
Irf8	0.341493	8.78882e-16
Setd3	0.216195	1.1671e-15
Epb41l3	0.124208	1.17954e-15
2410006H16Rik	0.328225	1.31499e-15
Hexb	0.187276	2.33161e-15
Hmox1	0.137622	2.88553e-15
Laptm5	0.216596	3.61168e-15
Abhd12	0.309082	3.76236e-15
Ramp1	0.270433	3.88857e-15
Arf5	0.27195	4.40572e-15
Tlr2	0.225904	4.78338e-15
Dynll1	0.294039	7.13823e-15
Rnasel	0.0695826	7.88067e-15
Klrd1	-0.160096	1.08447e-14
Ccl24	0.117306	1.15189e-14
Cndp2	0.227402	1.33212e-14
Ccnd1	-0.297663	1.36155e-14
Txnip	-0.309799	1.85185e-14
Abca9	-0.302715	2.2388e-14
Sat1	0.325412	2.47212e-14
Arhgef1	0.274992	5.183e-14
Tmbim6	0.296401	6.05077e-14
Adgrg5	0.0710259	6.85236e-14
Arl5c	0.129363	8.87083e-14
Laptm4a	0.296314	9.16092e-14
Atp6v0e	0.295009	9.87565e-14
Fuca1	0.275265	1.25776e-13
Cox4i1	0.32908	1.43031e-13
H2-Oa	0.144426	2.08928e-13
Rps9	0.311687	2.19925e-13
Adssl1	0.0789468	2.41628e-13
Ptms	0.329001	2.43077e-13
Zdhhc14	0.0839042	2.84954e-13
Rpsa	0.332077	2.88678e-13
Lag3	0.341388	3.26056e-13
Cd48	0.232602	3.54588e-13
Gm1673	0.119989	3.82164e-13
Adipor1	0.207919	3.82164e-13
Cd244a	0.0715956	4.66704e-13
Wfdc17	0.0857845	5.0882e-13
Ergic3	0.280977	5.52275e-13
Gm2a	0.260985	7.48261e-13
Mapk3	0.242858	7.48335e-13
Etv5	-0.201154	7.5031e-13
Gm10790	-0.230601	8.10049e-13
Arhgap31	0.203669	8.6781e-13
Malat1	-0.282134	8.68697e-13
Mef2c	-0.276887	9.32645e-13
Bin1	0.286794	9.32645e-13
Pou2f2	0.334298	9.32645e-13
Rps13	0.304454	1.16687e-12
Ccl3	0.135804	1.20152e-12
Grina	0.245864	1.4711e-12
Pbxip1	0.229331	1.5444e-12
Hpcal1	0.117158	1.5444e-12
Slc38a9	0.240195	1.66125e-12
Ly86	0.257611	1.7985e-12
Tnfsf8	0.0912599	1.95375e-12
Pdlim4	-0.251854	2.07062e-12
Cd180	-0.268533	2.45751e-12
Slc35f6	0.161576	2.65155e-12
Cox8a	0.311468	2.77724e-12
Srgap2	-0.294043	2.83716e-12
Ctsl	0.305614	2.92007e-12
Mef2a	-0.293906	3.25362e-12
Ncf2	0.245084	3.88196e-12
Hebp1	0.173196	4.2405e-12
Rpl18a	0.292505	5.03932e-12
Zfp467	0.16567	6.92823e-12
Ttr	-0.0431084	7.84119e-12
Chd7	0.222185	7.84119e-12
Elmo1	-0.285211	8.51112e-12
Tpd52	0.214431	8.54394e-12
Shisa5	0.232585	9.08274e-12
Crlf2	0.271679	1.05351e-11
Fscn1	0.290565	1.07187e-11
Cacna1a	0.154083	1.18189e-11
Gngt2	0.286049	1.27231e-11
Rpl10	0.279476	1.27695e-11
Psmb8	0.255986	1.36585e-11
Rps4x	0.293532	1.54413e-11
Rps12	0.288111	1.95302e-11
Ildr2	0.120087	2.04314e-11
Etv1	-0.176427	2.08722e-11
Ifngr2	0.241611	2.11698e-11
Eif4b	0.222641	2.43406e-11
Tnfsf12	0.142483	2.56079e-11
Syngr2	0.269739	2.56345e-11
Tlr3	-0.212463	2.66305e-11
Il3ra	0.0584531	2.66823e-11
Hsp90ab1	0.299772	2.946e-11
Pkm	0.257821	3.23903e-11
Ifitm3	0.115349	3.67659e-11
Abi3	0.269986	3.76933e-11
Pla2g15	0.271439	3.77517e-11
Rpl4	0.296687	4.17696e-11
AI506816	-0.111593	4.30918e-11
mt-Atp6	-0.278838	5.03058e-11
Arhgdia	0.251824	6.47103e-11
Dip2b	-0.247199	7.91441e-11
Stard9	0.183042	7.91694e-11
Rab32	0.124628	8.3472e-11
C1qc	0.173548	9.60092e-11
Cd74	0.172363	1.0546e-10
Zfas1	0.18523	1.09128e-10
Smpdl3a	0.137457	1.13325e-10
Man2b2	0.169773	1.24463e-10
Slc3a2	0.259517	1.26083e-10
Qpct	0.222591	1.26083e-10
Gltp	0.198418	1.32911e-10
Ank	0.155294	1.32976e-10
Olfml2b	-0.0839199	1.33719e-10
Csnk2a3	-0.103374	1.35706e-10
Nav3	-0.29349	1.36928e-10
Eef1d	0.27764	1.43771e-10
Cyb5r1	0.0768915	1.61488e-10
Igfbp4	0.131416	1.61525e-10
Itm2b	0.16425	1.61525e-10
Gpr165	-0.112637	1.68366e-10
Rps20	0.285373	1.70072e-10
Rpl14	0.280566	2.07101e-10
H2-DMb1	0.240363	2.10052e-10
Prkcd	0.248458	2.10619e-10
Bag1	0.243632	2.37643e-10
Mrfap1	0.258911	2.80245e-10
Rpl18	0.277368	3.0465e-10
Itgb2	0.259518	3.05861e-10
Pi4k2b	0.0570742	3.25373e-10
Il21r	0.184058	3.60169e-10
Gm13268	0.0832327	3.60169e-10
Clptm1	0.189309	3.83843e-10
Cd300c2	0.273933	3.97205e-10
Tnfrsf1a	0.208509	3.98298e-10
Pold4	0.230908	4.1139e-10
Hmgb1	-0.26042	4.62271e-10
Naglu	0.1977	4.69739e-10
Marcks	-0.187782	5.67392e-10
Ndufa6	0.25314	5.86034e-10
Cd84	0.252891	6.27525e-10
Mrpl52	0.256287	6.35466e-10
Psat1	0.113241	6.38476e-10
Gm22613	0.0352534	6.46442e-10
Npl	-0.247557	6.47777e-10
Rps27a	0.262313	6.88239e-10
Fcgr4	0.0861154	6.92979e-10
Rpl7a	0.273679	7.15974e-10
Rps16	0.27085	7.20788e-10
Apoc1	0.0604252	7.36291e-10
Sorl1	0.102691	8.69776e-10
Rftn1	0.0828738	8.84799e-10
Gpr84	0.20393	9.55136e-10
Slc1a2	-0.0896253	1.0189e-09
mt-Nd6	-0.174184	1.07208e-09
Snx5	0.260218	1.23917e-09
Hpse	0.0320569	1.30675e-09
Anxa5	0.123919	1.40547e-09
Son	-0.226003	1.45813e-09
Rpl11	0.256885	1.57303e-09
Msh5	-0.159222	1.71387e-09
Cfl1	0.259391	1.74654e-09
AC160336.1	-0.24804	2.17468e-09
Fau	0.256641	2.24166e-09
Bhlhe41	0.252686	2.30468e-09
Maz	0.151448	2.51098e-09
Dna2	0.0518403	2.56516e-09
Rpl22	0.272852	2.71583e-09
Lgals1	-0.0733507	2.71614e-09
Slc15a4	0.175014	2.83277e-09
4930481A15Rik	0.0306272	2.84189e-09
Cd22	0.0620604	2.94479e-09
Pfkl	0.164605	2.94479e-09
Soga1	0.134406	3.04771e-09
Gm48614	-0.0862547	3.18031e-09
Ndufa1	0.214184	3.61142e-09
Fbh1	0.10599	3.67396e-09
Mxra8	0.0907802	3.80595e-09
H2-Ob	-0.217736	3.83194e-09
Slc9a9	0.189769	4.22327e-09
Cebpa	0.214342	4.39563e-09
Hsph1	0.109945	4.49766e-09
Tmcc3	0.253946	4.64088e-09
Aplp2	0.192177	4.79157e-09
Myo1f	0.183674	5.74683e-09
Siglecf	0.0987543	5.93013e-09
Tmsb15b1	0.0332193	5.98125e-09
Pkig	0.213852	6.11605e-09
Tgs1	0.193616	6.17624e-09
Echs1	0.1654	8.16883e-09
Atp13a2	0.148987	8.49691e-09
Trim12a	-0.10623	9.31102e-09
Junb	0.210426	9.38993e-09
Ndst1	0.0628214	9.44702e-09
Acadl	0.111971	9.5528e-09
Zfp36l1	-0.251522	9.68933e-09
6820402A03Rik	0.0543763	9.96705e-09
Hspa1a	0.0297471	1.1243e-08
Spred1	-0.178102	1.12643e-08
Naca	0.252774	1.15382e-08
Alad	0.0859973	1.20921e-08
Mapkapk3	0.0598163	1.33e-08
Ppt2	0.128535	1.35639e-08
Mia2	0.186727	1.64323e-08
Tmsb4x	0.170154	1.64789e-08
Tmem87a	-0.135669	1.6796e-08
Plbd2	0.178229	1.71592e-08
Atp6v1d	0.155387	1.77215e-08
Cd200r4	0.0445263	1.93123e-08
Lox	0.0597265	2.13775e-08
Camkk2	0.166764	2.25255e-08
Eif5a	0.217455	2.34259e-08
Lacc1	0.160704	2.36469e-08
Rapgef5	-0.209969	2.3652e-08
Abcd2	0.159618	2.47408e-08
Sall1	-0.235517	2.496e-08
Kdelr1	0.187838	2.85771e-08
Wdfy1	-0.154387	2.99026e-08
H2-M3	0.159715	3.09899e-08
Gm1966	0.0758076	3.49253e-08
Rack1	0.256251	3.56951e-08
Derl1	0.202644	4.01452e-08
Pea15a	0.183757	4.29055e-08
Arhgap45	0.232664	4.29393e-08
Pik3r1	-0.210876	4.36155e-08
Fkbp8	0.176519	4.46269e-08
Ctc1	0.187571	4.55907e-08
Dbi	0.181649	4.76786e-08
Serf2	0.243128	4.83275e-08
Crip1	0.077949	4.88292e-08
Iffo1	0.154602	4.91447e-08
Clic1	0.227565	5.10613e-08
H3f3b	-0.233292	5.2452e-08
Rpl36	0.252188	5.27865e-08
Gm32849	0.109851	5.38004e-08
Ckb	0.258125	5.47411e-08
Ly9	0.0727968	5.49309e-08
Rsu1	0.179963	5.87525e-08
Tm6sf1	0.236249	6.37683e-08
Foxn3	-0.230501	6.55622e-08
Apoc4	0.041962	6.70708e-08
Ddost	0.205317	7.34596e-08
Ly6e	0.242873	7.40469e-08
Atp5e	0.249582	7.46862e-08
Atp5j2	0.226709	7.47273e-08
Rps24	0.235843	7.66225e-08
Nceh1	0.104553	7.76216e-08
Tmem179b	0.166506	8.1106e-08
Klf13	0.143345	8.86268e-08
Fcgr1	0.231278	9.142e-08
Il17ra	0.174552	9.142e-08
Ccnd3	0.181721	9.24571e-08
Cops9	0.21736	9.36028e-08
Podxl2	-0.0704033	9.38893e-08
Blnk	0.20308	9.61893e-08
Gsto1	0.0942544	1.0266e-07
St14	0.0684577	1.06153e-07
Cox7a2l	0.249199	1.09844e-07
Gpx1	0.240315	1.22998e-07
Naga	0.141789	1.37264e-07
Lair1	0.2262	1.47156e-07
Anxa2	0.0308324	1.49058e-07
Npnt	0.124192	1.50545e-07
4833420G17Rik	0.178603	1.58551e-07
Gm16118	-0.0831324	1.63785e-07
Fam3c	0.139748	1.63858e-07
Ndufs7	0.179842	1.64573e-07
Rogdi	0.160612	1.75168e-07
Smim3	0.0857056	1.75168e-07
Gm8995	0.182693	1.82115e-07
Soat1	0.149444	1.95258e-07
Bambi	0.0399393	1.95258e-07
Slc38a10	0.152846	2.23463e-07
Cirbp	-0.15951	2.26134e-07
Peak1	-0.148282	2.32394e-07
Ctsa	0.230533	2.34225e-07
Akr1b3	0.163266	2.44172e-07
Gdi2	0.223431	2.62084e-07
Ssbp2	0.175421	2.63057e-07
Tomm22	0.177749	2.68794e-07
Cebpb	0.19524	2.69328e-07
Usf2	0.197563	2.7009e-07
Cmtm6	-0.228054	2.78003e-07
Tkt	0.159767	2.79944e-07
Serinc3	-0.154371	2.94149e-07
Fgl2	0.0812304	2.98583e-07
Fcrl1	-0.0820416	3.0136e-07
Myo5a	0.0714084	3.27288e-07
Golga4	0.149655	3.2873e-07
Cd37	0.22597	3.39889e-07
Snrnp70	0.215289	3.8263e-07
Klc4	0.100194	3.885e-07
Angptl7	0.100642	3.92027e-07
Psme2	0.161453	4.30536e-07
Klrb1b	0.0292076	4.30946e-07
mt-Nd4l	-0.070193	4.37122e-07
Rpn2	0.2109	4.37122e-07
Vamp8	0.209332	4.38302e-07
Eif3e	0.1998	4.38543e-07
Gm15920	-0.0835401	4.66319e-07
Sdcbp	0.210218	4.76496e-07
Rps7	0.238149	5.09925e-07
Frrs1	0.163968	5.10843e-07
Plin2	0.0967127	5.29995e-07
Hp1bp3	-0.18095	5.45299e-07
Slamf6	0.103849	5.59032e-07
Sh3rf3	0.0199137	5.80047e-07
Cln3	0.140973	6.30802e-07
Ddrgk1	0.192687	6.39917e-07
Igbp1	0.159379	6.5574e-07
Bmp2k	-0.217534	6.57503e-07
Herpud1	0.190401	6.67015e-07
Madd	0.131989	6.83785e-07
Rps6	-0.244051	6.89191e-07
Tmem33	0.183162	6.93349e-07
Cox5b	0.193942	7.07219e-07
Ahsa2	0.101174	7.51167e-07
Klhdc8b	-0.139126	7.5229e-07
Cpq	0.0944932	7.789e-07
Arpc3	0.212182	8.3555e-07
Pdcd1	0.0486669	8.37823e-07
Tmem144	-0.130815	8.39924e-07
Ankrd11	0.206086	8.46066e-07
Rpl28	0.223775	8.48534e-07
Rtraf	0.189067	8.88323e-07
Mlxipl	0.170037	9.10346e-07
Capzb	0.206964	9.59151e-07
Dpp7	0.108339	9.59151e-07
Gm15459	-0.0735815	1.00184e-06
Tjp1	-0.192636	1.08661e-06
Adora3	0.165546	1.08661e-06
Pkib	0.131483	1.10514e-06
Ache	0.0571756	1.12367e-06
Rplp0	0.226104	1.16553e-06
Gde1	0.147775	1.16741e-06
Hsd17b4	0.161814	1.22595e-06
Prune2	0.0950974	1.24372e-06
Elovl1	0.132887	1.25092e-06
Hcst	0.12394	1.25788e-06
Rps11	0.211075	1.25817e-06
Hspa5	0.246961	1.29561e-06
Dad1	0.205445	1.37553e-06
Rnf187	0.143782	1.45067e-06
Cbwd1	-0.0620193	1.47424e-06
Neat1	0.121907	1.47424e-06
Plk3	0.0744193	1.51569e-06
Naa60	0.0902319	1.51934e-06
Acsl5	0.125598	1.53091e-06
Cox6b1	0.208876	1.62941e-06
Cd53	0.191856	1.66158e-06
Tmem86a	0.192115	1.68976e-06
Gcnt2	0.0923034	1.69747e-06
Suclg2	-0.165178	1.86702e-06
Pnpla7	0.161242	1.86702e-06
Lamp2	0.209757	2.13984e-06
mt-Co1	-0.260745	2.22142e-06
Cacnb2	0.0618705	2.26956e-06
Lrmda	0.0542511	2.30912e-06
Atp6v1b2	0.132725	2.30918e-06
Pcbp2	0.196119	2.39163e-06
mt-Nd4	0.259764	2.4497e-06
Adam10	-0.198863	2.637e-06
Mtus2	0.0477394	2.68296e-06
Gm16867	0.0140504	2.74962e-06
Ldha	0.160804	2.80225e-06
Adarb1	0.069045	2.82026e-06
Fkbp2	0.194679	2.99603e-06
Acp5	0.0245582	3.11265e-06
Cd14	0.214048	3.3236e-06
Eef1b2	0.2281	3.35719e-06
Ppt1	0.197895	3.522e-06
Gm37474	0.152544	3.52579e-06
Pde3b	-0.209036	3.56672e-06
Zfp949	-0.0727116	3.62838e-06
Snta1	0.14387	3.97711e-06
Hvcn1	0.142527	4.05792e-06
Hlf	-0.100131	4.1787e-06
Trim12c	-0.0729991	4.19149e-06
Idh2	-0.156779	4.22148e-06
Mfsd7a	0.0536719	4.2545e-06
Man1c1	0.150544	4.30009e-06
Mtss1	-0.12937	4.34744e-06
Pnp	-0.217762	4.43898e-06
Gimap9	-0.0729643	4.43923e-06
Uba52	-0.211512	4.50462e-06
Mt3	-0.0820867	4.51937e-06
Rpl13a	0.213881	4.55659e-06
Npm1	0.220214	4.57742e-06
Clcn4	0.153925	4.62295e-06
Havcr2	-0.19192	4.63862e-06
Map1lc3a	0.158169	4.63862e-06
Rps3a1	0.207134	4.64091e-06
Capns1	0.159139	5.00508e-06
Txnl4a	0.113914	5.08132e-06
Prdx5	0.193642	5.08172e-06
Itgb1	-0.197173	5.20532e-06
Itga9	-0.106191	5.30604e-06
Gpnmb	0.0251667	5.33595e-06
Ndufb9	0.172774	5.40565e-06
Rgs7bp	-0.064527	5.6444e-06
Tspan14	0.16463	5.6444e-06
Lrpap1	0.170922	5.90317e-06
Cd44	0.0250125	5.90317e-06
Tbxas1	0.19254	6.06568e-06
Poc1a	0.0364874	6.06982e-06
Ndufb10	0.161673	6.07794e-06
Dnajb14	0.151394	6.17505e-06
Rrbp1	0.177758	6.58633e-06
Ncf1	0.196122	7.29164e-06
Fam129a	0.0721259	7.32729e-06
Ndufa13	0.196887	7.3503e-06
Hck	0.170187	7.66973e-06
Ctdnep1	0.123252	7.73792e-06
Rnase4	-0.185154	7.88741e-06
C5ar2	0.071374	7.91079e-06
Htra3	0.0768903	7.96276e-06
Sys1	0.14769	8.13579e-06
Gm2237	-0.0722565	8.37046e-06
Tmem9b	0.133546	8.66904e-06
Il4ra	0.115437	8.82121e-06
Gm29291	-0.065791	8.92761e-06
Cttnbp2nl	-0.193962	8.99748e-06
Ccl4	0.0630678	9.07304e-06
Sbno2	0.107953	9.16903e-06
Cap1	0.171133	9.57666e-06
9930111J21Rik2	0.177693	9.62793e-06
Ppm1h	0.125182	9.62793e-06
2610005L07Rik	-0.140247	9.93056e-06
Trpm2	0.112362	9.94117e-06
Lrguk	0.0386967	1.01167e-05
Tomm34	0.100498	1.03068e-05
Atox1	0.210121	1.03199e-05
Ybx1	0.198961	1.0414e-05
Serp1	0.16039	1.04243e-05
Stx16	0.160278	1.04615e-05
Tle4	-0.149154	1.04779e-05
G530011O06Rik	-0.148829	1.06632e-05
Bola2	0.145239	1.09793e-05
Eif4ebp1	0.0904389	1.12027e-05
Hhex	-0.171561	1.13995e-05
Atp2c1	0.186422	1.13995e-05
Chka	0.0985875	1.15022e-05
Wasf2	-0.195652	1.21044e-05
Gm8430	0.0846612	1.22626e-05
Gimap6	-0.0859668	1.23141e-05
AW112010	0.0991915	1.26872e-05
Atp6v1f	0.194661	1.26872e-05
Uqcrfs1	0.137023	1.28609e-05
Ch25h	0.0426079	1.32472e-05
Tecr	0.174639	1.33397e-05
Rps3	0.194155	1.33397e-05
Rps26	0.217292	1.37286e-05
Arl8a	0.113736	1.39624e-05
Ms4a6d	0.16895	1.4095e-05
H2-Q7	0.0940886	1.49952e-05
Xist	0.238474	1.52351e-05
Atp1a3	0.0537077	1.54728e-05
Ebi3	0.0941365	1.55914e-05
Ccl6	0.200123	1.56158e-05
Cept1	0.134311	1.58266e-05
Atp6v1c1	0.147098	1.58287e-05
B4galnt1	0.0844389	1.6345e-05
Rps14	0.20341	1.6646e-05
Fabp3	0.0354735	1.68971e-05
Nenf	0.155229	1.74239e-05
Gm6356	-0.043097	1.78658e-05
Rpl17	0.203167	1.78745e-05
Lman2	0.151933	1.81866e-05
Gaa	0.11357	1.81872e-05
Me2	0.0867229	1.86971e-05
Acin1	0.164623	1.91626e-05
Gm10848	0.0322697	2.06043e-05
Scn1b	-0.131244	2.08425e-05
Cstb	0.137979	2.11552e-05
Itga4	0.0243952	2.13127e-05
Dram2	0.139598	2.15082e-05
Nab2	0.059805	2.20381e-05
A130071D04Rik	0.10877	2.26524e-05
Gm43821	-0.0325901	2.287e-05
Tspan18	-0.0975873	2.31566e-05
2900092N22Rik	0.0525841	2.50779e-05
Sirt2	0.151833	2.52048e-05
Vegfb	0.128645	2.55355e-05
Prdx1	0.184927	2.62042e-05
Snx3	0.158443	2.66073e-05
Nbdy	0.081457	2.7091e-05
Gimap1	-0.0945439	2.72167e-05
Hnrnpdl	-0.149306	2.84851e-05
Gm9825	-0.0446945	2.84851e-05
Adgrl2	-0.0997571	2.86409e-05
Gm29927	-0.027736	2.88839e-05
Glul	-0.194598	2.88955e-05
2021-09-07	-0.175897	2.89543e-05
Pqlc2	0.0754947	2.94803e-05
Nfic	0.138157	2.97159e-05
Cmklr1	0.113333	3.0116e-05
Trps1	0.0306549	3.01372e-05
Gm3411	-0.0399641	3.09981e-05
Gm3716	0.0458711	3.09981e-05
Sparc	0.143782	3.10303e-05
Cyth4	0.18332	3.18988e-05
Nfia	-0.144348	3.25021e-05
Gpr162	0.0385626	3.31818e-05
Prelid1	0.126358	3.38323e-05
Ifnar2	0.175495	3.38879e-05
Acaca	0.0545502	3.47027e-05
Sdc3	0.0693386	3.50452e-05
Mrc2	0.0627896	3.50452e-05
Qk	-0.167187	3.60597e-05
Gm42602	-0.0586711	3.62582e-05
Rpl6	0.193416	3.76611e-05
Ak1	0.104533	3.81721e-05
Ndfip1	0.180288	3.90432e-05
Gm15232	-0.0572814	4.21592e-05
Rpl22l1	0.196454	4.26977e-05
Bscl2	0.11768	4.27734e-05
Galc	0.0911836	4.28653e-05
Tmem234	0.173967	4.39992e-05
Cox6a1	0.166439	4.40118e-05
Gm22146	0.0448328	4.44007e-05
Gm5431	-0.0618745	4.51086e-05
Abhd14a	0.0615202	4.60567e-05
Cdc42ep3	0.0570196	4.63156e-05
Bax	0.138103	4.8269e-05
Irgm2	0.0615079	4.97025e-05
Calhm2	0.105651	5.01242e-05
Nupr1	0.0991453	5.02166e-05
P3h2	0.108313	5.05988e-05
Sdf2l1	0.183006	5.10009e-05
Plod3	0.1538	5.1269e-05
Tmem109	0.128608	5.20126e-05
R3hdm4	0.116484	5.31874e-05
Nr3c1	-0.162917	5.40162e-05
Gpr155	-0.154098	5.7246e-05
Ktn1	-0.162324	5.82453e-05
Med28	0.136358	5.976e-05
Gfer	0.0985679	6.05949e-05
Mbd3	0.131409	6.05949e-05
Creld2	0.107346	6.11346e-05
Srd5a3	0.111872	6.16516e-05
Cybc1	0.141196	6.20581e-05
Tcn2	0.182721	6.30863e-05
Atp5mpl	0.178095	6.3204e-05
Atp5d	0.162273	6.37476e-05
Snx17	-0.160378	6.56525e-05
Adap1	0.053899	6.56525e-05
Limk1	0.0860905	6.58497e-05
Atp5c1	0.170506	6.67575e-05
Sec61b	0.173664	6.78392e-05
Cdc42ep1	-0.0287577	7.05353e-05
Micos13	0.152752	7.33171e-05
Dock10	0.179206	7.36496e-05
H2-T22	0.047657	7.37097e-05
Fmr1nb	-0.0218496	7.46076e-05
Cd300lb	0.017381	7.49717e-05
Rpl36a	0.206682	7.55322e-05
Camk1d	0.126777	7.58171e-05
Gm45153	0.0303152	7.65256e-05
Icam1	0.134816	7.88408e-05
Tbca	0.160686	8.03453e-05
P3h3	0.0707493	8.04222e-05
Gm49839	0.0637463	8.33663e-05
Mctp1	-0.0719826	8.56605e-05
Daam1	0.0710855	8.58134e-05
Ptprc	0.184937	8.79629e-05
Nisch	0.163465	9.09396e-05
Cacna1d	0.119186	9.09396e-05
Map1b	-0.0369751	9.23322e-05
Adcy7	0.146022	9.62792e-05
Dennd1c	0.135217	9.62792e-05
Dnajc3	0.158539	9.64796e-05
Gm45223	0.126039	9.80481e-05
Myo18b	-0.0761636	9.94396e-05
Spns1	0.0973122	0.000100568
Ddx6	-0.147374	0.00010117
Ppp1r37	0.0763086	0.00010152
Plekha1	0.110752	0.00010647
Rpl9	0.181227	0.000109932
Uqcr10	0.156069	0.00011046
Plcl2	-0.146929	0.000114162
Xrn2	-0.137776	0.00011559
Tent5c	0.123746	0.000116951
Nfe2l2	0.165029	0.000117861
Rps15a	0.185834	0.00012117
Golm1	-0.180111	0.00012117
Cdk6	-0.115518	0.000121601
Ifngr1	0.159141	0.00012455
Fcgrt	-0.12691	0.000126962
Atp5h	0.176012	0.000127347
Neu1	0.116773	0.000127395
Ldhb	0.190809	0.000127958
Ap2m1	0.130378	0.000128867
Sparcl1	-0.0525856	0.000133413
Gm4673	0.0880094	0.000134662
Lgi2	0.0223314	0.000136929
Anapc11	0.130465	0.000137028
Specc1	0.148961	0.000138737
Reep5	0.169331	0.000139808
Ywhaz	-0.153758	0.000143233
Tmem135	-0.12974	0.000146272
Sord	0.0733757	0.000146488
Cst3	-0.138002	0.000146774
Tbc1d16	0.111589	0.000146812
Gm37510	0.0718616	0.000147514
AB124611	0.0262977	0.000148378
Pigo	0.0540446	0.000149386
Naa38	0.109497	0.000153097
Aldoa	0.178426	0.000157146
Hnrnpk	-0.171709	0.000158836
Erh	-0.103205	0.00015886
Plxnb2	0.162706	0.000159542
Retreg2	0.101074	0.000159719
H2bu2	0.0210234	0.000162023
H2-Q4	0.0513946	0.000166217
Susd3	-0.171564	0.000167147
Gm3755	-0.0513132	0.000167147
Rpl10a-ps1	0.0785468	0.000170169
Zfp799	-0.0643928	0.000171835
Arhgap39	0.123176	0.00017304
Cep170	-0.13776	0.000174284
Jaml	0.0319485	0.00017926
Hnrnpa3	-0.167572	0.000181432
Rpl37	0.179568	0.000181518
Zeb2os	-0.14883	0.000181807
Akap9	0.144364	0.000184647
Parvb	0.0519583	0.000184647
Atp1b3	-0.164124	0.000184647
Emc10	0.141033	0.000186093
AI413582	0.109553	0.000187266
Ppp1ca	0.158764	0.000190125
Thrsp	0.131197	0.00019024
Tmem50a	0.166243	0.000200708
Cdk5rap1	0.0670415	0.00020116
Scpep1	0.0929007	0.000201173
Tram1	0.155026	0.000201175
Gna12	0.143539	0.000202596
Hscb	0.0818813	0.000206379
Hps4	0.149646	0.000208935
H1f4	-0.0706238	0.000209245
BC004004	0.107947	0.000209947
Cd276	-0.0522425	0.000218351
Speg	0.0484699	0.000219081
Akt3	0.0508355	0.000220639
Mboat7	0.106676	0.000224278
Bad	0.0853663	0.000224278
Plcb2	-0.0924229	0.000226164
Stx7	0.150927	0.000226356
Scimp	0.0437915	0.000228575
Apbb2	0.0889244	0.000230461
Nlrp1c-ps	0.0342526	0.000230565
Tsc22d3	0.0691326	0.000238021
Ccdc162	-0.050378	0.000238171
Gm9616	0.0727951	0.000241753
Tmem37	0.134298	0.000242414
Psme1	0.158842	0.000249126
Gm38042	0.135799	0.000250351
Wsb1	-0.148541	0.000251026
Rps27l	0.146833	0.000258879
Gm26714	0.0444964	0.000258879
Laptm4b	0.0762604	0.000263273
Rpl30	-0.182857	0.000273443
Ccdc102a	0.0443489	0.000273621
Mafg	0.154134	0.000277799
Gm47601	0.0375412	0.000293584
Ost4	0.152095	0.000295022
Gng12	0.101698	0.000302486
Fundc2	0.0886006	0.00031434
Rybp	-0.0769576	0.000315537
Hspa13	-0.116992	0.000320278
Ssr2	0.132223	0.000322112
Rasal3	0.129984	0.000330383
Rpl39	0.177286	0.000330383
Dtnbp1	0.0937676	0.000330425
Map1lc3b	0.144111	0.000335969
Nfkb1	0.13272	0.000337724
Inafm2	-0.0727844	0.000340126
Leprot	0.141805	0.000345909
Ethe1	0.0723927	0.000350787
Cyfip1	-0.169411	0.00035392
Pgd	0.109151	0.000355671
Gas2l3	0.0260608	0.000365688
Tle5	0.135467	0.000366098
Lap3	0.128312	0.000367399
Tspan31	0.124536	0.000387672
Abcg1	0.108595	0.000394228
Rps21	0.169672	0.000394985
Gm49708	-0.0509938	0.000407297
BC023719	-0.0545264	0.000409714
Polr1d	0.142552	0.000410577
1600014C10Rik	0.0647404	0.000414125
Rsrc2	-0.155727	0.000418477
Ripor2	0.0180748	0.000423956
Aif1	0.165342	0.000436781
Cyb561d2	0.0766698	0.000446504
Atf6b	0.0886231	0.000450187
Ndufa12	0.085852	0.000456179
Tcea1	-0.111641	0.00046271
Tmem44	-0.0769743	0.000471469
mt-Nd2	-0.205075	0.000480484
Cpe	-0.0490866	0.000484592
Ltbr	0.08489	0.000484592
Napa	0.0973762	0.000487831
Cuta	0.129762	0.000491763
Itpripl1	-0.110327	0.000503621
Slamf8	0.0796852	0.000514569
Snrpe	0.14169	0.000516112
Gm27010	0.063292	0.000516112
Hmgn3	0.0740676	0.000521392
Dnajc5	0.113236	0.000521392
Arsb	0.164084	0.000526245
Fes	0.121325	0.000535148
Banp	0.0729939	0.000535148
Ndufa2	0.159277	0.000538863
Txn2	0.101946	0.000546821
Uqcr11	0.152925	0.00055006
Fus	-0.163285	0.000551105
Mea1	0.072708	0.000551105
Oaz1	0.161289	0.000554781
Dynlrb1	0.126271	0.000556316
Spcs1	0.144443	0.000563059
Zbtb18	-0.119203	0.000576839
2610507I01Rik	0.0291274	0.000586166
Ocel1	0.0686084	0.000592702
Treml2	0.0375604	0.00060373
Trp53i11	-0.0576549	0.000604316
Adamts16	-0.0494932	0.000606095
Sem1	0.156072	0.000616157
Il6	0.0519028	0.000624427
Tmem160	0.126938	0.000627475
Ubr1	-0.0826032	0.000630111
Tbc1d14	0.097465	0.000633859
Ier2	0.041367	0.000637637
Gm3453	-0.034612	0.000639459
Lamtor1	0.150992	0.000640694
Phf20	-0.100769	0.000641699
Procr	-0.0676943	0.000662458
Prkab1	-0.0873048	0.000679063
Gnpda1	0.0931951	0.000679466
Manba	0.0679054	0.000704114
Zfp691	-0.063857	0.000716022
Eif4g2	-0.162548	0.000718466
Fam53b	0.111486	0.000725279
Hnrnpd	-0.132659	0.000732919
Ptgds	0.0857006	0.000732919
Cd63-ps	0.0238845	0.000732919
Paqr7	0.0902143	0.00073915
6820431F20Rik	-0.161363	0.000740509
Prpf4b	-0.154929	0.00074788
Use1	0.137012	0.000749615
B4galt4	0.100231	0.000754015
Nlrp1a	-0.0616815	0.000757186
Hnrnph1	-0.145926	0.000757186
Cct5	0.126576	0.000781824
Elob	0.15386	0.000781824
Txn1	0.114871	0.000781824
Ptpn6	0.142827	0.000784101
Vav1	0.132024	0.000786145
Usp22	-0.093327	0.000808259
Pde8b	0.0614537	0.000827887
Cd151	0.0915354	0.000832116
Gas5	0.176317	0.000832984
Znrf2	0.116457	0.000839662
Zfp704	0.0615952	0.000844437
Asah1	0.155939	0.000851952
Htatip2	0.0264054	0.000864901
Mdfic	0.0300285	0.000870232
Lpcat1	0.109092	0.000883174
Nabp2	0.077463	0.000883769
Bmyc	0.151384	0.000883769
Ube2r2	0.103129	0.000910632
Mdfi	-0.0520156	0.000944418
Gyg	0.066643	0.000945551
Rxrg	0.021545	0.000947621
Rac2	0.128804	0.000958916
Vim	0.0300582	0.000958916
Ptrhd1	0.0726491	0.000962183
Tspan32	0.0561607	0.000963582
Nrp1	0.129212	0.000969167
Zfp715	-0.0903183	0.000970149
Btbd9	0.0864102	0.000970632
Agap3	0.0533075	0.000972325
Snap25	-0.0359825	0.000990422
Kxd1	0.0997405	0.00100951
Acbd6	0.0887352	0.00102579
Filip1l	-0.112251	0.00103354
Mrpl42	0.104463	0.00103897
Atp5j	0.15448	0.00103995
Txndc17	0.123112	0.00103995
Itgam	-0.164662	0.00105094
Rbm39	0.142276	0.00105448
Itpr2	-0.133381	0.00106498
Rgs2	-0.161455	0.00106788
Zmynd8	0.120445	0.00106788
Plekhj1	0.116909	0.00107224
Evl	0.140365	0.00107634
Apc	-0.121513	0.00108369
Lrp1	-0.160194	0.00108369
H2aj	0.130302	0.00108369
Ccr5	-0.185265	0.00108606
Pomp	0.154274	0.00109573
Ccnt2	0.130535	0.00109573
Actn1	-0.0614107	0.00109688
Map11	0.108406	0.00110435
Gm2244	-0.0459944	0.00110876
Nav1	-0.06682	0.0011121
Ptpn18	0.158547	0.0011121
Myl12b	0.125529	0.00116555
Chchd5	0.0763995	0.00117872
Plekho1	0.151202	0.00118098
Xbp1	0.148247	0.00119588
Myl6	0.158697	0.00124115
Tmem119	-0.156017	0.00126475
Gm28874	0.0536851	0.00127381
Pnpla2	0.0779779	0.00129068
Ten1	0.0944134	0.0013072
Dap	0.0920298	0.00131875
Git2	0.156251	0.00131875
Krtcap2	0.14531	0.00132622
Galnt3	0.0446246	0.00132683
Ppp4c	0.0946361	0.00133161
Pelp1	0.0744667	0.00134206
Ms4a4c	0.0267298	0.00134502
Pianp	0.078179	0.00135162
Epn2	-0.0694479	0.00137875
Cd86	0.139494	0.00139769
Fam3a	0.0962274	0.00141868
Pik3cg	-0.124929	0.00142312
Mrps15	0.102697	0.00143947
Marveld2	-0.0262476	0.00143947
Sdhb	0.111496	0.00149822
Lgals3	0.0199687	0.00151544
Rpl12	0.160461	0.00152699
Arpp19	0.125612	0.00152922
Rps23-ps1	0.0863906	0.00152922
Cox7b	0.135239	0.00153224
Iscu	0.144423	0.00154912
Mylip	-0.141376	0.00155052
Slc40a1	-0.127834	0.00155052
Ccnd2	-0.0213422	0.00156487
Gfap	0.0284032	0.00156793
Gm45640	0.114026	0.00156834
Rhog	0.12889	0.00160587
Fbxl7	0.0226117	0.00161464
Il15ra	0.0393175	0.0016849
Rex1bd	0.104569	0.00169334
Rab7b	0.0271155	0.00170336
Fkbp6	-0.0128755	0.00170953
Arhgap15	0.0342695	0.00171323
Taf10	0.114104	0.00171323
Arpc1a	0.116369	0.00171731
Zmym4	-0.089822	0.00173855
Gm34907	-0.0270941	0.00173998
Rpl39l	0.029088	0.00173998
Selenok	0.145322	0.00173998
Rai14	0.0178506	0.00176463
Nfkbia	0.0997985	0.0017737
Tbc1d9	0.0919201	0.00179774
Egln3	0.0191108	0.00179939
Mroh1	0.0716406	0.00180751
Pgls	0.121011	0.0018209
Mlf2	0.110993	0.00183391
Rbms1	0.0732528	0.00183629
Naip6	-0.0620805	0.00183629
Gm28586	-0.0220168	0.00184609
Nit1	-0.0807457	0.00186482
Casc4	-0.0526061	0.00187608
Hspa1b	0.0156128	0.00189624
Tet3	0.0991233	0.00189624
Alg1	0.0849014	0.00190889
Knstrn	0.0151632	0.00190889
Ets1	-0.104422	0.00193395
Stip1	0.074768	0.00194919
Tmem14c	0.134439	0.0019542
4833411C07Rik	0.0775028	0.00196772
Orai3	0.0894173	0.0019772
Akt1	0.109386	0.00197798
Parp3	0.0456036	0.0019944
Nacc2	0.0673088	0.00201489
Os9	0.135453	0.00201796
Clcf1	0.0432361	0.00204068
Ctla2a	0.029149	0.00205157
Edf1	0.134524	0.00206066
Gm38082	0.0502067	0.00209524
Tex261	0.122987	0.00211178
Csf1	0.0443209	0.00214058
Csk	0.120085	0.00215144
Abl1	-0.0987718	0.0021557
Ptger3	-0.0440774	0.00217174
Slc15a2	0.0427647	0.00217174
Pag1	0.149423	0.00217191
Slc38a6	0.0559214	0.00219713
Ndufa3	0.127265	0.00222825
Dnajc14	0.0742857	0.00227555
Phb2	0.109318	0.0023041
Rgl1	-0.0785133	0.00231889
Nek6	-0.0864985	0.00232111
Tmem147	0.109142	0.00232111
Gpr108	0.0866493	0.00232177
Slc37a2	0.0928358	0.002341
Ceacam1	-0.0479099	0.00234187
Lst1	-0.155976	0.00234674
Klhl9	-0.102175	0.00236188
Nrarp	-0.0377393	0.00240154
H4c4	-0.0607472	0.00244304
Ppard	0.0651398	0.00255164
Gm49307	0.053759	0.00255164
Gm38157	0.0648621	0.00255893
Calm3	0.107466	0.00255987
Ppp1cb	-0.0906818	0.00255987
Gm37598	0.0269701	0.00262065
Pink1	-0.0877892	0.00262413
0610012G03Rik	0.107949	0.00264988
Rap2b	0.0544467	0.00265004
Gm31243	-0.062487	0.00265397
Ltc4s	0.170787	0.00268301
Apobec1	0.0871754	0.00269758
Tmem205	0.0324294	0.00270251
Tmem100	-0.117311	0.00277013
Cisd2	0.110463	0.00278881
Tap1	0.0657292	0.00281599
Dnajc24	-0.0780408	0.00282173
Fkbp15	0.109592	0.00282767
Ebp	0.112129	0.00288297
Ifi202b	0.021128	0.00288617
Psen1	0.0807651	0.00294256
Xrn1	-0.095731	0.00294286
Rpl23a	0.165553	0.00294286
Ago4	0.0552791	0.00300246
Nop58	-0.0781803	0.0030123
Taok3	0.0910493	0.00305178
Cers2	0.110329	0.00305343
Clu	-0.037747	0.00305777
Atad2	0.0529225	0.00309678
Ggh	0.0982184	0.00313418
Hyi	0.107446	0.00316564
Hk2	0.149113	0.00316984
Vgll4	0.116299	0.00317813
Cmas	0.108419	0.00317813
Mif4gd	0.0694179	0.00317813
Gnb2	0.139749	0.00320243
Ythdf2	0.106099	0.00320914
Snrpb	0.128304	0.00330814
Macroh2a1	0.125526	0.00334925
Gm4258	-0.0875654	0.00336021
Tpi1	0.107796	0.00339461
Capg	0.0726895	0.00340036
Ubald2	0.0839703	0.0034401
Adam15	0.127616	0.0034401
Dipk2a	0.0438775	0.00344123
Trappc3	0.094416	0.00344828
Cux2	-0.0315009	0.00354145
Skp1a	-0.0943803	0.0035689
Jup	-0.0685829	0.00359285
Sri	0.111408	0.00361968
H2-Q6	0.0341356	0.00363044
Pirb	0.0358604	0.00363335
Hcar2	0.0332708	0.00365503
Rps10	0.161359	0.00373684
Kat6a	-0.104616	0.00375037
Rptor	0.105122	0.00375037
Dennd4a	0.135664	0.00379105
Gm9843	0.0775477	0.00379105
Dusp7	0.101161	0.00382279
Plxnd1	0.0131745	0.00382622
Renbp	0.0885423	0.00383192
Ikbkb	0.103114	0.00383192
Stx5a	0.0898239	0.00385484
Xdh	0.0158997	0.00394523
Slc48a1	0.0672968	0.00395614
Cggbp1	-0.110717	0.00396816
Selenoh	0.0834675	0.00398853
Cask	-0.0934725	0.00399297
Fbrsl1	0.105843	0.00402812
Gtpbp2	0.102234	0.00403592
Dpm3	0.115419	0.00404006
Elavl1	0.099774	0.00408059
Tmed10	0.140289	0.00420702
Trmt112	0.120288	0.00421499
Fis1	0.121758	0.00423171
Ajm1	0.0267535	0.00430812
Fermt3	0.140064	0.00444296
Pid1	0.118826	0.00449456
Nagpa	0.106615	0.00449866
Cenpx	0.100268	0.00451739
Samd1	0.0549595	0.00451739
Fam174a	0.102291	0.00453229
Mrpl4	0.0731451	0.00460254
Cdk2ap2	0.106996	0.00463707
Cplx2	-0.0283157	0.00464215
Gns	0.140485	0.00468064
Nop10	0.104289	0.00472547
Tuba1c	0.0355757	0.00473485
Mrpl24	0.105804	0.00477427
Dnajc1	0.106125	0.0048028
Gpr137b	0.0770992	0.00483708
Fkbp5	0.0860197	0.00483726
Rnpepl1	0.0781355	0.0048506
Eva1a	-0.0802248	0.0048607
Tspan13	0.102959	0.00487357
Ino80b	0.0709315	0.00493012
Gm30411	0.0461688	0.00496576
Il1a	0.0746233	0.00501246
Hnrnpa2b1	-0.139102	0.00501246
Hps3	-0.117337	0.00501433
Slfn2	0.0601468	0.00509908
Mbd2	0.0770599	0.00510292
Ndufs6	0.104154	0.00510292
Ppp4r3a	-0.0891782	0.00513538
Rassf2	0.102877	0.0051451
A130077B15Rik	0.0276693	0.00519795
Qars	0.0742201	0.00528384
Cenpb	0.0862297	0.00528437
Atp5a1	0.13013	0.00529
Arhgap19	0.0296896	0.00530813
Abcd4	0.0530915	0.00530813
Tmed2	0.127205	0.00537922
Ei24	0.0783015	0.00541196
Scd2	-0.0999672	0.00541196
Vkorc1	0.111232	0.00543063
Esf1	-0.0976434	0.00546258
Tmem258	0.128235	0.00550019
Mxd4	0.106547	0.00551848
Plscr1	0.01493	0.00554412
Tgfbr1	-0.129674	0.00565337
Plgrkt	0.12461	0.00566048
Tmem259	0.0856704	0.00580106
Myo9b	0.0718465	0.00585893
Id2	0.0599876	0.00590312
Nradd	-0.0560488	0.00590426
Lxn	0.0473922	0.00590426
Cox6c	0.140841	0.00591876
Chd3	0.0657929	0.0059639
Morc3	-0.108527	0.0059639
Pantr1	-0.0208669	0.00599997
Ptprz1	-0.0265927	0.00600732
Rras2	0.034808	0.00600732
Hint1	0.135868	0.00602368
Srrt	0.0797213	0.00605773
Slc39a12	-0.043642	0.00606908
Slc35c2	0.0879833	0.00619697
Atraid	-0.127938	0.00627906
Nck1	-0.089036	0.00631752
Acer3	0.114345	0.00631752
Tnfrsf17	-0.0748162	0.00631752
Rnf128	0.0575446	0.00635289
Eid1	0.0907928	0.00640696
Tapbp	0.12283	0.00643028
B020010K11Rik	-0.0253519	0.00643028
Gm13479	-0.0651528	0.00646631
Rpl24	0.148946	0.00647419
Mvp	0.0614738	0.00653884
Gm3667	-0.0256044	0.0065773
Fmn1	-0.0362831	0.0065773
Tpcn2	0.0330349	0.00657978
Gm20033	-0.0366188	0.00660668
Sapcd1	-0.040061	0.00661021
Mfsd12	0.0519012	0.0066252
Plekhb2	0.0650086	0.00664122
Nedd8	0.128634	0.00664122
2021-03-01	-0.112582	0.0066675
Gm6969	-0.0308105	0.00667147
Derl2	0.109301	0.00673624
Cyfip2	-0.0157816	0.00682108
Lrrk1	0.0974996	0.00689428
P2ry10b	-0.0768843	0.00695539
E2f3	-0.0654971	0.00700105
Hpca	-0.0217716	0.00701929
Mtch1	0.114655	0.00703034
Raph1	0.0361006	0.00716521
Tnfaip8l2	0.131236	0.00719043
Ndrg3	0.0648892	0.00724407
Gm38056	0.0454203	0.00731646
Cox7c	0.140169	0.00731646
Zfand5	-0.105727	0.00732263
Cldn11	0.0360104	0.00735791
Snhg3	-0.060468	0.0073598
Pex3	-0.0782411	0.00743495
Chek2	0.049802	0.00743615
Tmem68	0.0747103	0.007472
Gba	0.0751478	0.007472
Dgat2	0.0133929	0.00749051
Adipor2	0.0730648	0.00750199
Ddx5	-0.118406	0.00752831
Noc3l	-0.0518334	0.00754231
C530043K16Rik	0.0319335	0.00754231
Stag2	-0.112817	0.00754795
2900005J15Rik	0.0429192	0.00758648
Cul3	-0.0942037	0.00759637
Dync1i2	-0.13028	0.00759993
Lpl	0.0573398	0.00762256
Cox7a2	0.130066	0.00769951
Manf	0.141236	0.00769951
Thbs1	0.0249264	0.00780283
Rexo2	0.0856627	0.00782263
Idnk	0.0820907	0.00782263
Otulinl	0.134592	0.00791338
Zranb2	-0.119364	0.00796138
Atad2b	0.0742491	0.00796393
E230001N04Rik	0.0402889	0.00799729
Khk	0.0967905	0.00803306
Fgd2	0.124633	0.00823235
Mthfs	0.0677672	0.00828745
Gm43162	0.0636031	0.00831712
Gcn1	0.0990576	0.00831712
Zkscan3	0.101743	0.00839205
Litaf	0.0818025	0.00842583
C4b	0.0228594	0.00848102
Prdx4	0.0956648	0.00848195
Parp1	0.0865266	0.00848195
Eif3k	0.124043	0.0084915
Washc2	0.0944129	0.00853495
Dstn	0.124498	0.00862916
Ms4a6b	-0.10541	0.00863827
Smagp	0.0740353	0.00867506
Usp24	-0.0961003	0.00867817
Nf1	-0.0860425	0.00869214
Arl11	0.078378	0.00877226
Atf4	-0.0965136	0.00878614
Ivns1abp	-0.136651	0.00885141
Ccdc152	-0.0681153	0.00896693
Micos10	0.117398	0.00896985
Spop	0.0872597	0.00905851
Creb3l1	0.0159559	0.00907687
Mgll	-0.0953035	0.00910584
Klk8	0.129045	0.00912938
Stmn1	-0.0645729	0.00914052
Jam2	-0.100761	0.00930044
Slf2	-0.0884112	0.00934575
Kcnj12	-0.0368518	0.00943475
Hes1	-0.0381235	0.00960144
Emc4	0.0735702	0.00963663
Pgam1	0.110256	0.00963663
Anapc15	0.056975	0.00969394
Paox	0.0478134	0.00970839
Prlh	0.00747049	0.00971065
Rab7	0.111335	0.00981878
Cln5	0.083999	0.00991745
Ap3d1	0.0748073	0.0100471
Jak3	0.0481415	0.0101093
AW554918	-0.0484725	0.0101324
Baiap2	0.0315553	0.010141
Wdr43	-0.0836641	0.0102195
Tnfrsf13b	-0.109552	0.0102206
Gpr146	0.0871855	0.0102502
Mau2	0.0854835	0.0103094
Epn1	0.110255	0.0103886
Yme1l1	-0.0991739	0.0103886
Ptbp1	-0.0833216	0.0104477
Plxna4	-0.0804737	0.0104861
Mymk	0.0472084	0.0106135
Gpr137b-ps	0.0802337	0.0106234
Nbl1	0.0417988	0.0107644
C130089K02Rik	0.108545	0.0108068
Clcn7	0.0534009	0.0108068
Arhgap29	-0.034304	0.0109346
Gm13391	0.0184943	0.0110057
Sdf2	0.0942471	0.01108
5330406M23Rik	0.0540029	0.0110811
Gm37390	0.0306167	0.0111
Bcl7c	0.0658402	0.0111484
Hmgb2	-0.0800319	0.0112736
Cebpg	0.115224	0.0114318
Ubxn1	0.11621	0.0114387
Klrb1a	0.0061771	0.0114902
Ap3s1	0.0678649	0.0117453
E430024I08Rik	-0.0282264	0.0117552
Gcm2	0.00488782	0.0117609
Gm48611	0.0446311	0.0117662
Btf3	0.129125	0.0117943
Srl	-0.0227189	0.0117948
Cacybp	0.0887802	0.011833
Nap1l1	0.0938887	0.011833
Arhgef2	0.08945	0.0118359
Ppid	-0.085514	0.0118359
Cd274	0.0296824	0.0119148
Rpl37a	0.136238	0.012125
Tmed1	0.0467001	0.0121794
Trio	-0.0872063	0.0121798
Prr13	0.0985067	0.0123185
Rnaset2a	0.12194	0.0123638
Gm43336	0.03002	0.012384
Eef1a2	-0.0181641	0.0125064
Fkbp4	0.0825075	0.0125413
Shmt2	0.0322132	0.0125851
Ndufa7	0.117309	0.0126233
Pon3	0.101679	0.0126966
Akr7a5	0.0657484	0.0128011
Scyl2	-0.0427829	0.0129318
Tcp1	0.0949567	0.0129598
Ankrd49	-0.0735585	0.0129685
Eif3d	0.0872573	0.0130339
Ssbp4	0.109743	0.0130631
Rhoh	0.118293	0.0131032
Zfp120	-0.0787258	0.0131343
Pcdhgb2	-0.0264658	0.0132592
Dnm1	-0.0201597	0.0133711
Ablim1	0.0346446	0.0133711
Nnat	-0.0259251	0.0133931
Trp53cor1	-0.060254	0.0134782
0610040B10Rik	-0.0331635	0.013574
Tmsb10	0.12288	0.013574
Zfp84	-0.0540254	0.0138062
Npm3	0.064123	0.0139034
Rn7sk	0.0921322	0.0139319
Ccdc50	-0.114473	0.0140754
Rab14	0.126948	0.0140993
Cacfd1	0.0275028	0.0141483
Sgta	0.0732362	0.0143618
Psenen	0.114963	0.0144592
Snph	0.0285703	0.0144913
Myo1b	-0.0951904	0.0146903
Cmtm3	0.0817291	0.0148029
Gm37420	0.0799689	0.014851
Il13ra1	0.092372	0.0148866
Ubxn7	-0.05778	0.0149829
Cpd	0.0658753	0.0150076
Romo1	0.0994892	0.0150558
Cep164	0.0617619	0.0150786
Cdk19	-0.0765784	0.0150786
Ndufs2	0.100545	0.0150786
Lamtor2	0.101501	0.0150786
Cdk5rap3	-0.0810382	0.0150786
Itgav	-0.105582	0.0151051
Stard3nl	0.0964062	0.0151406
Ndufb11	0.116824	0.0151564
Sipa1l2	0.0882192	0.0151909
Ap1s1	0.0635021	0.0151913
Vat1	0.0270909	0.0151943
Actr2	-0.123718	0.0152597
Rbm4b	0.0655158	0.0153736
Cdk4	0.0752528	0.0154244
Marf1	0.0833752	0.015438
Ms4a6c	0.0792413	0.0154731
Taldo1	0.115686	0.0155117
Wapl	-0.0995448	0.0155196
Samsn1	-0.125772	0.0155513
Eef2k	0.100703	0.0155556
Ptcd3	-0.050981	0.0156094
Erp44	0.0788774	0.015631
Psme2b	0.0502948	0.015631
Ostc	0.106197	0.0156386
Dctn4	-0.0904318	0.0157493
Rxfp1	-0.0235771	0.0157583
Hdac11	0.0510849	0.0158854
Gm21103	-0.00859207	0.0158854
Trim14	0.0353881	0.0159099
Fez2	-0.117376	0.0159968
Nudt9	0.0777063	0.0160811
Casp1	0.0740878	0.0161003
Stk11ip	0.0353443	0.0162025
Adamts10	0.0314808	0.0162025
Selenoo	0.0544285	0.0163642
Cltc	0.127343	0.0164665
Arrdc3	-0.0390226	0.0165698
Zfp512	0.0762863	0.0165753
Mgat4b	0.0690754	0.0166276
Suco	-0.0624792	0.0166713
Tslp	-0.0331819	0.0167699
Rtn1	-0.0918198	0.0167842
Mrpl30	0.0949428	0.0168116
Nat8l	0.0284269	0.0168116
Zhx1	-0.073043	0.0168271
Cytip	0.0157669	0.0168271
Lpgat1	0.0769695	0.0170164
Sf3b4	0.0635003	0.0170637
Slc31a2	0.0711464	0.0170714
Gm10499	-0.0245155	0.0171761
Pgk1	0.0837116	0.0173075
Tmem50b	0.07202	0.0174092
Abhd17a	0.0805517	0.0174144
Anapc13	0.106527	0.0174144
Cybb	0.0283374	0.0175209
9330162G02Rik	-0.0738609	0.0175209
Dlgap4	0.0742062	0.0175891
Fam204a	-0.0684844	0.0176118
Cebpzos	0.11088	0.0176477
Sigmar1	0.0673667	0.0177321
Hpgd	-0.140312	0.0177321
Amdhd2	0.0503012	0.0178697
Gm10029	-0.0257648	0.0178702
Xrcc5	-0.0443049	0.0178727
Syt1	-0.0161545	0.0180411
Camk2d	-0.11124	0.0180795
Scamp3	0.0701453	0.0182137
Csad	0.0975564	0.0182137
Ehmt2	0.0593978	0.0182239
Senp2	0.0951034	0.0182726
Inpp5d	0.123286	0.0183169
Gm37006	0.0228087	0.0183317
Adrm1	0.0647359	0.0183819
Stk26	-0.0356022	0.0184052
Tmem120a	0.0401952	0.0184851
Fuca2	0.09637	0.0185012
Mrps24	0.0847189	0.0185012
Irf5	0.106529	0.01854
Tpp1	0.12362	0.0186345
Pdgfb	0.101109	0.0187328
Smco4	0.0272058	0.0187476
Basp1	-0.114712	0.0187761
Smg9	0.0499161	0.0187761
Gm48682	0.0132636	0.0188734
Abcb7	-0.054664	0.0190228
Fam72a	-0.0473473	0.0190228
Rab8b	-0.0937085	0.0190228
Cln8	0.0791545	0.0191529
Fam117b	-0.0806942	0.0191935
Bank1	-0.081941	0.0192736
Ppp1r18	0.110156	0.0192736
Slc25a4	0.110345	0.0193312
Dkk2	0.0135753	0.0196659
Tusc1	0.0258273	0.0196696
Rps15	0.129035	0.019739
mt-Co3	-0.0418777	0.019756
Crim1	-0.0547098	0.019756
Taok2	0.0679082	0.0197825
Cass4	-0.0409995	0.0200896
Gm37730	0.0491313	0.0201397
Cdkn1a	0.0481532	0.0201838
Npepl1	0.066572	0.0201838
Tug1	-0.0797544	0.0201838
Ndufb5	0.106819	0.0203654
2900089D17Rik	0.0241728	0.0204691
Gm35082	-0.0272506	0.0204691
Rock2	-0.120401	0.0204738
Chp1	0.050304	0.0204738
Tiprl	-0.0734098	0.0205509
Cbx1	-0.104414	0.0205646
Zfp40	-0.0511256	0.0207646
Ndrg2	-0.0392127	0.0207885
2810403G07Rik	-0.0101079	0.0207885
Tprgl	0.0929145	0.0208791
Acsl4	-0.0790964	0.0209478
Cars2	0.056853	0.0209483
Mapk1ip1	0.0465269	0.0209797
Capza2	-0.117276	0.021111
Adi1	0.0459731	0.021111
Hba-a1	-0.0332199	0.0211858
Slc6a6	0.100447	0.0212276
Kcnk9	0.0108428	0.0212619
mt-Co2	-0.0607676	0.0212619
BC031181	0.103317	0.0212619
Rab5if	0.0983504	0.0214316
Ndufb8	0.102649	0.0214316
Gpr160	0.0656568	0.0214316
Creb3	0.0697412	0.0215393
Atp1a2	-0.0394776	0.0215832
Sin3b	0.0890945	0.0216271
Usp40	0.0601001	0.0217679
Pld1	-0.0925031	0.0218046
Slc5a10	-0.0225745	0.0219985
Minar1	0.0102827	0.0220767
H2az1	0.12582	0.0224509
Mdh2	0.0882844	0.0228154
Hps1	0.0438189	0.0228164
Rrp1	0.0971927	0.0229121
Atpsckmt	0.0462732	0.0229286
Alkbh2	0.0319631	0.0229643
Cmya5	-0.0410732	0.0229884
Gm37760	0.067129	0.0233612
Dtx4	-0.091979	0.0234715
Mcrip1	0.086485	0.0236772
2610021A01Rik	-0.032066	0.0237929
Gm47479	-0.0236135	0.0239298
Cox5a	0.102498	0.0239567
Gnai3	-0.0718784	0.0242343
Pafah1b1	-0.112003	0.0242941
Fkbp1a	0.0859415	0.0242941
Atp1a1	0.0940905	0.0243333
Golgb1	0.0914392	0.0243794
Tma7	0.119034	0.0244178
Cyp20a1	0.0489968	0.0245962
Hprt	0.0989647	0.0246636
Kcnk12	-0.08259	0.0247394
Gpr35	0.0245476	0.0247834
Rab11b	0.0800724	0.0247959
Mmd	0.0449294	0.0249114
Milr1	0.0700327	0.0249423
Ublcp1	-0.0639852	0.0249423
Gm17705	0.0150765	0.0250034
Ncl	-0.125451	0.0251044
Mpp1	0.0527549	0.0251437
Grap	-0.0987556	0.0251932
Cyc1	0.0831039	0.0251932
Tmlhe	-0.0228556	0.0253042
Uap1l1	0.0550127	0.0253384
Zdhhc7	0.0415085	0.025631
Ip6k2	-0.0407299	0.0258984
D8Ertd738e	0.103039	0.0265579
Pacsin1	-0.0390167	0.0267314
Wscd1	0.0287088	0.0269676
Uqcc2	0.0936408	0.0270326
Glg1	0.0843184	0.027132
Fam214a	0.044872	0.0272761
Nfam1	0.0979329	0.0272836
Ubxn6	0.0671695	0.0272836
Gamt	0.0472646	0.0272836
Tbc1d10a	0.0529183	0.0272971
Zfp518a	-0.0583417	0.0276398
Xylt1	0.0207837	0.027868
Rilpl1	0.0894013	0.0278804
Hbb-bs	-0.0440458	0.0278804
C230096K16Rik	-0.0624714	0.0281552
Acox3	0.0832907	0.0281907
Rasgrp4	-0.0322773	0.0283797
Man2a2	0.0947293	0.0284244
Glrx	0.0461649	0.0285307
2610008E11Rik	-0.0486984	0.0288126
Cklf	0.0906784	0.0291247
Phf14	-0.11608	0.0291294
Ascc3	-0.0701429	0.0293855
Scamp2	0.117876	0.0296363
Cbll1	-0.0560441	0.0297745
Sh3bp1	0.0742116	0.0298802
Atp1b1	-0.0207194	0.0298802
Hectd2	0.0248456	0.0299835
Gm37472	0.0620139	0.0300116
Nhsl2	-0.0442	0.0300116
Oxa1l	0.0777366	0.0300949
Polg	0.0619802	0.0302697
Nosip	-0.0617734	0.0302826
Gm14303	0.0840578	0.0303651
Anp32e	-0.0793958	0.03074
Ndufa8	0.089465	0.0309487
Gm37706	0.0289445	0.0310363
Sppl2b	0.0398632	0.0310765
Gpcpd1	0.086119	0.0314849
Scyl1	0.0500706	0.0315261
Huwe1	-0.089061	0.0316614
Ctnnd1	-0.0666199	0.0317619
Ifrd1	-0.0522842	0.0318943
Tmcc1	0.0776859	0.0319515
Akap8l	0.0912354	0.032331
Tmem237	-0.0497041	0.0326444
Usp26	-0.00859159	0.032649
Tab2	-0.0983758	0.032649
Prpf38b	0.106842	0.032649
Gm31597	0.0228207	0.032649
Nsun6	-0.0469989	0.032649
Gprasp2	-0.0485038	0.032649
Ube2b	0.0963985	0.032649
Ckap5	-0.0657483	0.032723
Edem2	-0.112792	0.0327707
Abce1	-0.0685378	0.0327847
Cyb5r3	0.0644844	0.0329088
Mrps11	-0.0581816	0.0329562
Acvr2b	0.051427	0.033334
G6pc3	0.0664227	0.033334
Amd2	-0.0424821	0.033334
Pdlim2	0.0487855	0.0335355
Higd2a	0.110372	0.033606
Ly6k	0.0297328	0.0336066
Tecpr1	0.0523141	0.0336066
Lilra5	0.0160515	0.0336066
Slc46a3	0.0616319	0.0338991
Pdgfa	0.0612173	0.0338991
Zfp740	0.0793525	0.0339132
Kctd12b	0.0289018	0.0339203
Acot13	0.0633566	0.0340571
Mrpl28	0.0589766	0.0343241
Atxn10	0.0854563	0.034359
Dhx9	-0.082972	0.034359
Papss1	-0.0956461	0.0344897
Cdh23	-0.0531164	0.0348019
Fbxw4	0.0838235	0.0348019
Asf1a	-0.0516429	0.0348059
Mthfsl	-0.066134	0.0348168
Dcaf1	-0.0421861	0.0348168
Yipf1	0.0755979	0.0348168
Klf12	-0.0499516	0.0348614
Taf1d	-0.0885805	0.0351082
Tgfbr2	-0.112031	0.0351147
Folr2	0.0119992	0.0351868
Plaur	0.0160388	0.0353205
Gm3252	-0.0234171	0.0353205
Stmn2	-0.0150994	0.0355286
Tmx1	0.0726522	0.0355286
Kmt2e	-0.103083	0.0356101
Nagk	0.0647451	0.0358972
Dnm3	-0.0242904	0.0358972
Ube2l3	0.0915428	0.0359266
H2-K2	0.0188547	0.0359688
AI662270	-0.0406057	0.0360824
Phc2	0.0602063	0.0360824
Cables1	-0.0768127	0.0361173
Esco1	-0.0617547	0.0361738
Fer	-0.0616274	0.0361738
Csnk2a1	0.0712444	0.0363439
Gm49266	0.00960178	0.0364507
Calu	-0.0792057	0.0364652
Hivep3	-0.0897476	0.0365112
Map2k2	0.0924204	0.0365385
Tlr5	-0.027172	0.036556
Marveld1	0.0168118	0.0368309
Myc	0.0342839	0.0370231
Scarb2	0.10824	0.0371165
Zcchc24	-0.0591665	0.0373321
Zbtb20	0.118858	0.0375746
Cpeb2	0.0568554	0.0377168
Cct2	0.0991684	0.0377168
Psmb5	0.0862683	0.0377227
E2f2	0.0227145	0.0378087
Psmd12	-0.0832212	0.0382509
Tor3a	0.0587045	0.0382648
Cdr1os	-0.0151744	0.0382648
Tra2a	0.109781	0.0382749
Atpif1	0.115253	0.038356
Nudt4	0.06781	0.038766
Gtf3a	0.058756	0.038766
Pik3c2a	-0.0646635	0.0388434
Pitpna	0.0922056	0.0390676
Ccdc47	-0.100296	0.0390839
Ttc37	-0.0488476	0.0391042
Nudt16	0.050991	0.0391042
Aph1a	0.0778572	0.0391317
Jund	-0.106269	0.039319
Ntpcr	0.112313	0.039319
Tmem30a	-0.101993	0.0396389
Zfp783	0.0311555	0.0396767
Fbxo11	-0.0627262	0.0398439
Nefm	-0.00830046	0.0398522
Idh3b	0.070438	0.0399364
Adra2a	-0.0176302	0.0399839
Fam76b	-0.0800124	0.0401446
Cuedc2	0.0842432	0.0404125
Mfhas1	0.0592594	0.0415361
Txndc15	0.0912092	0.0415361
Zfp260	-0.0706522	0.0415361
Jdp2	0.0210052	0.0415791
Ptpn9	-0.0428897	0.0416909
Gm37033	0.0562326	0.0416909
Sema4b	-0.051413	0.0416909
Amz1	0.047429	0.0416909
Ehbp1l1	0.056338	0.0418244
Dnmt3a	0.0795873	0.0418244
Ifitm10	-0.0489207	0.0421134
Arhgap12	-0.0872907	0.0421664
Dpy19l3	-0.0267587	0.0426384
Tep1	0.0563857	0.0430638
Camk2a	-0.0276712	0.0431538
Tmem263	-0.0390146	0.0431549
Agpat2	0.0451719	0.0431669
Tubb6	0.020727	0.0431755
Anp32b	0.094909	0.0431755
Sgf29	0.040133	0.0435319
Sh3glb1	0.113345	0.0437706
Cct7	0.0847867	0.0441632
Manea	-0.0554496	0.0441632
Ndufc2	0.103749	0.0441679
Snapc5	0.0732569	0.0443717
Ltb	-0.0315494	0.0444404
Nktr	0.112371	0.0447686
Itpripl2	0.0697588	0.044801
Nucks1	-0.0903932	0.044801
Snap23	0.0725673	0.044801
Egln2	0.0552058	0.0448711
Impdh2	0.0553821	0.0448819
Gm44860	0.107173	0.0449906
Fam111a	0.0825423	0.0451213
Cav2	0.0210625	0.04527
Gm47863	0.0123054	0.045329
Slc1a3	0.11122	0.0455917
Lamtor4	0.10742	0.0456506
Vps39	-0.0533509	0.0457224
Dnajc10	-0.0608041	0.045818
Gm47097	0.0473135	0.0460034
Eif2s2	-0.114779	0.0460482
Gm26520	0.0594134	0.0460776
Lipa	0.0875518	0.0461819
Dpm2	0.0653515	0.0461911
Zfp65	-0.0453778	0.0463951
Mmp28	-0.0255294	0.0466398
Tbkbp1	0.0366588	0.0466804
Selenbp1	0.0299653	0.0467727
Vsir	0.0982989	0.0467749
Ier5l	0.0104362	0.0471274
Rnf126	0.0466697	0.0471723
Slc44a2	0.0808403	0.0471723
Gm3488	0.0106426	0.047212
Cmtm7	0.112093	0.0472316
Ubl5	0.11119	0.0472316
Mpv17	0.0570775	0.0477209
Slc25a25	0.0315604	0.0477363
Nedd4	-0.0175839	0.0477765
Colgalt1	0.0814047	0.0478576
Slc26a11	0.0169787	0.0480226
Slc25a5	0.113012	0.0480415
Chd9	-0.108705	0.0480415
Magi3	-0.0297283	0.0480955
Tada3	0.0558194	0.0481745
Pts	0.0904262	0.0483265
Pigq	0.0457507	0.0483265
Rpl8	0.112768	0.0483307
Yif1b	0.0807638	0.0483332
Desi1	0.0456563	0.048423
Oga	-0.0729899	0.0484762
Stxbp2	0.0493605	0.0484762
Myt1l	-0.00774181	0.0485326
B230362B09Rik	0.0169545	0.0486204
Snx18	-0.101936	0.0487034
Syncrip	-0.0811285	0.0488776
Thoc1	-0.0692991	0.0488776
Upf3a	0.0571254	0.0488776
Tmem267	0.0280712	0.0490703
Serpine1	0.0193551	0.0490722
Baiap2l2	0.0203079	0.0490722
Ggta1	-0.0503402	0.0490722
Ano6	0.0513456	0.0490722
Tomm70a	-0.0602025	0.0490722
Cd46	-0.0192492	0.0490722
Orc6	-0.0338765	0.0491296
Itgal	0.0059565	0.0492493
Kcnj2	0.0492698	0.0492493
Phyhd1	-0.0427031	0.0492984
Map4k5	-0.0483088	0.0493903
Rab6b	-0.0720889	0.0497215
Grin2b	-0.00854672	0.0497254
Trim2	-0.0598484	0.0497479
Ndufv3	0.0894527	0.0498264
Myl12a	0.0916152	0.0498347
Zfp992	-0.0441461	0.0498347
Thap4	0.0301207	0.0501849
Itpkb	0.0655325	0.0502516
Arl15	-0.0344208	0.0502516
Lhfpl2	0.0847669	0.0503723
Fbl	0.068383	0.0508902
Wnk1	-0.113113	0.0508902
Sptssa	0.0955086	0.0512897
Nucb1	0.0977665	0.0512897
Pds5a	-0.0735913	0.0513144
Ccnl1	0.0883247	0.05162
Sh3pxd2a	-0.0608892	0.05162
Arid5b	-0.0813184	0.0516529
Zeb2	0.12036	0.0516529
Nop56	-0.0642174	0.0516529
Atp6v0d1	0.0757013	0.0517648
Neurod6	-0.00839402	0.0517854
Vcam1	0.0207117	0.0520137
Rpl21-ps8	0.0252272	0.052022
Smo	0.0671266	0.0520547
Ighd	-0.0318125	0.0520547
Gm49405	0.0192455	0.0520547
Ppp3ca	-0.102585	0.0523878
Lnpep	-0.0881696	0.0524901
Ncf4	-0.0754818	0.0524901
Pak6	-0.00968296	0.0525516
Kpna4	-0.0744199	0.0525516
Mrps16	0.0669272	0.0528048
Efhd2	0.110918	0.0530062
C030034L19Rik	0.0109801	0.0530062
Mif	0.100996	0.0530128
Trim35	0.0805065	0.0532337
Gm44694	0.0534732	0.0532488
Gpm6a	-0.0226512	0.0532488
Dcaf15	0.0297701	0.053278
Rps6ka5	-0.0470738	0.0534557
Swap70	-0.0704295	0.0534557
Aup1	0.0902339	0.053635
Hnrnpu	-0.106719	0.0538294
Ercc1	0.0425761	0.0538984
Lmf2	0.0438514	0.0540414
Smpdl3b	-0.0382024	0.0541946
Zbtb33	-0.0389277	0.0542887
Rps19	0.119569	0.0547572
Nr2f1	-0.00947271	0.0551166
Gmip	0.0849135	0.0551976
Ifnar1	0.0641289	0.0554114
Rps15a-ps5	0.0292055	0.0554114
St8sia4	0.0523904	0.0554114
Aldoc	-0.0311796	0.0557095
Cd2ap	-0.105535	0.0557834
Rnf144b	-0.0440196	0.0559924
Ldb1	0.0734343	0.0560728
Gm33370	-0.018722	0.0565526
Arid5a	0.0292634	0.0566964
Rps11-ps1	0.0457736	0.0567792
Bcl2a1b	0.0983051	0.0570343
Plxdc1	0.0643733	0.0572573
Dclre1c	0.0465891	0.0572734
Mmp11	-0.0180851	0.0574169
Hlx	0.0365601	0.0576514
Dclk1	-0.0148256	0.0576514
Bcat2	0.0363377	0.057653
Rps11-ps2	0.0346248	0.0577539
Rbmx	-0.0575344	0.0578015
Gm26782	0.0414724	0.0578817
Limd2	0.105758	0.0584126
Zfpm1	-0.0583667	0.0586806
Cd80	0.0282178	0.0587273
Nadk	0.0576185	0.0590567
Casp9	0.0359224	0.0593136
Plekhh2	0.0302651	0.0594736
Hcfc1r1	0.0702531	0.0597052
Zfp280d	-0.0649057	0.0600621
Rpl37rt	0.0594783	0.0604001
Otud4	-0.0499259	0.0604307
Gm38380	0.0337317	0.0608689
Gm45250	0.0211849	0.0609664
Setx	-0.0477516	0.0610206
Tespa1	-0.0127934	0.0610228
Chst1	0.0400248	0.0612213
Gm14296	-0.0235876	0.0613233
Fmnl3	-0.0837824	0.0613809
Exosc2	-0.0620651	0.0616179
Amfr	0.0775709	0.0616702
Epb41l4aos	0.0678384	0.0617416
Fgr	0.018992	0.0617905
Gm6402	0.0256206	0.0618077
Pld2	0.0310776	0.0618337
Rhoc	0.0418742	0.0618707
Tango2	0.060309	0.0619248
Cxcr4	0.00851932	0.0619248
Gm10251	-0.00904618	0.0619248
Accs	0.0601103	0.0619248
Frg1	-0.0742834	0.0619683
Prkca	-0.0737267	0.0620229
Tubgcp2	-0.0441122	0.062413
Mpc2	0.0830989	0.062413
Spg21	0.059453	0.0629763
Arpc5	0.0956335	0.0631539
Pfkfb4	0.0488089	0.0632124
Tagln2	0.0412296	0.0635576
Fam167b	0.0778516	0.0636534
Ubtd1	0.0460699	0.0641259
Atp7a	0.0504705	0.0641819
5031425E22Rik	0.0656959	0.064304
Gm20707	-0.0259209	0.0644616
Ncor1	0.0999636	0.0645081
Lsamp	-0.0125043	0.0650707
Ice1	-0.0582111	0.0652296
Rfng	0.0306809	0.0652899
6330403K07Rik	-0.0170646	0.0652899
Gm37893	0.0272214	0.0652899
4932438A13Rik	-0.0656055	0.0653376
Ppp1r12a	0.0876201	0.0653376
Senp5	-0.048399	0.065367
Fem1b	-0.0409125	0.0653811
Mtss2	-0.0110962	0.0653811
Tm2d2	0.0838109	0.0653811
Tm2d3	0.0764063	0.0659291
Inppl1	0.0475193	0.066266
Atp6v0a2	-0.085899	0.0662904
Maea	0.055881	0.0662904
Bloc1s2	-0.0550366	0.0663614
Ubxn4	0.0861301	0.0664592
Ube2s	0.06629	0.0667205
Nfkb2	0.0335086	0.0668285
Supt4a	0.0860638	0.0669256
Tex19.1	0.0046544	0.0669256
Prps1	-0.0332272	0.0669256
P3h1	0.0201271	0.0669653
Golga7	0.0672192	0.0669653
Prdx6	0.0537877	0.0669653
Klhl7	-0.0605061	0.0669653
2510009E07Rik	0.0590621	0.0669653
Dnaaf3	0.0180458	0.0673225
Lemd2	0.0674582	0.0674733
Pou5f2	0.0304511	0.0676267
Furin	0.0622738	0.0680758
Cnot7	0.0635992	0.0681722
Gm47731	0.0279252	0.0681722
Akr1b10	0.082869	0.0681722
Stk39	-0.0192549	0.0682439
Mien1	0.0695502	0.0682871
Nlrp1b	0.0332044	0.0683348
Dpysl2	-0.0882087	0.068831
Ogfr	0.0571645	0.0689579
Sh2d1b1	0.0186911	0.0689985
Inka1	-0.0815809	0.0692803
Gpsm3	0.0887623	0.0695134
Adrb2	-0.0984794	0.0699185
[truncated: 22,415 more rows]

## Sheet: Stage1 DAM_Cortex
	logFC	P.val
Rpl29	3.62237	6.20843e-195
Rpl26	4.04033	1.00063e-128
Apoe	6.56907	2.09251e-110
Gnas	2.80251	2.95179e-109
Lyz2	3.6319	9.82276e-109
Rpl35a	2.17164	7.12987e-105
Camk2n1	-1.17269	3.26828e-102
Gatm	-2.62995	2.17259e-90
Cst7	4.34726	4.38779e-78
H2-D1	2.77355	1.35879e-70
Eef1a1	1.73761	7.28157e-68
Gm12892	-0.203062	1.35371e-67
Trem2	1.80003	6.65312e-67
Tyrobp	1.84916	2.37609e-66
Ecscr	-1.65851	1.0857e-62
Fth1	1.889	1.76906e-62
Rpl21	1.62251	1.67868e-61
Serpine2	2.1895	3.18061e-61
Fau	1.54932	4.95515e-60
Rpl18a	1.56537	1.4903e-58
Npc2	1.73481	5.34949e-58
Hexa	1.87731	1.48894e-57
Tgm2	-0.537019	1.60043e-57
Rpl41	1.44837	5.1143e-53
Rpl10	1.45766	1.07076e-52
Rps14	1.46334	9.91107e-52
Rpl23	1.4844	1.36548e-51
Rpl32	1.47285	7.40214e-51
Mpeg1	1.8397	6.3335e-50
Rpl37	1.43048	2.36473e-49
Rps5	1.46427	3.45242e-46
Rpl19	1.28968	3.05369e-44
Rps11	1.31038	1.13365e-43
Rps16	1.31129	2.00203e-43
Rpl17	1.35316	2.35253e-43
Rps20	1.32406	5.28301e-43
B2m	1.52932	8.05435e-43
Rps12	1.25649	4.66083e-42
Rpl39	1.30934	1.46987e-41
Syngr1	1.99582	5.37096e-41
Rpl28	1.3107	8.17242e-41
Rpl10a	1.48228	8.49285e-41
Man2b1	1.64629	1.1171e-40
Rpl37a	1.25635	1.68898e-40
Rps15	1.25813	2.81631e-40
Ctsb	1.52882	6.12853e-40
Ctsd	1.65209	1.02915e-39
Il7r	-0.432281	6.31916e-38
Ctsh	1.66513	1.06905e-37
Cox7a2l	1.68368	2.87868e-36
Rps24	1.13383	5.76282e-36
Rpl36	1.27322	2.1846e-35
Rps13	1.18321	3.4402e-34
Rps9	1.23563	3.46159e-34
Rps4x	1.20715	3.87894e-34
Creg1	1.43742	4.08832e-34
Rps21	1.18058	1.63759e-33
Rps28	1.26907	1.9997e-33
Rps3a1	1.14892	2.97009e-33
Rpl36a	1.35615	8.44877e-33
Gm48936	-0.0450783	1.30509e-32
Eef2	1.56094	4.14737e-32
Rpl3	1.23862	1.35477e-31
Ctsz	1.18238	1.36458e-31
AI506816	-0.677685	1.45806e-31
Lgals3bp	2.00759	2.01777e-31
Rpl34	1.19641	5.61222e-31
Gm31243	-0.193536	1.26061e-30
Rps18	1.19559	6.67605e-30
Clec4a2	-0.593452	1.24841e-29
Rpl13	1.02691	1.46258e-29
Cd52	1.97191	1.60859e-29
Ctss	1.01422	2.27898e-29
Rpl38	1.11509	2.56913e-29
Rps27a	1.05448	4.24436e-29
Sdf4	1.50495	5.24156e-29
Npl	-1.44118	8.40675e-29
Pfdn5	1.27293	1.60995e-28
Crybb1	-1.21973	6.54037e-28
Kcnt1	-0.0600839	1.43583e-27
Gapdh	1.50222	1.97182e-27
Rpl6	1.10172	2.47917e-27
Ramp1	1.73353	5.11809e-27
Uqcrh	1.38151	5.387e-27
Rpl11	1.02501	1.57449e-26
Timp2	1.47283	3.92708e-26
Rack1	1.12281	4.03544e-26
Cd63	1.31334	9.13808e-26
Ywhah	1.49012	1.05076e-25
Ctsl	1.23012	1.12743e-25
Fcer1g	0.952656	1.12743e-25
Gng5	1.27163	1.29882e-25
Rplp1	0.911838	1.44423e-25
Rps3	0.974125	2.6932e-25
Tpt1	0.919794	4.53289e-25
Rpl27a	1.1232	7.33196e-25
Camkv	-0.0409631	1.15596e-24
Rps15a	1.00793	1.25599e-24
Ly86	1.20276	2.8614e-24
Rpl12	0.998562	3.00231e-24
Rpl7	1.08604	8.12648e-24
Rpl7a	1.11054	8.6815e-24
Rps23	0.948337	1.27504e-23
Trf	1.39883	4.49233e-23
CT010467.1	-1.63384	1.91293e-22
Rps2	1.00477	6.60312e-22
Clec7a	1.6317	2.00302e-21
Stab1	-0.847326	2.87592e-21
Rpl13a	1.33082	3.56972e-21
H2-K1	1.47191	3.80823e-21
Glmp	1.36701	3.82875e-21
Rplp2	0.851214	6.4425e-21
Rpl14	0.976836	7.03667e-21
Uba52	1.27919	1.00669e-20
Ctnnd2	-0.110605	1.06705e-20
Rpl35	1.01178	1.66234e-20
Serpinf1	-0.451753	1.87599e-20
Rpl22	0.991033	2.45445e-20
Ndufa1	1.35623	2.80789e-20
Rps27	0.956661	2.84051e-20
Rtcb	1.35088	3.20958e-20
Lamp2	1.08576	3.42432e-20
Grin2b	-0.0491162	6.12571e-20
Rpsa	0.928407	1.61171e-19
Cox8a	1.04518	2.63223e-19
Lgals1	-0.879815	3.02185e-19
Tmem176b	1.58802	3.10698e-19
Psat1	1.37105	4.29015e-19
H2-T23	1.28908	4.59073e-19
Tmed3	1.33663	4.92385e-19
Eif3f	1.27703	5.15773e-19
Plxdc2	1.09791	5.99112e-19
Crlf2	1.49135	6.6771e-19
Gabra1	-0.0425363	9.52361e-19
Ucp2	1.37897	1.03804e-18
Anxa5	1.30886	1.40059e-18
Rpl4	1.01623	1.43065e-18
Axl	1.44387	1.67609e-18
Itm2c	1.12906	2.12703e-18
Fabp5	2.20396	2.61591e-18
Glb1	1.22903	3.16429e-18
Rps7	0.962134	4.25811e-18
Ctsa	1.11126	4.62996e-18
Rps8	0.825761	5.06159e-18
Ssr4	1.06979	5.15258e-18
Ppfia4	1.17857	9.501e-18
Igf1	1.92844	1.13494e-17
Gas5	1.22659	1.8027e-17
Gpi1	1.25996	2.0231e-17
Ypel3	1.22603	3.35551e-17
Eif3h	1.16609	4.98209e-17
Rpl18	0.871526	5.70042e-17
Tnfsf18	-0.0529319	7.95679e-17
Rps25	0.889169	8.56954e-17
Eef1b2	0.973804	8.75629e-17
Gimap9	-0.208093	1.28023e-16
Cox4i1	0.93332	1.28761e-16
Grn	1.26545	1.28761e-16
Pld3	1.33233	1.33062e-16
Ovol2	-0.0437792	1.63619e-16
Akr1c14	-0.0437792	1.63619e-16
Sult6b2	-0.0411328	1.63619e-16
Mmp16	-0.0363036	1.63619e-16
Gm43364	-0.034989	1.63619e-16
Gm19931	-0.0343641	1.63619e-16
Gm31072	-0.0322073	1.63619e-16
Crhbp	-0.0322073	1.63619e-16
Mkx	-0.0322073	1.63619e-16
Maf	-1.40311	1.63619e-16
Gabrb2	-0.0278765	1.63619e-16
Gm19030	-0.0277625	1.63619e-16
Fam43b	-0.026979	1.63619e-16
Gm42934	-0.0265646	1.63619e-16
Gm35290	-0.0265646	1.63619e-16
Efcab6	-0.0262718	1.63619e-16
C1ql2	-0.0262669	1.63619e-16
Gm2164	-0.0262669	1.63619e-16
Ppargc1a	-0.0259497	1.63619e-16
Gm7498	-0.0259497	1.63619e-16
Gm3383	-0.0249833	1.63619e-16
Fam163a	-0.0244411	1.63619e-16
Gm17036	-0.0244411	1.63619e-16
Olfr1381	-0.0243233	1.63619e-16
Gm11753	-0.0243233	1.63619e-16
Pcdh8	-0.024184	1.63619e-16
Dcpp2	-0.024184	1.63619e-16
Slco1b2	-0.023674	1.63619e-16
Frmpd1	-0.0230562	1.63619e-16
Trim15	-0.0230562	1.63619e-16
Gm37811	-0.0221515	1.63619e-16
Lipo4	-0.0221515	1.63619e-16
Gm14516	-0.0219927	1.63619e-16
Elmod1	-0.0219927	1.63619e-16
Aff3	-0.0217991	1.63619e-16
Gm37163	-0.0217991	1.63619e-16
BB218582	-0.0217991	1.63619e-16
Gusb	1.21499	1.63619e-16
Gm44644	-0.0212965	1.63619e-16
Glt8d2	-0.0212965	1.63619e-16
Lrrn4	-0.0212397	1.63619e-16
4930570G19Rik	-0.0212397	1.63619e-16
Car6	-0.0212397	1.63619e-16
Gm45930	-0.0212397	1.63619e-16
Gm14794	-0.0208633	1.63619e-16
Gm12631	-0.0208633	1.63619e-16
Gm48133	-0.0208633	1.63619e-16
Vmn1r179	-0.0196665	1.65545e-16
Slc26a7	-0.019064	1.66326e-16
Lrrk2	-0.016713	1.73572e-16
Rpl9	0.830109	1.85957e-16
Aldoa	1.19428	1.85957e-16
Gabarap	0.940222	2.08556e-16
Lamp1	0.881832	2.435e-16
Hif1a	1.30988	2.75193e-16
Dhrs3	1.19829	4.06488e-16
Ftl1-ps1	-1.55366	4.22202e-16
Siglece	-0.293946	4.27309e-16
Gm10076	1.16346	4.34419e-16
Fuca1	1.14573	8.44685e-16
Laptm5	0.675856	1.06572e-15
Lrba	-0.833004	1.76195e-15
BC035044	-0.562093	2.24785e-15
Naca	0.927355	3.09218e-15
Gm27754	-0.0221515	3.51183e-15
Rorb	-0.0567962	4.31191e-15
Rpl31	0.974644	4.79893e-15
Rplp0	0.833706	6.02576e-15
Ighm	1.17058	9.37542e-15
Sema4b	-0.274341	9.95254e-15
Grap	-0.482537	1.08854e-14
Snap25	-0.139077	1.08854e-14
Nell2	-0.0476794	1.20319e-14
Gm35507	-0.0397738	1.2178e-14
Pabpc1	1.03017	1.32353e-14
Ctse	1.25902	1.3553e-14
Bsg	0.975138	1.61568e-14
Gm1673	1.41167	1.65519e-14
Rpl5	0.848205	1.73057e-14
Itgb5	0.912913	2.6207e-14
Fxyd5	1.32414	2.65641e-14
Gdf11	-0.0604401	2.79354e-14
Chst2	1.08061	4.77454e-14
Dpysl3	-0.0571809	5.44844e-14
Gm28010	-0.0403015	5.57182e-14
2410006H16Rik	1.29536	5.98762e-14
Ergic3	1.06808	6.3283e-14
Rpl23a	0.843039	7.5076e-14
Gm2a	1.11392	8.15944e-14
Tmem176a	1.40785	9.55415e-14
Rps29	0.670107	9.92497e-14
Olfr1440	-0.043356	1.0533e-13
Cd34	1.29095	1.0533e-13
Ftl1	1.45703	1.16048e-13
Rcbtb2	1.11073	1.16444e-13
Cd68	0.947091	1.53743e-13
Slc1a4	-0.106274	1.93868e-13
Lrpap1	1.0844	1.96879e-13
Gm2735	-0.0288557	2.02792e-13
Cdr1os	-0.0704876	4.86565e-13
Fam20c	1.07446	5.36815e-13
Insyn1	-0.0221515	5.78557e-13
Rps26	0.823338	6.53308e-13
Gm42418	-1.24662	6.87292e-13
Zfhx4	-0.0317037	7.4709e-13
Csf2ra	1.06775	8.1377e-13
Akr1a1	0.983121	8.57824e-13
Cd40	-0.0768111	8.8804e-13
Gm3278	-0.0403206	1.29864e-12
Ank	1.51767	1.8565e-12
Ccl3	1.76556	1.90798e-12
Serf2	0.966811	2.25764e-12
Stk32c	-0.0220318	2.36343e-12
Uchl1	-0.100125	3.38073e-12
Apobec2	-0.056723	3.38073e-12
Gm47047	-0.0328779	3.95177e-12
Gm45472	-0.117412	4.47277e-12
Cdc45	-0.0795316	4.71867e-12
Gm8995	1.1809	5.57374e-12
Ptgfr	-0.0356445	5.85884e-12
Snord118	-0.0267021	6.14939e-12
BC023719	-0.180329	6.15942e-12
Tnfrsf12a	-0.3078	6.63167e-12
Pkm	1.1595	8.46678e-12
Il6st	1.04389	9.06913e-12
Hspa8	0.857958	9.20951e-12
Grm5	-0.0208971	9.92733e-12
Gli3	-0.0254615	1.01251e-11
mt-Rnr1	-1.81083	1.04625e-11
Rpl8	0.691591	1.11525e-11
Dnajb14	1.03674	1.13767e-11
Bcl2a1b	1.05204	1.17042e-11
Ccn2	-0.0504341	1.19782e-11
Spint1	0.726961	1.24394e-11
Tspo	0.995053	1.26673e-11
Plaat1	-0.0265646	1.3288e-11
Naglu	1.02666	1.8236e-11
Gng12	0.985676	1.88595e-11
Cops9	0.981118	1.89195e-11
Atp5mpl	0.950969	1.90326e-11
Gm6356	-0.16002	1.94789e-11
Tpd52	0.989886	2.07887e-11
Golga7b	-0.0196665	2.13063e-11
Tgfbr3	-0.0396823	2.47995e-11
Gm33178	-0.0277625	2.48967e-11
D630045J12Rik	-0.179579	2.56674e-11
P2rx1	-0.130285	2.62962e-11
Chl1	-0.0437792	2.66307e-11
Calb2	-0.0317864	3.95129e-11
Abca1	-0.947862	4.21966e-11
Spp1	0.98065	4.45862e-11
Tmem102	-0.0431924	4.48377e-11
Tgfbr2	0.949857	5.44867e-11
Ch25h	1.1998	5.73771e-11
Gm12804	-0.0332269	5.91866e-11
Rps19	0.704135	6.19058e-11
Atox1	1.0159	6.54404e-11
Clta	0.769001	7.85766e-11
Serpinf2	-0.0394355	8.50554e-11
Dpp7	0.985812	8.57042e-11
Igsf8	0.916175	9.30312e-11
Mapk11	-0.0317368	9.75944e-11
Itga2b	-0.0259497	1.0769e-10
Cadm1	0.962881	1.28844e-10
Csf3r	0.910175	1.53826e-10
Gm42501	-0.0265646	1.56399e-10
Cox6a2	1.14736	1.63815e-10
Arpc1b	0.827293	1.67771e-10
Rnf225	-0.0272496	1.82254e-10
Ccr5	-1.03373	1.87462e-10
Rps6	0.779603	2.11211e-10
Slc5a5	-0.0292759	2.35903e-10
Bank1	-0.18066	2.71499e-10
Slc13a3	-0.116908	2.71826e-10
Marcks	-0.832046	3.38102e-10
Gm19445	-0.0258245	3.70586e-10
Chst7	-0.411941	4.99739e-10
Ppt1	0.880612	5.96915e-10
Gbp7	-0.22081	6.43327e-10
Ankrd34a	-0.0219927	6.62864e-10
Itm2b	0.578204	7.38816e-10
Gm21411	-0.0221515	7.99142e-10
Pianp	0.846804	8.33077e-10
Lyn	-0.89866	9.71127e-10
Zfas1	0.967182	9.88999e-10
Gm16316	-0.0656021	1.0944e-09
Gm28905	-0.0223114	1.11807e-09
Npm1	0.795768	1.22642e-09
Rpl30	0.683656	1.24049e-09
Slc13a2	-0.0587949	1.30887e-09
Cox6a1	0.882554	1.33903e-09
Rpl22l1	0.991448	1.34317e-09
D030051J21Rik	-0.0339428	1.54154e-09
Slc25a3	0.822654	1.64036e-09
6330403K07Rik	-0.0737572	1.92907e-09
Baiap2l2	0.929457	1.9387e-09
Sema3d	-0.0345846	1.97846e-09
Nsa2	0.894658	2.16164e-09
Brinp3	-0.0283506	2.64782e-09
Vmn1r203	-0.0208917	2.84561e-09
Tmem50a	0.732666	2.85519e-09
Kcnk2	-0.0217991	3.54767e-09
Slc39a12	-0.110022	3.69235e-09
Hlf	-0.13022	3.72081e-09
Gria2	-0.106685	4.08219e-09
Vat1l	-0.0400854	4.30393e-09
Nkain3	-0.0355967	4.31882e-09
Ccnb1ip1	-0.0259851	4.59806e-09
Homer2	-0.026413	5.38136e-09
Gm1866	-0.0186113	5.38973e-09
Etnppl	-0.0267021	5.84414e-09
Tcn2	0.933729	5.96472e-09
Gm8730	0.569267	6.12056e-09
Atp6v0b	0.576495	6.12056e-09
Fkbp2	0.91607	6.77237e-09
Pkib	0.847812	6.83246e-09
Cplx1	-0.0468463	7.21528e-09
Milr1	0.834055	7.99395e-09
Capza2	-0.829671	9.75836e-09
Klrd1	-0.100673	1.01624e-08
Gm29508	-0.0217991	1.01873e-08
Ryr3	-0.0260516	1.02027e-08
Vmn2r4	-0.018593	1.02972e-08
9930004E17Rik	-0.0489737	1.06218e-08
Gm29151	-0.0192644	1.11101e-08
Ubl5	0.830473	1.11101e-08
Gm15726	-0.0487318	1.16997e-08
Gm17025	-0.144689	1.22597e-08
Atp6ap1	0.828106	1.26267e-08
Ccr1	-0.358212	1.26757e-08
Ccnd1	-0.716488	1.44685e-08
Gimap1	-0.222038	1.5381e-08
Pold4	0.833038	1.57202e-08
Slitrk4	-0.0212965	1.67661e-08
Ang	0.882875	1.75043e-08
Gm43778	-0.0267807	1.88132e-08
Gm34907	-0.0457997	2.12239e-08
Pfkl	0.818989	2.43219e-08
Mrpl33	0.800772	2.53042e-08
Eif3j2	-0.354441	2.53237e-08
H2-DMa	1.00959	2.97576e-08
Pknox2	-0.0206098	3.02313e-08
Gm47031	-0.0344826	3.06145e-08
Pipox	-0.0206626	3.2314e-08
Gm20717	-0.0267021	3.4378e-08
Trpm3	-0.037841	3.8049e-08
Gm13487	-0.0212965	3.91601e-08
Ccl12	-0.711129	3.92912e-08
Arl4c	-0.848036	4.04635e-08
Eif4b	0.814947	4.07647e-08
Pln	-0.0401745	4.11847e-08
Mpc1	0.845005	4.20259e-08
Man1a	-0.629598	4.39334e-08
Gm2830	-0.0285593	4.43098e-08
Lrtm2	-0.0343641	4.52584e-08
Lpl	1.15559	4.64003e-08
Fez2	-0.669336	4.8977e-08
Rasd2	-0.0492183	4.93136e-08
Itgb2	0.90647	5.30292e-08
Ost4	0.795396	5.30601e-08
Gm11831	-0.0328779	5.49839e-08
Hcst	0.812993	5.59547e-08
Gltp	0.794628	5.7252e-08
P2ry13	-0.871193	6.02426e-08
St14	0.655149	6.11848e-08
Arrdc3	-0.208342	6.21777e-08
Map6d1	-0.0220318	6.77307e-08
Gm37006	-0.0816493	6.80299e-08
AU020206	0.808504	7.09261e-08
Gm10505	-0.0395437	8.72824e-08
Atp5e	0.72333	8.90769e-08
Otulinl	-0.776652	9.22192e-08
Gm266	-0.0262669	9.5426e-08
Rpl27	0.689729	1.01616e-07
Cnr1	-0.0244062	1.08013e-07
Gm14508	-0.12735	1.08013e-07
Gnai2	0.694987	1.15928e-07
Gngt2	0.826438	1.20791e-07
Usp12	0.788825	1.22169e-07
Nfib	-0.0614463	1.22194e-07
Shisa8	-0.0292344	1.2493e-07
Gm37250	-0.0430947	1.42243e-07
Maneal	-0.0535368	1.42243e-07
Ccdc92	-0.0305667	1.53886e-07
Spock3	-0.0457662	1.68611e-07
Lfng	-0.28195	2.08499e-07
Mafb	0.824739	2.13365e-07
Neurod6	-0.0202745	2.16697e-07
Bri3	0.738341	2.2328e-07
Snora23	-0.026272	2.44035e-07
Cx3cr1	-0.663662	2.44035e-07
Slc40a1	-0.538782	2.53764e-07
Abhd12	0.621335	2.55856e-07
Rps17	0.631123	2.61381e-07
Tkt	0.728768	2.71486e-07
Dbndd1	-0.0184272	2.8272e-07
Pcdh7	-0.0326236	2.83224e-07
Prkcg	-0.0271133	3.20954e-07
Ddx21	-0.627113	3.45985e-07
Cox6b1	0.715025	3.49127e-07
Gm2479	-0.0229463	3.54336e-07
Rps10	0.653224	3.60214e-07
Slamf9	0.78372	3.63686e-07
Slc38a9	0.767606	3.69956e-07
Ruvbl1	-0.449019	3.79844e-07
Srsf3	-0.742514	4.13616e-07
Phgdh	-0.608914	4.38242e-07
Gpx4	0.761599	4.42489e-07
Dbi	0.764113	4.57391e-07
Gm49692	-0.0217516	5.14047e-07
Atp6v1f	0.724901	5.37537e-07
Gimap6	-0.153642	5.41203e-07
Eef1d	0.702508	5.43469e-07
Pop1	-0.207602	5.4832e-07
Atp6v0c	0.579521	5.52412e-07
Gm28166	-0.0304794	5.68464e-07
Tomm7	0.747247	5.82754e-07
Igsf21	-0.0190535	5.89358e-07
Srgap2	-0.7881	6.3588e-07
Galnt6	-0.183494	6.43788e-07
Bmyc	0.748446	6.47786e-07
Ndufv3	0.753458	6.58206e-07
Cxcl10	-0.122385	6.61123e-07
Irf8	0.704685	6.81076e-07
Abat	-0.0443683	7.262e-07
Mtss1	-0.311653	7.30325e-07
Ndufa2	0.7303	7.39298e-07
Oaz1	0.661425	7.6283e-07
Bcl11b	-0.0363036	7.6283e-07
Cadps2	-0.0263019	7.72084e-07
Tmem256	0.757029	7.83179e-07
Srgn	0.783594	8.22399e-07
Gm13861	-0.0386114	8.43816e-07
Gm3764	-0.0883799	8.43816e-07
Ndufa6	0.759039	8.55331e-07
Malat1	-0.964715	8.62742e-07
Mageh1	-0.177623	8.9908e-07
Nptx1	-0.0217991	9.04034e-07
Prkca	-0.369032	9.12321e-07
Tmem132b	-0.0266151	9.24686e-07
C1rl	-0.118067	9.96459e-07
Gem	-0.17548	1.01263e-06
Cebpg	0.738995	1.0149e-06
Slc7a7	-0.600533	1.03323e-06
Mir3535	-0.0263034	1.0841e-06
Nup93	-0.216598	1.09549e-06
Gm38218	-0.0418124	1.15931e-06
Rpl24	0.692901	1.1863e-06
Vkorc1	0.734186	1.21991e-06
Atp6v0e	0.673741	1.29506e-06
Tpi1	0.838734	1.31032e-06
Psmb1	0.698757	1.34044e-06
Hspe1	0.730783	1.34044e-06
AI427809	-0.0573892	1.41852e-06
Pcbp2	0.711914	1.67432e-06
Ccni	0.733797	1.70742e-06
Podxl2	-0.146428	1.72714e-06
I730030J21Rik	-0.0309588	1.75667e-06
Lpcat2	-0.758326	1.98298e-06
Ptafr	-0.511493	2.0379e-06
Shroom2	-0.0210684	2.0379e-06
Tmed9	-0.680641	2.14522e-06
Plch2	-0.0150133	2.15203e-06
Pomp	0.669401	2.1795e-06
Gabbr2	-0.0463389	2.2307e-06
Gm47231	-0.0310889	2.25358e-06
Adipor1	0.711029	2.32746e-06
Tle5	0.680992	2.37863e-06
Gpr34	-0.656906	2.45406e-06
Gm20478	-0.0196665	2.6633e-06
Rabac1	0.684682	2.73274e-06
Bag1	0.741235	2.80435e-06
Plbd2	0.703471	2.85023e-06
Fignl1	-0.0841029	2.9394e-06
Gyg	0.638055	3.06234e-06
Pdlim4	-0.542635	3.06747e-06
F830112A20Rik	-0.0262393	3.06747e-06
Gm4065	-0.0255385	3.08053e-06
Thrsp	0.683708	3.12774e-06
Atp6v1c1	0.715098	3.14156e-06
Gm20033	-0.13442	3.25959e-06
Lgi2	0.487258	3.2842e-06
Dynll1	0.730124	3.55178e-06
Numb	-0.645399	3.55787e-06
Cfap97d2	-0.0242837	3.65316e-06
Ifi27l2a	0.936067	3.70953e-06
Gm43703	-0.0395482	4.22695e-06
Pbxip1	0.678784	4.24628e-06
Lgmn	-0.504348	4.39625e-06
Sdk2	-0.0214083	4.44059e-06
Myo5a	0.610304	4.4708e-06
Gm42372	-0.0316434	4.48821e-06
Myo1e	0.711402	5.13549e-06
Gm12326	-0.0217991	5.18292e-06
Pde3a	-0.0206292	5.87738e-06
Tmsb10	0.839925	5.8859e-06
Nceh1	0.710066	5.94917e-06
Ddx10	-0.356454	5.98187e-06
Syt4	-0.0317545	6.08418e-06
Gm15920	-0.356529	6.40287e-06
Gm45444	-0.0194103	6.57822e-06
Med28	0.640808	6.82104e-06
Actl6b	-0.0212965	7.22383e-06
Stmn3	-0.05988	7.33398e-06
Mgst2	-0.0711522	7.38787e-06
Aplp2	0.805588	7.44636e-06
Gal3st4	-0.149659	7.44828e-06
Tecr	0.678117	7.49978e-06
Gpd1	-0.100845	7.5403e-06
Capn3	0.619392	7.68487e-06
Dok7	-0.0257637	7.75297e-06
Git2	0.71881	7.84387e-06
Gm29335	-0.0144099	7.98976e-06
Txnip	-0.538444	8.02778e-06
Rassf3	0.643579	8.3304e-06
Soat1	0.703001	8.41002e-06
Atp5pb-ps	-0.0259288	8.62934e-06
Gcnt2	0.653596	8.80496e-06
Gm17231	-0.0251951	9.41978e-06
Eif3k	0.679415	9.41978e-06
Tent5c	0.735427	9.78891e-06
Ccr3	-0.0179413	9.84884e-06
Man2a2	0.635143	9.8529e-06
Shisa5	0.703337	9.98692e-06
Pgls	0.66517	1.02565e-05
Snrpg	0.677694	1.05669e-05
Ldha	0.776926	1.06321e-05
Map1lc3a	0.66089	1.06726e-05
Pitpnm2	-0.0418341	1.07163e-05
Gp9	-0.243518	1.11207e-05
Rcan1	-0.268929	1.12657e-05
Use1	0.68396	1.12671e-05
Psmb8	0.636969	1.13918e-05
Ndufb8	0.647422	1.18873e-05
Peg10	-0.133931	1.23274e-05
Smpdl3a	0.589888	1.23976e-05
Gm42417	-0.0230562	1.26957e-05
Hpse	0.583187	1.28272e-05
Cox7c	0.628177	1.31081e-05
A930006L05Rik	-0.0262923	1.34886e-05
Sdc3	0.582817	1.35086e-05
Fabp3	0.617612	1.42195e-05
U2af1l4	-0.104663	1.43974e-05
Hacd4	0.571005	1.51576e-05
Apbb2	0.664033	1.53358e-05
Morc4	-0.0392555	1.54971e-05
Ptpn18	0.645105	1.55493e-05
Arsb	0.676376	1.62006e-05
Parm1	-0.0324744	1.6959e-05
Gm5576	-0.026817	1.74523e-05
Sh3bgrl3	0.618881	1.76936e-05
Sqor	-0.470583	1.77358e-05
Serp1	0.692161	1.83184e-05
Hgd	-0.0232639	1.90296e-05
Rpl15	0.61426	1.90781e-05
Atp1a3	0.583013	1.90781e-05
Dlgap1	-0.0563109	1.90781e-05
9130002K18Rik	-0.127202	1.90781e-05
S100a2	-0.0349948	1.95457e-05
mt-Tt	-0.0885709	1.99102e-05
Chek1	-0.0299905	1.99658e-05
Zfand5	-0.581235	2.00519e-05
Ifngr1	-0.649155	2.10312e-05
Sec11a	-0.57718	2.17597e-05
Cacna1a	0.656456	2.21307e-05
Gm2962	-0.0280655	2.21904e-05
Mrfap1	0.613941	2.24383e-05
Gpr65	0.677569	2.2784e-05
Mapk8ip2	-0.0324431	2.28155e-05
Tnfsf8	0.525919	2.29142e-05
Map1lc3b	0.647801	2.29142e-05
Atp5h	0.630985	2.3211e-05
9530003O04Rik	-0.105051	2.32728e-05
Aqp7	-0.0335602	2.33522e-05
Rtraf	0.642302	2.3402e-05
Cd9	0.539768	2.3402e-05
Nptn	0.63498	2.34552e-05
Il3ra	0.482426	2.43571e-05
mt-Atp8	-0.695979	2.44225e-05
Pnpla3	-0.0251349	2.5365e-05
Crip1	0.598834	2.61669e-05
Hspa13	-0.512926	2.63997e-05
Fdps	0.511714	2.64326e-05
Plod1	-0.539549	2.72045e-05
Palld	-0.062208	2.82911e-05
Hcar2	0.496295	2.86162e-05
2610035D17Rik	-0.0292195	2.89612e-05
Cpq	0.59459	2.99556e-05
C1qtnf7	-0.0280242	3.00737e-05
Ptpre	0.701672	3.04096e-05
Vcam1	-0.114381	3.10888e-05
Wfdc17	0.971234	3.1294e-05
Slc38a10	0.640645	3.15805e-05
Adgrv1	-0.0262969	3.36022e-05
Gm45662	-0.0777044	3.55667e-05
Gm10309	-0.0145326	3.55667e-05
H2-Oa	0.579512	3.7823e-05
Ppan	-0.336828	3.8122e-05
Pnpla7	0.639759	3.88375e-05
Mapk12	-0.0433907	3.94648e-05
Itgax	0.676446	4.02094e-05
Pgam1	0.685873	4.55164e-05
Hsp90aa1	-0.691356	4.58e-05
Map1a	-0.0520747	4.58e-05
Irf4	-0.0684869	4.59953e-05
Pcsk1n	-0.103287	4.65506e-05
1700001K23Rik	-0.0410671	4.72927e-05
AI854703	-0.0186031	4.73393e-05
Cyba	0.462614	4.88063e-05
Igfbp2	-0.0301632	4.88728e-05
Gde1	0.633045	5.12201e-05
Atp5c1	0.633962	5.12925e-05
Syt1	-0.0556078	5.16922e-05
Zfp991	-0.147263	5.41135e-05
Clec14a	-0.0215278	5.43786e-05
Gm14608	-0.0200776	5.60215e-05
Dipk1c	-0.0250278	5.68554e-05
Stx7	0.619441	5.72244e-05
Mfsd6	-0.0298852	5.72244e-05
Gm9316	-0.034304	5.87842e-05
Ptcra	-0.104601	6.14992e-05
Col6a3	-0.103234	6.27444e-05
Ccl9	-0.554669	6.46767e-05
Actb	-0.559868	6.56564e-05
Dab2	0.683885	6.72752e-05
Kcna2	-0.0409239	6.74572e-05
Adcy2	-0.0188702	6.89781e-05
Gm3453	-0.0852299	6.9621e-05
Fcgr3	0.542316	6.99719e-05
Trmt13	-0.334519	7.13483e-05
Man2b2	0.564946	7.40071e-05
Zfp133-ps	-0.0593155	7.51981e-05
Anapc13	0.63159	7.58859e-05
Nrm	-0.248847	7.66246e-05
Gm47754	-0.11574	7.66607e-05
P3h3	0.487268	7.66607e-05
Cd200r4	0.521013	7.83646e-05
Tpd52l1	-0.02337	7.85594e-05
Cd84	0.704877	7.85955e-05
Slc38a6	0.483196	7.95498e-05
Prdx4	0.650512	7.96886e-05
Eif3e	0.632637	8.11175e-05
Trmt112	0.596142	8.13687e-05
Adgra1	-0.0204384	8.24165e-05
Hint1	0.586726	8.27752e-05
Arx	-0.0347517	9.35161e-05
Exosc2	-0.415365	9.77063e-05
Adam10	-0.585615	9.78921e-05
Atp6ap2	-0.587683	9.81701e-05
Gm37985	-0.0274479	9.99331e-05
Fcrls	-0.877983	0.000105645
1810059C17Rik	-0.0404756	0.000107087
Gm48082	-0.0231906	0.000108775
Smim14	0.580808	0.000109643
Slamf8	-0.284097	0.000112444
Oaf	-0.330492	0.000114781
P2rx4	0.636969	0.000115186
Bnip3l	0.60656	0.000115614
Hspd1-ps3	-0.0508121	0.000116101
Msmo1	0.548674	0.000122323
Gadd45b	-0.0979192	0.000123392
Fan1	-0.171647	0.000123408
Gm40557	-0.0240586	0.000125311
Dupd1	-0.0257609	0.000125723
Zfp329	-0.404953	0.000125915
Chmp4b	0.587647	0.000125974
Rgs7bp	-0.176978	0.000126758
Selenop	0.617495	0.000128094
Pea15a	0.625489	0.000131439
Gm15978	-0.0234989	0.000134271
Erc2	-0.0261969	0.000137646
Lypd6	-0.150318	0.000139323
Eif3j1	0.5391	0.00013935
Gm16998	-0.0472995	0.000142072
Kcnh7	-0.0317368	0.000142446
C230096K16Rik	-0.267657	0.00014271
Sncb	-0.046116	0.000144042
Ndufa3	0.595251	0.000144118
Gm15500	0.487935	0.000144657
Nenf	0.619761	0.000148321
Tmem44	-0.127578	0.000152815
Polr3d	-0.291801	0.000163663
Gm11578	-0.0181394	0.000163663
Sema7a	-0.0370892	0.000164676
Gm43351	-0.0594763	0.000165309
Grcc10	0.521526	0.000166958
Tmem212	-0.0265668	0.000167103
Tmbim6	0.491481	0.000167411
BC028528	0.575529	0.000168785
Pag1	0.608437	0.000169084
Syngr2	0.644814	0.000170104
Gm2244	-0.101299	0.000175561
Gm19898	-0.0387899	0.00017593
Etl4	0.503488	0.000176275
Proser2	-0.0386587	0.000176275
Gm48286	-0.0317657	0.000180412
Rprml	-0.0146735	0.000183971
Mir99ahg	-0.638034	0.000184785
Cd300c	-0.0356621	0.000186783
Borcs8	0.441702	0.000187124
Sox4	-0.574701	0.00019119
mt-Rnr2	-1.10138	0.0001924
Pmp22	0.616568	0.000194091
Cox5b	0.585819	0.000194704
Gm17597	-0.0213463	0.000195854
Lmo2	0.579958	0.000200161
Abce1	-0.396563	0.000202412
Gm37745	-0.0547911	0.000202412
Egln3	0.420829	0.00020307
Eno1	0.633266	0.000205318
Snord17	-0.0199349	0.000208501
Flna	-0.330923	0.000208501
Gm5812	-0.073641	0.00020962
Postn	-0.0703274	0.00021029
Ccdc142	-0.0596792	0.000212029
Ifnar2	0.573773	0.000220382
AC160336.1	-0.638558	0.000221186
Gja1	-0.0772599	0.000224903
Zfhx3	-0.656155	0.000227022
Eif4a1	-0.631396	0.000227439
Tmem173	-0.573307	0.000228401
Tulp2	-0.0213089	0.000233107
Ndufb11	0.572805	0.000233107
Ptma	0.496155	0.000234297
Tmem119	-0.751358	0.000243028
Snrpa1	-0.393386	0.000250962
Lars2	-0.631728	0.000257486
Cd164	-0.623693	0.000257549
Ndufb5	0.559032	0.000257549
Brk1	0.540657	0.000258745
Ranbp1	-0.534195	0.000263139
Gm12989	-0.0286026	0.000270977
Tcim	0.4677	0.000284233
Tapbp	0.579245	0.0002863
Adarb1	0.479693	0.000289003
Gm9845	-0.0319638	0.000293071
Pigx	-0.410988	0.000294832
Btbd3	-0.151417	0.000299235
Hmgn3	0.425555	0.000299235
6530413G14Rik	-0.0381173	0.000300289
Itih3	-0.0326418	0.000301888
Ndufaf4	-0.362089	0.000306193
Gpr84	0.634722	0.000310143
Heyl	-0.018554	0.000312109
Stmn2	-0.0536508	0.000320184
Gm37376	-0.330059	0.000332797
Rbpms2	-0.0268037	0.000335739
Zfp91	0.54921	0.000336783
Ggta1	-0.140918	0.000337144
Echs1	0.552518	0.000340961
Gda	-0.0203848	0.000340961
Tubb2a	-0.466568	0.000347521
Atp6v1g1	0.511177	0.000371182
Ube2d2a	0.535143	0.000373658
Cux1	0.567152	0.000374436
Gm42548	-0.130939	0.0003823
Hecw1	-0.0322073	0.000383975
Rpl10a-ps1	0.416971	0.000385237
Cebpa	0.592236	0.00038544
Hhip	-0.0294941	0.00038747
H2-Ob	0.535175	0.000397249
Cd300a	-0.498777	0.000406777
Npy	-0.0308365	0.000412952
Fam214a	0.37719	0.000413485
Gm47270	-0.0255873	0.000413485
Slf1	-0.23474	0.000415262
Gm48796	-0.032695	0.000431453
Gm48876	-0.0212397	0.000440067
Sycp2	-0.0572995	0.00045104
Ung	-0.0844936	0.000452892
Sem1	0.557351	0.000452917
Mlph	0.362387	0.000458199
Atp5j2	0.542248	0.000459652
Dvl1	-0.21977	0.000473408
Socs6	0.57816	0.000474694
Znrf2	0.532113	0.000487663
Tm6sf2	-0.0334281	0.000494572
Pde6a	-0.0235166	0.00049729
Mat2a	-0.562859	0.000498546
2810025M15Rik	0.486395	0.000503989
Napa	0.488872	0.000513976
Eif3m	0.547821	0.000513976
Eif2s1	-0.450917	0.000516857
Pwwp2a	-0.500095	0.000522828
Gm10790	-0.311228	0.000523474
Oxct1	0.584319	0.000525921
Lrp1	-0.593367	0.000530986
Nucb1	0.572433	0.000536442
Setd3	0.48229	0.000549416
Capg	0.651863	0.000552072
Tmem160	0.560032	0.000553322
Cplx2	-0.0391429	0.000553946
Slc22a13b	-0.0420694	0.000553946
Gm26801	-0.0336068	0.000554325
Olfml3	0.665934	0.000564696
Omg	-0.0674801	0.000578076
Chrm1	-0.0207475	0.000592491
Epn2	-0.16376	0.000595129
Uqcr10	0.564296	0.000608844
Gm26917	-0.774938	0.000609932
Zfyve21	0.463574	0.000619822
Klhl6	0.541104	0.000625513
Asb10	0.418902	0.000625513
Gm43847	-0.0255312	0.000626112
Plxna3	-0.0987671	0.000626503
Klk8	-0.462085	0.000627904
Rsrp1	-0.531022	0.000629774
Acp5	0.283478	0.000637573
Fam174a	0.524775	0.000650521
Tgfbr1	-0.561879	0.000665957
Cdca7	-0.203586	0.000670883
Gm16089	-0.0261923	0.000682503
Acaca	0.412286	0.000686261
Slc24a4	-0.0144252	0.000693674
Tma7	0.550502	0.000727417
Csnk2a3	-0.203967	0.000733994
Psmd12	-0.45789	0.000741829
Wdr3	-0.273972	0.000741829
Txn1	0.528343	0.00076994
Adrb2	-0.366875	0.000770116
Slc11a1	0.621114	0.000770801
Rtn2	-0.025703	0.000794542
Gm1966	0.484985	0.000798995
Gm43577	-0.0517168	0.000801846
Gm3550	-0.0411328	0.000804977
Zfp467	0.365809	0.000810988
Gm47439	-0.0623199	0.000822714
Pclo	-0.0179337	0.000828121
Tmem86a	-0.543829	0.000831341
Tm6sf1	-0.50082	0.000831341
Rad54l	-0.0459201	0.000839096
Rpn2	0.55219	0.000855504
Abcc3	-0.386634	0.000859335
Shank1	-0.0459667	0.000861424
Tlr2	0.669508	0.000868157
H2bc4	0.522184	0.000869975
Bambi	0.320254	0.000881245
Gpatch4	-0.245119	0.000886919
Pacrg	-0.0356454	0.000898447
Tmem205	0.418575	0.000903005
Litaf	0.527662	0.000941569
Pgk1	0.614393	0.000953453
Basp1	-0.508257	0.000960657
Mir703	0.429688	0.000968347
Gm42881	-0.018705	0.00101063
Ctnnb1	0.566776	0.00101066
Ptprc	0.554441	0.00102445
Apobec1	0.555551	0.00103408
Tceal3	-0.0389328	0.00103683
Jpx	-0.244293	0.00103844
Fmnl3	-0.444423	0.00104514
Tasor2	-0.337294	0.00104514
Wdr46	-0.255736	0.0010481
Gm15943	-0.0199877	0.00105704
Ciita	-0.0268102	0.00106171
Prdx6	0.441164	0.00106812
Nudt4	0.467035	0.00106881
Kxd1	0.470153	0.00106881
Epdr1	-0.031101	0.00107139
Gm14964	-0.0455833	0.00107139
Slc38a2	-0.471737	0.00107277
Npdc1	-0.0426066	0.00107277
Tecpr1	0.45874	0.00107391
Ubxn1	0.521783	0.00108149
Ndrg2	-0.16713	0.00108576
Xrn2	-0.438812	0.00109421
Gm18959	-0.0682663	0.0010961
Rtn1	-0.321907	0.00109701
Dusp3	0.510772	0.00114965
S100a1	0.384549	0.00115118
Uqcr11	0.534013	0.00115779
Tmem163	0.314926	0.00118715
Gm2099	-0.0311296	0.00121499
Atp1b2	-0.0716935	0.0012163
H2-Ab1	0.465097	0.00122513
Epb41l4aos	0.447403	0.0012403
Kansl1l	-0.383994	0.00127388
Zfp51	-0.13303	0.00127906
Btbd10	-0.19532	0.00128384
Cox6c	0.534164	0.00129058
Gm29264	-0.0585494	0.00129058
Tmem52	-0.249449	0.00129245
Dlg2	-0.0209228	0.00129272
Alox5ap	-0.575137	0.00130634
H2az1	0.528151	0.00135082
Scfd1	-0.378998	0.00135109
Ifitm3	0.526796	0.00135109
Gm26714	0.391918	0.00135679
Eif3i	0.509129	0.00135679
Ndufa13	0.502764	0.00136382
Brinp1	-0.0212965	0.00136561
Man1c1	0.517579	0.00137979
Os9	0.532427	0.00142332
Bcl2a1d	0.349405	0.00143674
Cdh19	-0.0383652	0.00155578
Gm7600	-0.044671	0.00164299
Zfp420	-0.124146	0.00169471
Hmgcs1	0.360564	0.0017133
Zfp82	-0.0438731	0.00172073
Gpr37l1	-0.0835096	0.00172262
Tcf7l2	-0.278401	0.0017354
Fbxw4	0.512618	0.00174418
Cpd	0.523833	0.00179902
Sapcd1	-0.0862131	0.00181931
Gm13205	-0.0425858	0.0018637
Id2	-0.357205	0.00188735
Pid1	-0.33569	0.00189498
Ppp2r2c	-0.0224014	0.00191978
Cobl	-0.0182174	0.00192167
Pebp1	0.506643	0.00193103
Capns1	0.491878	0.00193103
Gm12248	-0.0223114	0.0019333
Trappc2l	0.481177	0.00195513
Ccl6	0.921795	0.00195513
Son	-0.446801	0.00196031
Mcmdc2	-0.0290353	0.00196354
Nat1	-0.0692544	0.00196688
Cpe	-0.109962	0.00205492
Nrxn1	-0.0493736	0.00211642
Slc46a2	-0.0631286	0.0021269
Rpl37rt	0.377179	0.00213469
Sdcbp	0.492064	0.00213686
Taok3	0.426469	0.00213686
Slc44a1	0.375541	0.00214333
Gpsm3	0.477237	0.00218444
Vmp1	-0.405464	0.00220901
Yap1	-0.0192649	0.00221156
Slc1a2	-0.140607	0.00224472
Tmem59	0.449463	0.0022459
Poglut2	-0.142527	0.00224597
Nop56	-0.347692	0.00231377
Ildr2	0.376239	0.0023413
Slc16a3	0.514419	0.00235461
Icam1	-0.356084	0.00241214
Nisch	0.489463	0.00241689
Lamtor4	0.506125	0.00246126
Tmem189	0.413583	0.00246239
Gm9843	0.394132	0.00248925
Zgrf1	-0.059739	0.00248925
Maged1	0.457729	0.00248925
Zfp264	-0.0215458	0.00249482
Pde8b	0.371717	0.00251142
Txlnb	-0.0491182	0.00259005
Ly6g5b	-0.0190783	0.00259864
Slc37a2	0.45234	0.00263504
Sra1	0.398847	0.00268123
Psap	0.408398	0.00268779
Gm9917	-0.0350381	0.0027018
Cyb5r1	0.374449	0.00272415
Adam23	-0.016052	0.00272415
H2-M3	0.447057	0.00274504
Gramd1b	-0.208258	0.00275982
Wnk1	-0.517906	0.00275982
Fxyd1	-0.0537776	0.00278278
Dtx3	0.401666	0.00279549
Chd7	0.492687	0.00280979
Kif11	-0.0200392	0.00280979
Ube2r2	0.405022	0.00280979
Pou2f2	0.603542	0.00285168
Snca	-0.032648	0.0028699
Rph3a	-0.0309522	0.0028785
Prmt7	-0.221589	0.00288333
Gm17828	-0.0387528	0.00291233
Ifrd2	-0.138156	0.00291558
Naip3	-0.0233332	0.0029509
Csf2rb	0.390448	0.00297611
Fkbp1a	0.465205	0.00305133
Adssl1	0.446861	0.00307919
Rad51	-0.0404994	0.00308158
Gns	0.470229	0.00308236
Gm32036	-0.178834	0.00308697
Cd74	0.563743	0.00309502
Gm29170	-0.126166	0.00312839
Abi3	0.503764	0.00314882
Arpc5	0.484775	0.00316818
Fam98a	-0.225087	0.00318366
Rftn1	0.388781	0.00318545
Gpm6a	-0.0726015	0.0032034
Scg5	-0.0414731	0.00322479
Cndp2	0.477853	0.00322479
Hpcal4	-0.031153	0.00326271
Phf24	-0.0212965	0.00327891
Gm21811	-0.057625	0.0033415
Gm7290	-0.0238504	0.00334856
Atp1a2	-0.136486	0.00338626
Gm10616	-0.0732389	0.00348775
Ncstn	0.448879	0.00349743
Gm13404	-0.0331098	0.00349743
Pdia6	-0.520345	0.00353471
Itgb3	0.336185	0.00353874
Psme1	0.506338	0.00354013
Rasgrp3	0.539345	0.00355351
Ptms	0.479471	0.00359579
Ninj1	-0.38273	0.00363114
Dstn	0.510018	0.00363177
Fkbp8	0.44461	0.0036538
Ctsk	-0.0372484	0.0036538
Nt5c3	-0.217429	0.00370523
Cmtm6	-0.482636	0.00371707
Itgae	-0.0543705	0.00372771
Gm49727	-0.0218769	0.00372771
Prelid1	0.450783	0.00372849
Ngef	-0.026525	0.00372849
Rap2b	0.415453	0.00377145
Ppp1ca	0.484714	0.00381091
Spcs3	-0.412286	0.00386255
Scoc	-0.515913	0.00386255
Gpnmb	0.497251	0.00386255
H2az2	0.382673	0.00386255
Bcap29	-0.383719	0.00386255
Dgkb	-0.0205897	0.00386255
Plin2	0.49216	0.00387932
Asb5	-0.0178297	0.00393963
Calm3	0.468084	0.00397212
Gm12418	-0.0227378	0.00397212
CAAA01118383.1	0.337177	0.00398984
Ms4a6c	0.483586	0.00404439
Gm43514	-0.0538986	0.00408408
Nop10	0.468272	0.00411626
Guca1b	-0.0510794	0.00415241
Rnpepl1	0.348456	0.00415837
Zfp704	0.333783	0.00419154
Ccnd2	-0.0898446	0.004438
Utp18	-0.26204	0.00444594
Polr3g	-0.138187	0.00448592
Ndufb1-ps	0.487233	0.00453776
Gm38351	-0.0693038	0.00456878
Hspb3	-0.240609	0.00456878
Foxp1	0.400242	0.00456878
D8Ertd738e	0.482926	0.00462225
Fstl4	-0.0197378	0.00472379
Cd300c2	0.453207	0.00472976
Gm17018	0.350619	0.00473273
Tespa1	-0.0346165	0.00476885
Cpeb2	0.421605	0.00488119
Ubash3b	0.463861	0.00488764
Timm8a1	-0.206142	0.00489145
1700022I11Rik	-0.019747	0.00490724
Csmd3	-0.491568	0.00495156
Setbp1	-0.0645168	0.00495902
Pnp	-0.503842	0.00495902
Ap2s1	0.416296	0.00498049
Ifrd1	-0.249274	0.00499328
Anxa2	0.30864	0.00501457
Mrpl24	0.443302	0.00502644
Xylt1	0.309708	0.00502644
Ddx59	-0.157319	0.00509482
Plpp1	0.399252	0.00514408
C130023A14Rik	-0.182983	0.00514937
Acly	0.407569	0.00515279
Atp8b5	-0.0232777	0.00515804
Tnf	-0.132233	0.00517471
Galns	0.27555	0.00521958
Lipa	0.504779	0.00522362
Psmg1	-0.234832	0.00525851
Epn1	0.436051	0.00531931
Sox9	-0.041309	0.00536885
Samsn1	0.490431	0.00539108
Gm6581	-0.0206243	0.00546415
Ednrb	-0.0371181	0.00560766
Dgkz	0.453208	0.0056292
Ldlr	0.283126	0.00576387
Cyp2j6	-0.0282142	0.00581949
Ube2b	0.43921	0.00582466
Tpp1	0.468112	0.00589009
C1qtnf4	-0.0372069	0.00591673
B4gat1	-0.0262844	0.00597713
Il4i1	0.441264	0.00606948
Cd48	0.492486	0.00607772
Romo1	0.469307	0.00618416
Wdfy2	-0.248659	0.0063002
Arhgdia	0.466892	0.00630307
Glis2	-0.0223114	0.00633873
Ten1	0.391689	0.00633873
Edaradd	-0.0286925	0.00639205
Calhm6	-0.180665	0.00640267
Slc35c2	0.383493	0.00646992
Nbdy	0.303925	0.00648006
Nol11	-0.290399	0.00648006
Mef2d	0.403209	0.00648574
Utp20	-0.21275	0.00648574
1810058I24Rik	0.414516	0.00656135
Chac2	-0.119857	0.00662223
Slc3a2	-0.52067	0.0066546
Srebf2	0.343478	0.00669431
Tmco1	-0.461218	0.00688976
Itga9	-0.190317	0.00705307
Rpl36al	0.460936	0.00709405
Sbno2	0.333014	0.00709405
Ctsf	0.470595	0.00712782
B3galt6	-0.237164	0.00728684
Mif	0.560501	0.00734554
Gm19195	-0.0498851	0.00745206
Itgb1	-0.468203	0.00749331
Srsf7	-0.444999	0.00751516
Cd53	0.379075	0.00751516
Cyb5r3	0.354823	0.00751726
Ccdc141	-0.0421923	0.00755151
Pdcd1	0.283976	0.0075535
C4a	-0.0227582	0.00763277
Dip2b	-0.403984	0.00763341
G730003C15Rik	-0.0992817	0.0077196
Trir	0.445137	0.0077196
Anapc11	0.425092	0.00772693
Rgl1	-0.199494	0.00772693
Rad9b	-0.13595	0.00778772
Lhfpl2	0.448654	0.00788716
Nolc1	-0.31087	0.00793341
Morc3	-0.344836	0.00793348
Glipr1	0.423892	0.00798979
Ggh	0.469624	0.00798979
Cope	0.430691	0.00801662
Ndufb9	0.456099	0.00808187
Ogdh	0.367139	0.0082088
Nudt11	-0.0206627	0.0082088
Snhg8	0.459152	0.00827663
Gm26740	0.266952	0.00830355
Ppp2r3c	-0.207975	0.00830355
Gjc1	-0.0333077	0.0083959
Med9os	-0.037529	0.00841353
Gm43111	-0.108667	0.00842763
Dph1	-0.0442061	0.00844147
Apoc4	0.366393	0.00850707
Gm33280	-0.0180004	0.00850948
St8sia6	0.423332	0.00859077
Nrgn	-0.05892	0.00860418
Gm7435	-0.0502454	0.00868028
Cndp1	-0.0264973	0.00881036
Slc9a9	0.407361	0.00881347
Dock4	-0.443378	0.00884397
Vegfb	0.444514	0.00886023
Gm16244	-0.0417417	0.00888914
4930404N11Rik	-0.164306	0.00888914
Gkn3	-0.0230788	0.00896153
Zfp607a	-0.125365	0.00898838
3110009E18Rik	-0.135976	0.00901753
Hopx	-0.0251528	0.00901753
Klhl24	0.468517	0.00901753
Rab7	0.444554	0.00901753
Sh3bp2	0.297535	0.00903653
Cst3	-0.375335	0.0091472
Daglb	-0.448034	0.00917538
A330032B11Rik	-0.0206915	0.00917868
Adgrg1	-0.403874	0.00918074
Nfia	-0.347329	0.00921858
Gm50438	-0.047135	0.00929516
Gm49307	0.268724	0.0093306
Bhlhe40	0.258039	0.00942281
Gm45804	-0.0227234	0.00952909
Sh3gl2	-0.0197415	0.00954942
Gm12098	-0.0195469	0.00963764
Gba	0.411914	0.00976572
Grwd1	-0.163912	0.00978229
Pik3r1	-0.394987	0.00979616
Tnfrsf1b	-0.278283	0.00979616
H2aj	0.466826	0.00985436
Gm18899	-0.0211523	0.00991825
Ptchd1	0.319249	0.00993051
Mir6236	-0.469422	0.00994613
Mapk3	0.437743	0.00996032
Gm47815	-0.0230259	0.00996032
1600012H06Rik	-0.259958	0.01016
Anxa7	0.359344	0.0101743
Chd9	-0.404447	0.0101743
Rab7b	0.421521	0.0102284
Lilrb4a	0.307564	0.010301
Snhg11	-0.0470277	0.0103333
Hes5	-0.0403488	0.0104194
A530010L16Rik	-0.0315453	0.0104194
Cd274	0.254904	0.0104194
Rpl21-ps14	-0.0231509	0.0104468
Il6ra	-0.416943	0.0104537
Slc25a22	-0.13702	0.0104642
Gm37422	-0.0281488	0.0105044
Glul	-0.502154	0.0105222
Dap	0.370252	0.0105706
Gm44794	-0.0222929	0.0105856
Tns1	0.269839	0.0105966
Nrp1	0.468178	0.0106622
Abcg1	-0.377736	0.0106652
Foxc1	-0.0276947	0.0106725
Diras2	-0.0317552	0.0107271
Tbca	0.439944	0.0107311
Gm14296	-0.0999674	0.0107516
Kif21a	-0.0575791	0.0107639
Cd37	0.461505	0.0107848
Mlf2	0.420599	0.0108173
Map2k2	0.410398	0.0108404
Itpripl1	-0.244646	0.0108607
Ptger3	-0.0512716	0.0108997
Erp29	0.355775	0.0109283
Slc2a1	0.389725	0.0109283
Tex261	0.425561	0.0110187
Clec5a	-0.379543	0.0111521
Gm28940	-0.038986	0.0112415
Camk2d	-0.367371	0.0112528
Sphkap	-0.019998	0.0112737
Dctn3	0.371806	0.0113468
Vapa	-0.430968	0.0113546
Cdc42ep3	0.277834	0.0113901
Erlec1	0.448475	0.0114094
Pecam1	-0.301158	0.0114631
Dynlrb1	0.420208	0.0115148
Higd2a	0.442262	0.0115215
Abhd14b	0.194406	0.0115431
Alad	0.226599	0.0115809
Akirin2	-0.382142	0.0115809
Sf3b2	0.450158	0.0115809
Set	-0.453385	0.0116042
Uqcc3	0.385665	0.0116072
Myl9	-0.0519509	0.0116142
Prmt1	-0.338414	0.0116797
Sf3b5	0.396296	0.0117159
Hscb	0.33445	0.0117174
Gm44148	-0.0326055	0.0118382
Gm3002	-0.0246929	0.0118683
Trappc6a	0.375401	0.0119111
Gm13479	-0.146051	0.0121338
Vps35	-0.421728	0.0121766
Rassf2	0.378237	0.0122279
Rcan2	-0.0453784	0.0122514
Dennd4a	0.44878	0.012307
Kcnj2	0.416833	0.0123074
Gm38357	-0.0248877	0.01232
Mlxipl	0.383243	0.0123711
Slc44a2	0.408566	0.0123755
Gm48824	-0.0225543	0.0124166
Layn	-0.128051	0.0124294
Rap2a	0.424904	0.0125013
Ogfod3	0.281336	0.0125364
Gm34084	-0.0219854	0.0125428
Arf5	0.416181	0.0125428
Tlr4	-0.223406	0.0126015
Hpcal1	0.294646	0.0126037
Olfml2b	-0.110085	0.0126156
Ppm1h	0.356624	0.0128001
1500026H17Rik	-0.0594659	0.0128023
1700003F12Rik	0.345419	0.0131736
4930429F24Rik	-0.0202196	0.0132454
G0s2	0.377606	0.0133082
Vstm4	-0.0349752	0.0133456
Psme2	0.405827	0.0133865
Naa38	0.362134	0.0134024
Stt3b	-0.316721	0.0134024
Tppp	-0.123264	0.0134204
Msl1	0.34954	0.0134653
4933431E20Rik	-0.0686448	0.0135629
Gnb1l	-0.0772696	0.0136433
Swi5	0.434068	0.0136586
Hmgcs2	-0.0210028	0.0136586
Gm45069	-0.0441623	0.0136874
Ube2w	0.325329	0.013779
Ctnnal1	-0.130181	0.0137989
Gm5617	0.336151	0.0138057
Smim3	0.302265	0.0138699
Cnot7	0.326264	0.0139121
Vamp8	0.421856	0.0139121
Lst1	-0.355922	0.0140166
Rpgrip1l	-0.158968	0.014095
Ddrgk1	0.429967	0.0141614
Zfp971	-0.0836169	0.0142232
Smco4	0.250304	0.0143139
Arpc3	0.382675	0.0143139
Gm42729	-0.0213395	0.0143237
Cap1	0.442404	0.014487
Gm15975	-0.0251814	0.014487
Bhlhe41	0.491819	0.014487
Cmip	0.303871	0.0145154
Atf3	0.362225	0.0145548
Gm15777	-0.0199254	0.0145699
Lox	0.343	0.0147254
Eva1a	-0.284404	0.0148263
Rnd1	-0.0253379	0.0148263
Surf1	0.326888	0.0148263
Eif1-ps1	-0.0425892	0.0148637
Hprt	0.42391	0.0148637
B4galt6	-0.261571	0.0148637
Tstd2	-0.19921	0.0149596
Clec4a3	-0.206971	0.0151544
Gsto1	0.369114	0.0151714
Cox7a2	0.424276	0.0152562
G3bp1	-0.396433	0.015266
Dph5	-0.241732	0.0154395
P2ry6	-0.429821	0.0155239
Zfp597	-0.154473	0.0155301
Gm2986	-0.0311284	0.0156352
Gm43343	0.290779	0.0156352
Ppard	0.312952	0.0156784
Ophn1	-0.419028	0.0156977
Gm50196	-0.0704009	0.0157994
St8sia4	0.397605	0.0160466
Gm4419	-0.0394248	0.0161054
Nqo2	-0.131951	0.0161763
Bcorl1	-0.130369	0.0163901
Trmt61a	-0.153827	0.0164745
Sparc	0.547796	0.016496
Sc5d	0.330832	0.0164995
Scand1	0.429858	0.0167169
Siglech	0.47824	0.0167287
Sdf2l1	0.497773	0.0168256
Nme1	-0.39804	0.0168678
Atp6v1a	0.409996	0.017125
N4bp2l1	0.273593	0.0172731
Dnase1l3	-0.0789905	0.0173155
Cycs	-0.36516	0.0176078
Gspt1	-0.383863	0.0176623
Atic	-0.245575	0.017826
Gm15477	-0.0179531	0.0179082
Nbl1	0.261167	0.0179474
Pgap1	-0.18712	0.0179704
Lrrc4	-0.0352977	0.017991
Plxna1	-0.0398361	0.0180294
Mrps18b	-0.259423	0.0180926
Lpar6	-0.396922	0.0182221
Rab27a	0.280083	0.018234
Gm7879	-0.0272674	0.0182952
Rhog	0.404676	0.0183402
Ptdss2	0.264515	0.0183646
2610001A08Rik	-0.0353123	0.0184259
Heatr1	-0.213377	0.0184694
Il20rb	-0.0218444	0.0184694
Glrb	-0.0245715	0.0186049
Slc25a18	-0.0245195	0.0189096
Txndc17	0.414276	0.0189545
Anapc15	0.341541	0.0190344
Sdc4	-0.247399	0.0190369
2610002M06Rik	-0.137875	0.0190393
Auh	0.252966	0.0191104
Ankrd11	0.458038	0.0191911
Ccdc12	0.388802	0.0192337
Hint3	0.295035	0.0192337
Dclk1	-0.049183	0.0194254
Elmo1	-0.399756	0.0195045
Gng11	-0.0691894	0.0197598
Ganab	0.326914	0.0197722
Plekhg1	-0.0214164	0.0198187
Gm48061	-0.0225493	0.019875
C1qc	-0.394523	0.0199019
Rnf187	0.364656	0.0199067
Eif1a	-0.334822	0.0199432
Cct3	-0.372817	0.0199737
Clip1	0.426696	0.0200804
Cnpy2	0.418949	0.0201052
Fcgr2b	0.497315	0.0201115
1110038F14Rik	-0.293427	0.0201537
Gm47320	-0.0660437	0.0201537
Acot4	-0.0405723	0.0202558
Gm45643	-0.0677343	0.0203185
Ap3s1	0.30457	0.0205349
1810037I17Rik	0.394039	0.0206357
Slc22a4	-0.0250863	0.0206357
Dazap2	0.394135	0.0208253
Arhgap39	0.326648	0.0208959
Il11ra1	-0.338734	0.0209166
Filip1l	-0.199808	0.020983
Igbp1	0.397351	0.0209877
Sema4c	0.237392	0.0210693
Gm49312	-0.0249535	0.0212757
Eef1a2	-0.0279943	0.0212917
Copb1	-0.367521	0.0213132
Zcchc18	-0.0226377	0.0213201
Mrps22	-0.158556	0.0213201
Hebp1	0.350042	0.0213201
Slc48a1	0.266182	0.0214446
Eif1b	-0.405072	0.0214565
Rnasel	0.149069	0.0214565
Ddc	-0.0270583	0.0216607
Naip6	-0.20728	0.0216662
Atp5j	0.409562	0.0217865
Atp6v1b2	0.370341	0.0218574
Gm37289	-0.0594522	0.0219076
Phf20l1	0.38846	0.0219076
Rab11b	0.347022	0.0219849
Slc24a3	-0.174397	0.0222558
Gpr183	-0.491623	0.0223203
Slc25a39	0.344612	0.0223924
Actr3b	0.241072	0.0225224
Rex1bd	0.383759	0.0225506
Phb	-0.225411	0.0225857
Xrcc6	-0.162801	0.0228027
Ly9	0.346048	0.0229299
Zfp54	-0.0651311	0.0229362
Entpd2	-0.0271401	0.0229382
B230312C02Rik	-0.0261737	0.023005
Sfxn5	-0.0768667	0.0230169
Rlbp1	-0.033249	0.0230524
Scpep1	0.390348	0.0231221
Galc	0.355929	0.0232447
Apln	-0.0252641	0.0232447
Mrps21	0.391717	0.0235913
Tnfaip8l2	0.420851	0.0237045
Gas7	0.198031	0.0237045
Sh2b1	0.283689	0.0237045
Mrps18a	0.310269	0.0241185
Tek	-0.0260561	0.0241905
Gm45760	-0.0196064	0.0242838
Ddx5	-0.331752	0.0242838
Hsd3b7	-0.0336012	0.0242913
Hivep3	-0.358841	0.0246964
Lamtor2	0.395255	0.0249884
Tcirg1	0.392478	0.0250285
2900052N01Rik	-0.0268745	0.0251039
Lhfpl3	-0.025152	0.0251901
Becn1	0.305571	0.0252544
H1f0	0.27994	0.0252815
Pygl	0.227691	0.0253315
Mfap1b	0.234657	0.0253315
Enpp6	-0.0202112	0.02546
Gm10132	-0.0202632	0.0255269
Tbxas1	0.451176	0.0255649
Arhgap27	0.252733	0.0256315
Arhgap31	0.325419	0.0256827
Bst2	0.442699	0.0256945
Kcnn4	-0.1209	0.0257708
Htra3	0.252366	0.0258117
Fmn1	-0.197175	0.0258334
Akr7a5	0.30358	0.0258846
Rasal3	0.365073	0.0259156
Hdac9	0.237936	0.0259156
Tln2	0.342137	0.0260016
Tpm3	-0.411383	0.0260353
Zkscan3	0.358363	0.0260353
Pi4k2b	0.158078	0.0260353
Gm43623	-0.0578726	0.0260353
Cxcl14	0.270197	0.0261304
A830008E24Rik	-0.162715	0.0261979
Gm23657	-0.0240618	0.0264314
Pcna	-0.335607	0.0265203
Tmsb4x	0.275724	0.0265985
Mettl5os	-0.0726771	0.02663
Dennd6a	0.295763	0.0267609
Gpx1	0.438186	0.0269166
Gm15232	-0.0671586	0.02693
Nap1l1	0.400602	0.0271715
Hnrnpk	-0.397316	0.0272786
Glns-ps1	-0.0191286	0.0275373
Limk1	0.255337	0.0276838
Fam189a2	0.187576	0.0277787
Mrpl30	0.391112	0.0277787
Nradd	-0.186029	0.0277875
Nup54	-0.194016	0.0278677
Gm46339	-0.0505501	0.0280199
Pex13	-0.268101	0.0280286
Paqr4	-0.106353	0.0282097
S100a13	0.341942	0.0283836
Tmem37	0.357799	0.0292028
Gm6034	-0.0211715	0.0292028
Nktr	0.444433	0.0292782
Gm12165	-0.0198866	0.0294047
Gm14387	-0.040036	0.0295574
Rbmxl1	-0.230549	0.0297254
Pwp2	-0.107288	0.0297591
Dpm3	0.398099	0.0297702
Zfp433	-0.046135	0.0297803
4933411E06Rik	-0.0563808	0.0298019
BC085271	-0.0579888	0.0299303
Ppt2	0.297936	0.0299303
Prdx5	0.411259	0.0300017
4833439L19Rik	0.321268	0.030187
Gm5176	-0.0306761	0.0303021
Plxna4	-0.170651	0.0303782
Noc4l	-0.139782	0.0310524
Thumpd3	-0.278054	0.0311791
Gm26902	0.176966	0.0313543
Mid1	-0.133968	0.0318208
Tra2a	0.412071	0.032086
Txnrd1	-0.24817	0.0321267
Tax1bp1	0.411124	0.0321398
Gpcpd1	0.346106	0.0321945
Cited4	0.215556	0.032444
Ccdc136	-0.0251185	0.032603
Paip2	0.393272	0.032603
Chst12	0.256778	0.032603
Cd22	0.258157	0.0326287
Cdk19	0.321608	0.0326524
Fkbp5	0.347594	0.0329365
Thoc5	-0.160068	0.0333213
Tmem203	0.273411	0.03335
Gm36738	0.282549	0.03335
Tslp	-0.0433762	0.0333988
Dnajb11	-0.391313	0.0334551
Nectin3	-0.0348386	0.0336024
Nop53	0.390314	0.0336024
Alcam	0.182337	0.0338765
Bckdha	0.258974	0.0339356
Fam3a	0.320088	0.0342851
Dpy19l4	0.382886	0.0342851
Tmod2	-0.0546658	0.0343768
Ache	0.196681	0.0344481
Ddx31	0.277996	0.0346539
Uap1	0.331265	0.0346539
Taf1d	-0.349778	0.0346539
Rilpl2	0.210168	0.0348103
Isca2	-0.262089	0.0348888
Tnfsf13b	0.288644	0.0348953
Gm3033	-0.0253655	0.0348953
Gsn	0.204308	0.0348953
Ndufb7	0.398305	0.0350438
Mettl1	-0.261626	0.0350908
Arrdc4	0.248339	0.0352539
Snx3	0.39042	0.0354359
Ncl	-0.408934	0.0355842
Fgl2	0.237577	0.0358722
Gm5884	-0.0146536	0.0359746
1600014C10Rik	0.264023	0.0359772
Cxcr4	0.199366	0.0362422
Aftph	-0.298748	0.0364214
Ak1	0.258767	0.0365127
Gm48353	-0.0260739	0.0365642
Creb3l2	0.331743	0.0366145
Lamtor1	0.394562	0.0366145
Spout1	-0.152818	0.0367633
Rrp9	-0.156739	0.037119
Tmem208	0.380892	0.037136
Slc25a37	-0.258851	0.037136
Slc1a3	-0.38716	0.037136
Dgkd	0.380849	0.0371469
Grina	0.385889	0.0371469
Gpr137b-ps	0.321344	0.0374116
Insig1	0.241551	0.0374427
Rnpc3	-0.198022	0.0374427
Dnase2a	0.396589	0.03755
Gm29361	-0.0587863	0.0377915
Atrx	0.424514	0.0378087
Gjb1	-0.0312135	0.0378088
Gm17541	-0.0264996	0.0378209
Mfsd5	0.265546	0.0378209
Ndufb10	0.376537	0.0379855
Gm24927	-0.0237971	0.0382001
Gm43461	-0.0146641	0.0382001
Apob	-0.0175866	0.0382601
Dhx30	-0.255593	0.0382755
Mindy2	0.379334	0.0384371
Rxfp1	-0.0390075	0.0390355
Snrpn	-0.0470253	0.0390355
Gm38973	-0.0285651	0.039124
Magef1	-0.149139	0.0391725
Gm44777	-0.108183	0.0397824
Gm47167	-0.0233764	0.0398157
Adap1	0.252026	0.0402686
Coq5	-0.215912	0.0402686
Gm16894	-0.0475359	0.0404003
Gm43540	-0.0325917	0.0404099
Vav1	0.341106	0.0404099
Mrps36	0.307966	0.0405616
Calm2	-0.375574	0.0407636
Abcc1	-0.169377	0.0407789
Mafg	0.387392	0.0408251
Fbxl20	0.2522	0.0409299
Arap2	0.331519	0.0411125
Acp2	-0.345187	0.0412356
Npy1r	-0.019673	0.0413517
Gm23262	-0.039323	0.0415903
Tmem132a	-0.0949938	0.0415925
Olfr1372-ps1	-0.0280585	0.0417938
Frrs1l	-0.0197507	0.0421242
Pcmtd2	0.263636	0.0421263
Wdr75	-0.162409	0.0428757
Zbtb18	-0.262808	0.0429449
Fam49b	-0.38056	0.0430216
Retreg2	0.324277	0.0430355
Slc2a5	-0.35823	0.0431842
Haus3	-0.169643	0.0433682
Btbd17	-0.0382693	0.0434766
Cox17	0.377012	0.0436285
Gkap1	0.296029	0.043658
Got1	0.370732	0.0437844
Cd81	0.334778	0.0439891
Bid	-0.144365	0.0440038
Olfr552	-0.0230536	0.0440673
Odc1	-0.213892	0.0440673
Peak1	-0.290438	0.0443287
Gm15471	-0.0331183	0.0443499
Scn1b	-0.249867	0.0443733
Ndufa7	0.392	0.0444227
Zbtb49	-0.0858322	0.044874
Mxd4	0.322391	0.0449668
Aifm3	-0.0197595	0.04506
4930448E22Rik	-0.0249833	0.045279
Stmn4	-0.0639914	0.045467
Gm26852	-0.0455922	0.0456119
Etv5	-0.250285	0.0456158
Bod1l	0.397945	0.0457063
Nup205	-0.160597	0.0457333
Gm43066	-0.0293985	0.0458227
Msantd4	-0.203224	0.0460254
Gtf3c5	-0.0890685	0.0462897
Mrpl27	0.265899	0.0462897
Hes1	-0.112757	0.0463575
Gm16253	-0.0380636	0.0464789
Lsp1	0.356838	0.0465474
Eefsec	-0.200449	0.0467307
Ncaph	-0.0784869	0.0467536
Trnp1	-0.0190985	0.046934
Tbc1d8	0.203297	0.0469504
Arpp21	-0.024297	0.0470147
Batf3	-0.193825	0.047043
Cyp51	0.268156	0.047095
Rps10-ps1	0.331852	0.0472697
Eepd1	0.26255	0.0472869
Ctnna1	0.298677	0.0473046
Mapt	-0.0471612	0.047358
Arxes2	-0.0234251	0.047589
Gcsh	-0.181677	0.0476159
Mbp	0.25691	0.0477027
Arl8a	0.32312	0.0479345
Mrc2	0.258331	0.0481436
Rnf13	0.375325	0.0481966
Cbx5	-0.206972	0.0483751
Dedd	-0.194248	0.0484489
Chp1	0.232212	0.0487597
Cerk	0.353952	0.0488616
Taf10	0.35706	0.0492034
Gm17941	-0.0940004	0.0492789
Pon3	0.360922	0.049404
Ly6g6e	-0.034262	0.0494487
Xpa	0.251097	0.0496404
Myo1b	-0.228228	0.0501016
Actg1	-0.470707	0.0501016
Rgl2	0.269694	0.0503709
Gm48415	-0.0228165	0.0505106
Snapc5	0.304412	0.0505634
Gm36963	-0.178003	0.0505951
Ube2q1	0.326729	0.0506595
Tmem161b	-0.159479	0.0506678
Gm45151	-0.0231983	0.0507002
Tg	-0.0228472	0.0508514
Stx1b	-0.0242515	0.0509781
Tgoln1	0.382142	0.051032
Tprgl	0.333349	0.0512338
9930111J21Rik2	0.38925	0.0512791
Coa5	0.267714	0.0517486
Scarb1	0.259725	0.0518074
Tyms	0.21256	0.0520233
Idh1	-0.228088	0.0521147
Klf10	-0.0568627	0.0521404
Tmem87a	-0.216637	0.0523009
Tmem51	0.157376	0.0524979
Arhgef1	0.360093	0.0528076
Gnl3	-0.315605	0.053168
A230072C01Rik	-0.0536606	0.0536008
Plekha8	-0.151223	0.0536231
Kansl2-ps	-0.0170728	0.0537033
Eif2s2	-0.399352	0.0539137
Gm29291	-0.108873	0.0539137
Vps50	-0.24772	0.0539137
Srm	-0.224289	0.0539955
Tmem9b	0.333861	0.0544098
Xdh	0.102196	0.0546858
Gpr146	0.305502	0.0547781
Slc24a5	-0.138383	0.0547781
Npepps	0.307183	0.0550962
Klhl7	0.281883	0.0552232
Gm45153	0.248923	0.0555071
Gm26682	-0.0177927	0.0558148
Gm13391	0.207304	0.0558148
Aprt	0.352219	0.0560606
Oip5os1	0.32215	0.0561316
Trip11	0.358725	0.0563237
Rgs16	0.139006	0.0563237
Fbxl2	-0.024718	0.0563963
Ctla2a	0.25814	0.0566083
Zfp595	-0.126729	0.0574468
Cytip	0.18184	0.0576081
Plekhb2	0.278768	0.0579373
Dync1i2	-0.37686	0.0580248
Gm49085	-0.0445756	0.0581584
Ndrg4	-0.0673461	0.0586697
Man2c1	0.230141	0.0586879
Ttc21b	-0.142088	0.0587184
Gm15420	-0.0675342	0.0587184
Perp	0.176845	0.0589407
Dlgap4	0.290342	0.0589411
H13	0.321863	0.0589411
Picalm	0.381515	0.0590283
Gm11464	-0.0283699	0.0592993
Lars	-0.26128	0.0594289
Slc25a1	0.262346	0.05948
Gm42664	-0.0533758	0.0597315
Flt1	0.295607	0.0597315
2310022B05Rik	0.190472	0.0597876
Lrguk	0.202453	0.0600446
Gm45640	-0.225698	0.0601335
Bola3	0.257106	0.0605645
Cmtm7	-0.344058	0.0607351
Rpl10-ps3	0.218931	0.0611326
Dna2	0.194424	0.0611326
2610001J05Rik	-0.306601	0.0612248
Gm37306	-0.0331343	0.061251
Copz1	0.279716	0.061251
Taco1	-0.0860772	0.0619407
Klrb1b	0.199819	0.0623863
Rbms1	0.265893	0.0624561
Rbm22	-0.246581	0.0627466
Tmem14c	0.362458	0.0628459
Baiap2	-0.144816	0.0629182
Gm11478	0.368009	0.0630436
Rgs10	0.296754	0.0633201
Trp53i11	-0.0904395	0.0635322
Mrps28	-0.211963	0.0635322
Gm37090	-0.0243179	0.063637
Tjp1	-0.290393	0.0636633
Cad	-0.141546	0.063995
Gm38335	0.195106	0.0641222
Twistnb	-0.264836	0.0647368
Sh3bp1	0.258014	0.064995
Gm50399	-0.0336408	0.064995
Pcdh10	-0.0243755	0.064995
Abcd2	0.377977	0.0651979
Mpp1	0.270844	0.0656468
Hlx	0.218779	0.0656468
Tmcc3	0.384888	0.0656997
Ints6l	0.389409	0.06591
Usp2	-0.351453	0.0659182
Appbp2	-0.246278	0.0660599
Ndufc1	0.364227	0.0660651
Zmpste24	-0.288469	0.0662624
Ogfrl1	0.370632	0.0662624
Chmp1a	0.264063	0.0664109
Akt1	0.317333	0.0664988
Ptpn6	0.372862	0.066883
Gm43254	-0.0682717	0.0669526
Gnmt	-0.0267049	0.0669727
Cxcl16	0.391408	0.0670169
Gm37663	-0.0779176	0.0670169
Zfp456	-0.105872	0.0671555
Cirbp	-0.243867	0.0678204
Tns3	0.351817	0.0679774
Slamf1	-0.0736004	0.0679781
Hmgb1	-0.370301	0.0679781
Snx29	0.32566	0.0679781
Ddost	0.368937	0.067996
Socs2	0.139436	0.067996
U2surp	-0.339234	0.067996
Dync1li1	0.270861	0.0680301
Stx1a	-0.0684334	0.0680301
Gm31356	-0.0502637	0.0680368
Gm48768	-0.100791	0.0680984
Hnrnpa3	-0.371604	0.0681293
Arhgap17	0.350091	0.0685465
Pfdn4	-0.20104	0.0685465
Apobec3	0.299742	0.0686965
Leo1	-0.177533	0.0686965
Ncf1	0.372154	0.0695162
Cask	-0.244118	0.0695364
Gmps	-0.217339	0.0696955
Dipk2a	0.19672	0.0700589
Hspd1	-0.353242	0.0703294
Hmgb1-ps8	0.156544	0.0707594
Arpc1a	0.33123	0.0710571
Il18bp	0.137552	0.071304
Crim1	-0.122896	0.071304
Med12	-0.092352	0.071304
Slc16a9	-0.0385612	0.0713596
Hps4	0.345664	0.0714073
Gm27209	-0.0187349	0.0716324
Gale	-0.0519799	0.0716995
Pard3b	-0.124769	0.0716995
Far1	-0.271762	0.0717288
Zfp697	0.254957	0.0720094
Vim	0.174283	0.0723092
Zfp524	0.180051	0.0725526
Slc25a4	0.370529	0.0728068
Creld1	0.191779	0.0729066
Nup43	-0.103155	0.0729066
Serinc3	-0.291741	0.0729066
Gnaq	0.335456	0.0729936
Ero1lb	0.196526	0.0729936
Washc2	0.331601	0.0733569
Tsr2	-0.126375	0.0734495
Trps1	0.156289	0.0734495
Mbd2	0.288184	0.0734495
Btd	0.201385	0.0734715
Gm42551	0.224491	0.0736718
Alkbh1	-0.274826	0.0740783
Slc22a18	-0.016713	0.0740783
Mxi1	0.303167	0.0744562
BC004004	0.296042	0.0747573
Serf1	0.222208	0.0750405
Uggt1	-0.240578	0.0750419
Fktn	-0.179427	0.0750419
Slc19a1	-0.144728	0.0750419
I830077J02Rik	-0.206399	0.0752751
Fnbp1	0.305359	0.0754436
Tcaim	-0.122667	0.0758254
Pafah1b3	0.303635	0.0758317
Itga6	0.385854	0.0758696
Mfge8	0.26523	0.0761992
Atp6v0d1	0.325256	0.0762389
Iscu	0.35238	0.0762746
Cct5	0.338664	0.0762854
Ssb	-0.339499	0.0766677
Vps11	0.202111	0.0770274
Lhx2	-0.0257085	0.0772356
Rab35	0.245219	0.0772356
Tmem234	0.352946	0.0772356
Acy1	-0.0920008	0.0772392
Rnf149	0.221636	0.0774312
Casp3	-0.166297	0.07785
Arhgap24	0.305917	0.0786748
Tap1	0.226544	0.0786748
Dcstamp	0.207005	0.0786748
C5ar1	-0.199813	0.0787981
Fastkd2	-0.152358	0.0788088
Mboat1	-0.0231109	0.0788699
Gm12933	-0.029768	0.0790306
6820431F20Rik	-0.369547	0.0790306
Gm7618	-0.0177803	0.0794534
Bach2os	-0.128756	0.0794534
Pxdc1	0.200367	0.0794917
Atp5d	0.351774	0.0799037
Zbed5	-0.0952669	0.0801161
Depdc7	-0.114305	0.0801446
Lyst	0.312903	0.080206
Peli2	0.333839	0.0810164
Zfp422	-0.183433	0.0812207
AI413582	0.3088	0.081235
Vgll4	0.328346	0.0812887
Zfp932	-0.130464	0.0812887
Itpkb	0.308596	0.0813756
Rsph3a	-0.065488	0.0818241
Ptpra	0.353684	0.0818241
Dkc1	-0.223217	0.0818687
Galnt3	0.172262	0.0819696
Mcrip2	-0.161547	0.0820296
Gnptg	0.302599	0.0821965
Tcap	0.210513	0.0823046
Fbh1	0.198306	0.082575
Pex2	-0.258468	0.0826855
Mfsd12	-0.24667	0.0826855
Vamp3	0.283787	0.0829498
Setd6	-0.098128	0.0830162
1110038B12Rik	0.295483	0.0831033
Gm49901	-0.0299971	0.0831033
Egln1	0.300752	0.0833621
Jak2	-0.167633	0.0834328
Eid1	0.338224	0.0837062
Rrs1	-0.147666	0.0837062
2210408F21Rik	0.157594	0.0837642
Slc2a6	0.141501	0.0838255
Gm19353	-0.0444946	0.0838255
Gm10037	-0.0240941	0.0838361
Chd3	0.225741	0.0838757
Gm14295	-0.0679421	0.0839008
Cdk5r2	-0.0187559	0.0847178
Treml2	0.201181	0.084724
Nfkbiz	0.217953	0.0848546
Rnh1	0.310266	0.0852627
Ccny	0.26965	0.0854312
Gaa	0.33279	0.085648
Gpr21	-0.0593518	0.0857442
Comt	0.341466	0.0857858
Pdcd5-ps	-0.0396957	0.0859496
Phxr2	-0.0238285	0.0860033
Dyrk2	0.280631	0.0860264
Sri	0.324392	0.0862081
Cog1	-0.142854	0.0868788
Ube3a	0.335262	0.0868873
Gm49322	-0.037508	0.0869508
Fyb	0.37495	0.0871999
Rps27rt	0.305023	0.087347
Gtpbp10	-0.114838	0.087347
Ncf2	0.348004	0.0873594
Gm28941	-0.0383672	0.0873594
Ifngr2	0.348767	0.0874103
Qpct	0.294288	0.087462
Rnpep	0.315046	0.0874831
Trub1	-0.140977	0.0881165
Hmgn2	-0.264144	0.0881818
Mkrn3	-0.0465103	0.088771
Golgb1	0.342247	0.088771
Gm23245	-0.020043	0.0890971
Nckipsd	0.158934	0.0891449
Atp5l	0.310249	0.0892244
Imp3	0.326137	0.0893221
Rhoq	0.294658	0.0893479
E430018J23Rik	-0.0726224	0.0893479
Tep1	0.242669	0.0895305
Rhbdd2	-0.159568	0.089654
Trim26	-0.255985	0.0897839
Ulbp1	-0.0765009	0.0897839
Abhd15	-0.0919306	0.0899076
Tpst2	-0.285529	0.0902151
C1qb	-0.411151	0.090275
Csf1r	0.250008	0.0903156
Iffo1	0.290295	0.0904222
Chn2	0.299023	0.0904253
Bmp2k	-0.367948	0.0906439
Whamm	0.156795	0.0909281
Gnptab	0.228033	0.0910537
Rab11fip5	0.226902	0.0910537
Snn	-0.213493	0.0911289
Lrrc29	-0.0460162	0.091581
Rmrp	-0.0732891	0.0917354
Gm21860	-0.0708723	0.0918675
Ppp5c	-0.208689	0.0920487
Pip4p1	0.324754	0.0921256
Hrh2	-0.070177	0.0921861
Pcif1	0.242565	0.0924773
Mrpl41	0.24687	0.0926299
Timm17b	0.239553	0.0927375
Gm21986	-0.0184224	0.0927567
Fra10ac1	-0.197656	0.092779
Tpt1-ps3	0.200066	0.0928624
Orai2	0.176257	0.0930308
Naga	0.293253	0.0930308
Pls3	-0.131462	0.093148
Pin4	0.265525	0.0931681
Camk1d	0.289496	0.0931778
Ppia	0.246563	0.0931778
D6Wsu163e	-0.156928	0.0933246
Supt4a	0.323504	0.0933608
Gm10686	-0.0489521	0.093615
Tug1	-0.242349	0.093615
Chpt1	0.266418	0.093615
Osbpl3	0.162894	0.0936821
Ict1os	-0.0218717	0.0936864
Lrrc8d	0.25884	0.0937392
Agmo	-0.194457	0.0938755
Akap13	-0.353281	0.0938929
Serpinb6a	0.199879	0.0940472
Aqp11	-0.0448443	0.0941563
Bnip3	0.326949	0.09425
Gm4799	-0.0240341	0.0944593
Timm13	0.333175	0.0946138
Zfyve1	0.162056	0.0947113
Fv1	-0.0259599	0.0947113
Cnih2	-0.0188151	0.094924
Casp1	0.237964	0.0957844
Slamf6	0.231401	0.0957844
E2f5	-0.124774	0.0963201
Gm17300	-0.0486362	0.0963777
Stk11ip	0.169908	0.0966676
Pkdcc	-0.129925	0.0966676
Nup155	-0.118139	0.0966676
Cdkl3	-0.0872762	0.0966903
Cd33	-0.357408	0.0971482
Ubald2	0.248429	0.0976095
Cct8	-0.32188	0.0977889
Slc39a7	-0.0723416	0.0983034
[truncated: 21,680 more rows]

## Sheet: Stage1 DAM_Hippocampus
	logFC	P.val
Rpl29	3.68081	1.47319e-306
Lyz2	3.85443	2.11246e-198
Apoe	6.90012	1.09418e-197
Rpl26	3.86403	1.18406e-196
Npc2	2.13249	5.27091e-158
Gnas	2.59133	5.94341e-152
Tyrobp	2.09132	9.67891e-151
Cst7	4.48218	2.74298e-145
Fth1	2.13804	9.76586e-136
Gatm	-2.6671	7.21514e-131
H2-D1	3.10951	1.74963e-126
Serpine2	2.41931	1.21175e-120
Camk2n1	-0.918145	2.03335e-120
Cd63	2.2262	1.445e-112
Syngr1	2.56288	3.9537e-110
Ctsd	2.1531	3.88689e-107
Eef1a1	1.63418	2.37305e-105
Trem2	1.69973	3.30615e-104
Ctsz	1.65962	3.5357e-104
Hexa	1.91329	1.74255e-100
Rpl41	1.50986	1.22846e-98
Mpeg1	2.07837	2.28401e-93
Ctsb	1.89603	9.44458e-92
Rpl35a	1.60311	7.06553e-91
Rpl23	1.43337	5.10827e-86
Ctsh	1.88631	1.24703e-81
Man2b1	1.86993	1.20044e-79
Rpl32	1.38685	6.78495e-79
Rpl19	1.29027	1.576e-75
Rps2	1.47926	1.08739e-74
B2m	1.58402	1.10802e-74
Creg1	1.67439	4.49882e-73
Gapdh	1.85561	3.43921e-72
H2-K1	2.25579	4.05531e-72
Rpl21	1.35156	4.87328e-72
Rps12	1.22969	6.08233e-70
Fcer1g	1.22387	2.30424e-69
Timp2	1.69953	2.80446e-63
Rps5	1.32004	2.57984e-62
Trf	1.74175	3.47248e-62
Eef2	1.72404	5.36873e-62
Rps18	1.26672	8.35571e-61
Ttr	-0.0831574	1.70395e-59
Rpl18a	1.19516	4.28532e-59
Rps14	1.18634	1.18366e-58
Rpl10a	1.34349	1.73115e-57
Ssr4	1.48267	3.2654e-57
Fau	1.11865	3.29257e-56
Lamp1	1.28172	1.66183e-55
Rps20	1.18671	1.73428e-55
Rpl17	1.192	1.63808e-54
Rpl3	1.26073	1.75748e-54
Rpl39	1.15084	2.62169e-53
Gng5	1.39826	3.38053e-53
Rpl10	1.10075	6.31212e-53
Rps24	1.02954	7.20916e-53
Grn	1.6525	1.29767e-51
Gusb	1.67743	7.15832e-50
Cd68	1.43107	1.98147e-49
Rpl36	1.18659	3.683e-49
Rpl37	1.07323	9.55819e-49
Rps11	1.0544	4.15361e-48
Itm2c	1.48596	5.13698e-48
Rps4x	1.10406	8.34074e-48
Sdf4	1.52321	4.11895e-47
Ecscr	-1.27583	7.45265e-47
Ctss	0.990043	1.56958e-46
Pfdn5	1.29081	2.32515e-46
Rpl36a	1.23731	1.34441e-45
Rps9	1.05801	4.59085e-45
Rps16	1.04624	6.4232e-45
Atp6v0c	1.26817	1.06241e-44
Rpl28	1.03536	1.16293e-44
Rps21	1.01394	1.32398e-44
Ctsa	1.36562	4.96907e-44
Ctsl	1.2576	4.96907e-44
Clec4a2	-0.601033	8.28997e-44
Rpl6	1.10756	1.31456e-43
Rps13	1.04067	5.18203e-43
Lgals3bp	1.88135	1.13468e-42
Rpl14	1.10035	1.50771e-42
Rps15	0.981115	8.53872e-42
Tmed3	1.59255	1.07067e-40
Cd9	1.25556	1.69942e-40
Il7r	-0.343825	2.01355e-40
Rps7	1.09138	1.8891e-39
Ftl1	1.92183	3.67735e-39
Rpl37a	0.932458	4.72462e-39
Rpl11	0.948337	9.44582e-39
Eef1b2	1.13305	3.37927e-38
Ramp1	1.66417	3.77409e-38
Crlf2	1.7768	7.50825e-38
Cadm1	1.50036	2.30181e-37
Rpl7a	1.11898	3.38812e-37
Rps27a	0.899837	7.26883e-37
Rplp1	0.806263	1.72243e-36
Rps3	0.928231	1.95268e-36
Rtcb	1.49076	2.99521e-36
Itgb5	1.12515	2.99521e-36
Uqcrh	1.22666	4.676e-36
Rpl22	0.985555	8.55849e-36
Rps3a1	0.921221	9.81109e-36
Rpl12	0.943151	1.77207e-35
Rplp2	0.854765	2.83847e-35
Axl	1.62364	1.21604e-34
Rpsa	0.965408	1.81628e-34
Rpl34	0.942703	1.71884e-33
Rpl23a	1.07907	1.76108e-33
Rpl4	1.0919	2.2086e-33
Laptm5	0.801269	3.25415e-33
Gm12892	-0.139937	6.60562e-33
Clec7a	1.63952	1.01653e-32
Rpl13	0.842628	3.16365e-32
Cd52	1.57023	3.85126e-32
Gm13209	-0.046418	4.72956e-32
Rplp0	0.976472	6.75838e-32
Usp26	-0.0433808	7.41105e-32
Glb1	1.34098	7.84528e-32
Rps15a	0.876971	9.42721e-32
Rack1	0.938909	9.74519e-32
Cox7a2l	1.21557	1.2644e-31
Ucp2	1.45131	2.32098e-31
Gas5	1.36636	2.90505e-31
Ctnnd2	-0.14639	5.89183e-31
Pld3	1.47791	6.60395e-31
Akr1a1	1.23685	1.88991e-30
Rps23	0.845098	4.27327e-30
Crybb1	-1.12584	6.88487e-30
Pkm	1.47067	1.09977e-29
Cox8a	1.08439	1.22182e-29
Rpl38	0.92261	1.25556e-29
Rpl18	0.871089	2.0215e-29
Gabarap	1.02126	2.32352e-29
Cox4i1	0.981161	2.35707e-29
Ywhah	1.27143	3.08985e-29
Rps28	0.956885	9.64128e-29
Tmem176a	1.72637	1.84447e-28
Gm1673	1.62837	2.06582e-28
Maf	-1.51554	2.67444e-28
Fabp5	2.21581	6.46763e-28
Tmem176b	1.5799	8.52974e-28
Mapk4	-0.0444616	9.269e-28
Ndufa1	1.3093	9.269e-28
Plxdc2	1.04133	3.04034e-27
CT010467.1	-1.37692	5.06129e-27
Dhrs3	1.23754	7.44647e-27
Cplx1	-0.0413916	7.98384e-27
Rpl9	0.793524	1.4654e-26
Slc25a3	1.12147	3.28293e-26
Bsg	1.04367	3.87837e-26
Aldoa	1.23047	8.28126e-26
Fuca1	1.2143	9.37354e-26
Ctse	1.39769	1.06598e-25
Tmem44	-0.261756	1.07528e-25
H2-T23	1.23678	1.87727e-25
Gpi1	1.24017	2.61683e-25
Igf1	1.84076	3.50832e-25
Chst2	1.2135	5.10746e-25
Abhd12	0.928142	5.46585e-25
Gpr165	-0.104553	1.05981e-24
Tpt1	0.691835	2.90524e-24
Hif1a	1.3281	3.79142e-24
Txnip	-0.879663	7.47426e-24
Psat1	1.2604	2.50648e-23
Pcdh10	-0.0839387	4.46716e-23
Cox6b1	1.02354	5.26858e-23
Lamp2	0.919489	5.84646e-23
Rps8	0.714495	6.5917e-23
Aplp2	1.28031	6.66804e-23
Gm31243	-0.0998958	8.04699e-23
Cox7c	0.985381	1.22833e-22
Pabpc1	1.04953	2.03077e-22
Kdm6bos	-0.0535435	2.94808e-22
Slc1a2	-0.231341	2.95808e-22
Psap	0.878173	3.02728e-22
Atp6v0b	0.756125	3.20487e-22
Fam20c	1.1686	3.85196e-22
Serpinf1	-0.424492	4.79442e-22
Hspa8	0.962164	7.91116e-22
Rpl13a	1.08468	1.03234e-21
Gm45743	-0.031838	1.2884e-21
Tmem50a	0.903488	1.47972e-21
Itgb2	1.19062	1.54274e-21
Gimap5	-0.0784519	1.78156e-21
Csf2ra	1.17332	2.26579e-21
Eif3f	1.08542	2.70586e-21
Ank	1.62978	2.70771e-21
Ly86	0.889772	3.41985e-21
Tpd52	1.12528	5.01241e-21
Ergic3	1.07229	5.30856e-21
Glmp	1.11099	7.16617e-21
Npl	-1.04689	9.49145e-21
Filip1l	-0.513845	1.08216e-20
Rps10	0.847292	1.22727e-20
Cd34	1.25939	1.59816e-20
Rpl5	0.788467	1.67055e-20
Ppfia4	1.0068	1.95752e-20
Csf3r	1.05009	3.359e-20
Rpl7	0.792316	5.2342e-20
Tspo	1.07842	5.39078e-20
Ccl9	-0.984526	6.32738e-20
Lrpap1	1.0799	6.4256e-20
Naca	0.858744	6.72953e-20
Ndufa2	0.994804	6.85414e-20
Anxa5	1.14107	7.41074e-20
Grap	-0.496072	1.0417e-19
Nenf	1.08404	1.1421e-19
Ccr5	-1.20872	1.40304e-19
Pianp	0.971611	1.44242e-19
Ypel3	1.07361	2.64306e-19
Cox6a2	1.32211	3.41416e-19
Arpc1b	0.882529	3.61867e-19
Fxyd5	1.27099	6.40694e-19
Pdlim4	-0.781413	7.03993e-19
Eif3h	0.969832	8.66355e-19
Atp5e	0.911056	9.50507e-19
Rps27	0.715372	1.28504e-18
Ppt1	0.981926	1.29433e-18
Gm16892	-0.035137	1.71503e-18
Rpl31	0.914354	2.91137e-18
Naglu	1.08437	3.3152e-18
Dpp7	1.05451	3.84004e-18
2021-03-10	-0.0396589	4.57442e-18
Numb	-0.934104	5.17727e-18
Eif4b	1.0045	5.30244e-18
Rps19	0.706649	5.96333e-18
Fkbp2	1.07605	6.50661e-18
Tgm2	-0.232609	6.7228e-18
Eif3j2	-0.408913	7.84975e-18
Spp1	1.12984	1.34373e-17
Gm32089	-0.0532263	2.38535e-17
Lst1	-0.809025	2.62508e-17
Gm8995	1.18287	3.42333e-17
Atp6v1f	0.912341	4.9842e-17
Ch25h	1.27835	4.99472e-17
Atp6ap1	0.964708	5.34017e-17
Srgn	1.03292	8.6435e-17
Rps25	0.69013	1.71369e-16
AU020206	0.979121	1.87563e-16
Rpl27a	0.721445	2.05672e-16
Ntn1	-0.0329014	2.4284e-16
Chst7	-0.435917	3.16037e-16
E330017L17Rik	-0.0314752	3.27882e-16
Gm20501	-0.0297926	3.27882e-16
Gm19426	-0.0264842	3.27882e-16
Gm36001	-0.0262531	3.27882e-16
Trank1	-0.0260018	3.27882e-16
2900079G21Rik	-0.0260018	3.27882e-16
4930519F16Rik	-0.0257914	3.27882e-16
Ppp1r32	-0.0257914	3.27882e-16
Scrt1	-0.0254039	3.27882e-16
Cnih3	-0.024958	3.27882e-16
Gm30091	-0.0205177	3.27882e-16
Clrn1	-0.0197839	3.27882e-16
Ptchd4	-0.0197839	3.27882e-16
Gm45431	-0.0196033	3.27882e-16
Gm26004	-0.0195325	3.27882e-16
Lpcat2b	-0.0185765	3.27882e-16
Gm3127	-0.0185765	3.27882e-16
Nudt12os	-0.0185765	3.27882e-16
Gm48339	-0.0182998	3.27882e-16
Cbfa2t2-ps1	-0.0180642	3.27882e-16
Gm18944	-0.0180642	3.27882e-16
Gm11523	-0.0178376	3.27882e-16
Gm50323	-0.0178376	3.27882e-16
Shank2	-0.01704	3.27882e-16
Fmod	-0.0165257	3.27882e-16
Sntg2	-0.0164894	3.27882e-16
Gm42444	-0.0159954	3.27882e-16
Frmpd1	-0.0157596	3.27882e-16
Gm9078	-0.0150527	3.27924e-16
Astn2	-0.0150527	3.27924e-16
Phex	-0.0135808	3.31955e-16
Gm23794	-0.0135808	3.31955e-16
Gm28826	-0.0130815	3.32251e-16
Gm24667	-0.0130815	3.32251e-16
Gm16105	-0.0120974	3.3522e-16
Gm29459	-0.0120974	3.3522e-16
Cfap65	-0.0118634	3.3522e-16
Rhpn2	-0.0118634	3.3522e-16
Aff3	-0.0116119	3.3522e-16
Tbx10	-0.0116119	3.3522e-16
Cox5b	0.943419	3.46818e-16
Hspe1	0.916693	3.91463e-16
Gm43039	-0.0566691	4.16892e-16
Tslp	-0.105798	4.85271e-16
Man1a	-0.741492	5.14119e-16
Cox6c	0.915087	5.4936e-16
Stab1	-0.602483	6.22909e-16
Gm42418	-1.06926	6.41187e-16
Cx3cr1	-0.791269	8.55633e-16
Igsf8	0.935384	9.90484e-16
Vkorc1	0.950571	1.06045e-15
Bcl2a1b	1.03011	1.14755e-15
Prdx4	0.988129	1.45723e-15
Npm1	0.822772	1.65491e-15
Plbd2	0.93086	1.82631e-15
Ubl5	0.915343	1.98783e-15
Gm45313	-0.0331829	2.07107e-15
Erp29	0.714333	2.41099e-15
Soat1	0.954311	2.78911e-15
Atox1	0.953962	4.26261e-15
Nceh1	0.945396	4.3196e-15
Spint1	0.725396	4.80836e-15
Psmb8	0.877507	5.85767e-15
Lgals1	-0.604922	5.9687e-15
Rpl27	0.786342	6.78487e-15
Capn12	-0.0664787	7.56869e-15
H2aj	0.923845	8.78306e-15
Lrba	-0.672332	8.78306e-15
Gm8281	-0.0525318	8.85047e-15
Os9	0.927072	9.16921e-15
Pkib	0.917669	9.50183e-15
Gm34939	-0.0504134	1.13677e-14
Tecr	0.872667	1.29097e-14
Pebp1	0.880613	1.56322e-14
Bag1	0.938666	1.73681e-14
Lyn	-0.929739	2.01189e-14
Tmbim6	0.735314	2.02735e-14
Itm2b	0.542518	2.05193e-14
Clec4a3	-0.420201	3.46949e-14
Tcn2	0.958636	4.31259e-14
Gm10790	-0.479595	5.47799e-14
Marcks	-0.810263	5.82673e-14
Il17rd	-0.0180642	5.93149e-14
Gm8730	0.654096	6.59683e-14
Gns	0.832465	6.80911e-14
Gad2	-0.03295	7.92832e-14
Gm35507	-0.0474204	8.37903e-14
Chchd2	0.756459	1.03537e-13
Fabp3	0.820832	1.14908e-13
Eef1d	0.824268	1.21466e-13
Alox5ap	-0.953685	1.22114e-13
Adipor1	0.879316	1.28431e-13
Gng12	0.89292	1.44388e-13
Baiap2l2	0.907157	1.45173e-13
Ftl1-ps1	-1.12196	1.51612e-13
Ptpn18	0.831503	1.62323e-13
Cdh6	-0.0389609	1.85152e-13
Gm15719	-0.016261	1.86287e-13
Bri3	0.823117	1.89678e-13
Plin2	0.921701	2.90564e-13
Gm47655	-0.0172763	3.15916e-13
Arntl2	-0.0445233	3.72928e-13
Cmtm6	-0.842271	3.7601e-13
Fcgr3	0.712884	3.96003e-13
Gde1	0.854208	4.44575e-13
Atp6v1g1	0.759063	5.10793e-13
Zfas1	0.940355	6.79994e-13
Tpi1	0.988629	7.19444e-13
Rpl8	0.553184	8.1835e-13
Rcbtb2	0.890023	9.24197e-13
Tgfbr1	-0.871942	9.32456e-13
Kit	-0.027234	9.97759e-13
Ang	0.918951	1.00842e-12
P2rx1	-0.115692	1.31454e-12
Serp1	0.888513	1.33818e-12
Ptafr	-0.563529	1.4007e-12
H2bc4	0.840241	1.50291e-12
Rasgrp4	-0.0814179	1.8765e-12
Arpc3	0.719015	1.90869e-12
Zcchc12	-0.0175799	2.4893e-12
Gltp	0.820127	2.5323e-12
Rpl35	0.638306	2.57248e-12
Rpl24	0.740215	3.41951e-12
Slamf9	0.866461	3.43939e-12
Gm50344	-0.0118905	4.87224e-12
Adgra2	-0.0314752	5.21539e-12
Atp5h	0.761354	5.2439e-12
Tgfbr2	0.839842	5.49783e-12
Tmem35a	-0.0321458	5.5365e-12
Rps26	0.625504	5.81824e-12
A930006L05Rik	-0.032922	6.06945e-12
Ifnar2	0.794106	6.12745e-12
Gm12359	-0.0870754	6.66069e-12
Gm50034	-0.0264842	7.07015e-12
Rapgef5	-0.552608	8.35578e-12
Shisa5	0.830476	9.50185e-12
Tma7	0.796607	9.53383e-12
Nucb1	0.804481	1.07864e-11
Hcst	0.834648	1.13951e-11
Gm45597	-0.0501977	1.35181e-11
Ndufa13	0.757305	1.38687e-11
Pantr1	-0.0700135	1.54314e-11
Tbca	0.777993	1.57923e-11
Cyba	0.59934	1.60876e-11
Ccnd1	-0.685405	1.88756e-11
Mt3	-0.195243	2.18493e-11
Gm2a	0.827251	2.76419e-11
Hpse	0.693693	2.81353e-11
Uqcr10	0.801738	2.81353e-11
Calm2	-0.753583	2.90369e-11
Ndufv3	0.793952	2.91424e-11
Tlr2	0.980219	4.04767e-11
Serf2	0.748358	4.50843e-11
P2ry13	-0.865028	4.66565e-11
Snap25	-0.0623523	5.1685e-11
Olfr1459	-0.0266043	5.30381e-11
St14	0.635151	5.47913e-11
H2-DMa	0.92946	5.54027e-11
Gm11742	-0.018864	5.5658e-11
Gm13856	-0.0208102	5.7358e-11
Slc2a5	-0.72336	5.79459e-11
Cd200r4	0.641233	6.35536e-11
Nsa2	0.816434	6.72021e-11
Sema4b	-0.168268	6.72021e-11
Gpr65	0.81958	7.08939e-11
Cd84	0.880504	7.45317e-11
Ccl3	1.35597	7.4957e-11
Klhl29	-0.0116475	7.6863e-11
Dnajb14	0.831292	7.74311e-11
Klf7	-0.415835	8.01157e-11
Cox7a2	0.749011	8.50723e-11
Dupd1	-0.0357206	9.5061e-11
Gm25080	-0.0263577	1.05817e-10
Ldha	0.878266	1.07629e-10
Mef2a	-0.797032	1.20593e-10
Lipa	0.820257	1.20593e-10
1700012B09Rik	-0.0158918	1.25587e-10
Mapk12	-0.0409049	1.35835e-10
Slc38a10	0.778807	1.35835e-10
Ndufa3	0.751052	1.58659e-10
D830030K20Rik	-0.108668	1.58659e-10
Cpe	-0.154488	1.88919e-10
Gm10076	0.748605	2.00737e-10
Lamtor4	0.743752	2.05742e-10
Capg	0.877833	2.20379e-10
Gm47076	-0.0146102	2.20379e-10
Gm37500	-0.0546452	2.36936e-10
Milr1	0.737053	2.37413e-10
Cobll1	-0.0548503	3.02813e-10
Arhgdia	0.737003	3.04327e-10
A930009A15Rik	-0.014605	3.07034e-10
Pold4	0.763992	3.24e-10
Rps29	0.43303	3.36396e-10
Lars2	-0.756437	3.39592e-10
Ifngr1	-0.743982	3.53097e-10
Gm31363	-0.0337985	3.72805e-10
Tmem119	-0.986763	3.78001e-10
Tent5c	0.811098	3.81571e-10
Smpdl3a	0.676971	4.50021e-10
Eif3e	0.759346	4.57274e-10
Cd48	0.781632	4.83152e-10
Cd300c2	0.652765	5.11451e-10
Bola2	0.763169	5.79136e-10
Sh3bgrl3	0.679135	5.88165e-10
Gm23657	-0.0527407	6.7124e-10
Cops9	0.746947	6.72612e-10
Gm25835	-0.0172461	7.20582e-10
Gm48780	-0.0591416	7.55995e-10
Psmb1	0.723547	7.58469e-10
Gpr34	-0.678636	7.79288e-10
AI506816	-0.328947	7.81606e-10
Gm6749	-0.0252005	7.84768e-10
Gm29335	-0.0118685	7.92554e-10
Gm49480	-0.0182998	8.75454e-10
Usp12	0.728444	1.04778e-09
Lamc3	-0.029365	1.13659e-09
Rps6	0.616341	1.15985e-09
Scpep1	0.688607	1.27019e-09
Selenop	0.743504	1.33643e-09
Pgls	0.712939	1.34174e-09
Atp5mpl	0.721244	1.55958e-09
Map1lc3b	0.709392	1.57108e-09
Pgam1	0.780474	1.61091e-09
Gm49798	-0.0164894	1.74614e-09
Tgm4	-0.0242377	1.75857e-09
Cnih2	-0.0615611	1.79104e-09
Map1lc3a	0.718483	1.90198e-09
Myo5a	0.630384	1.94127e-09
Camkv	-0.0179773	1.94127e-09
Scarna13	-0.0246245	2.02126e-09
Pmp22	0.74506	2.03219e-09
Malat1	-0.850568	2.14014e-09
Ifi27l2a	0.950469	2.20491e-09
Pcdhb6	-0.0178376	2.46012e-09
Cd37	0.721898	2.55347e-09
Slc6a1	-0.0729968	2.64986e-09
Wfdc17	1.05393	2.68781e-09
Gm12903	-0.0203213	2.7297e-09
2410006H16Rik	0.881471	2.73833e-09
Uqcr11	0.708411	2.88132e-09
Gnai2	0.592297	3.20398e-09
Mif	0.852968	3.36829e-09
Ggta1	-0.184478	3.4347e-09
Tctn2	-0.0270995	3.74213e-09
Atp5j2	0.663909	3.87406e-09
Etv1	-0.297482	3.90181e-09
Tmem173	-0.71439	4.06736e-09
Atp5j	0.68506	4.1792e-09
Nhs	-0.0960613	4.34611e-09
Arl6ip1	0.633092	4.34611e-09
Itgax	0.729942	4.38959e-09
Syngr2	0.744573	4.55591e-09
Tpp1	0.695782	4.7664e-09
Igbp1	0.673034	4.96418e-09
Zfhx3	-0.772629	4.97092e-09
Dbi	0.709754	5.55473e-09
Spdya	-0.0374173	5.55473e-09
Csmd3	-0.707972	5.8605e-09
Dad1	0.643015	5.94205e-09
Tbx19	-0.0195325	6.26684e-09
Tpt1-ps2	-0.030432	6.43072e-09
Smim14	0.681438	7.22248e-09
Gm2244	-0.120612	7.47688e-09
Atp2c1	0.705023	7.48985e-09
Rpl30	0.495644	7.70809e-09
Lfng	-0.267233	9.0097e-09
Slc16a3	0.691932	9.58808e-09
Cpq	0.672687	1.00963e-08
Mir703	0.588048	1.03038e-08
Gm49863	-0.0232761	1.0365e-08
Ddost	0.698785	1.04772e-08
Cpd	0.703843	1.09929e-08
Pbxip1	0.687281	1.119e-08
Rhoh	-0.63686	1.16169e-08
Gm15736	-0.0232791	1.20367e-08
P2rx4	0.736166	1.21411e-08
Oxct1	0.728216	1.29419e-08
Plxna4	-0.291934	1.31189e-08
Gm18913	-0.0257442	1.32972e-08
Fbxw4	0.677026	1.34401e-08
Cox6a1	0.696037	1.43288e-08
Adarb1	0.573842	1.44313e-08
Gm38947	-0.0232716	1.48916e-08
Neto2	-0.0324949	1.48916e-08
Sntb1	-0.0202963	1.50378e-08
Ndufb5	0.655742	1.53285e-08
Gbp7	-0.171063	1.53285e-08
Slc40a1	-0.483225	1.62731e-08
Gm21860	-0.142117	1.73135e-08
Apoa1	-0.016656	1.79282e-08
Pgk1	0.764811	1.91209e-08
Oaz1	0.591999	2.05624e-08
Anapc13	0.685787	2.13553e-08
Arl4c	-0.709923	2.1417e-08
Vmn1r88	-0.0253491	2.16e-08
Sdcbp	0.649854	2.16e-08
mt-Rnr1	-1.2414	2.21286e-08
Ophn1	-0.652118	2.32136e-08
Atp1a3	0.596501	2.38751e-08
Psmb11	-0.0167324	2.72982e-08
Fyb	0.706546	2.74947e-08
Map1b	-0.090481	2.78708e-08
Srgap2	-0.715477	2.88225e-08
Nrcam	-0.0423245	2.92286e-08
Egr3	-0.156301	2.93909e-08
Slc11a1	0.747371	2.93909e-08
Man2b2	0.619903	3.03591e-08
Gm8817	-0.0319874	3.07848e-08
Mrpl52	0.659683	3.1857e-08
Slc13a3	-0.0919097	3.20143e-08
Tmem59	0.593791	3.20143e-08
Fmn2	-0.0257063	3.25989e-08
Atp5d	0.660863	3.32984e-08
Gm14321	-0.0277851	3.46811e-08
Tm6sf1	-0.616341	3.64728e-08
Aebp1	-0.0545151	4.21981e-08
Gyg	0.613418	4.43881e-08
Swi5	0.653725	4.74291e-08
Got1	0.630248	4.8087e-08
Gm16379	-0.0240504	4.8087e-08
Elmo1	-0.62269	5.03448e-08
P2ry12	-0.838397	5.15441e-08
Gm15356	-0.0623712	5.61307e-08
Gm32858	-0.0406152	5.76096e-08
Clta	0.508575	5.91101e-08
P3h3	0.520413	5.98923e-08
Mrpl33	0.646244	6.06131e-08
Stmn2	-0.0394899	6.12637e-08
Fam110a	-0.281469	6.27016e-08
Il17rb	-0.0320741	6.4262e-08
Gm44982	-0.0504367	7.44973e-08
Eif3k	0.646036	7.51207e-08
Pfkl	0.652497	7.99573e-08
Cabp1	-0.0261127	8.56102e-08
mt-Nd4	1.02012	8.72351e-08
Rcan2	-0.0775027	9.11726e-08
Armc3	-0.300841	9.28895e-08
Mlph	0.419107	9.33463e-08
Pnpla7	0.654924	9.78675e-08
BC035044	-0.326923	1.0342e-07
Cebpg	0.648783	1.08084e-07
Man1c1	0.634215	1.09231e-07
Laptm4a	0.551365	1.10077e-07
Bank1	-0.112956	1.13145e-07
Abcd2	0.661064	1.23607e-07
Mat2a	-0.649334	1.25712e-07
Sec11c	0.644885	1.28244e-07
Rftn1	0.512174	1.30109e-07
Atp6v1c1	0.657627	1.35783e-07
Dock4	-0.630854	1.37425e-07
Fam174a	0.616662	1.49975e-07
Mapk3	0.628413	1.5106e-07
Rtraf	0.646754	1.55838e-07
Atp6v0e	0.596843	1.5621e-07
Gm25703	-0.0181045	1.61896e-07
Rpn2	0.641561	1.72896e-07
Atp5c1	0.63434	1.77354e-07
4930553P18Rik	-0.0186904	1.79307e-07
Tmem160	0.638228	1.81688e-07
Gm10260	-0.419377	1.87191e-07
Atp5k	0.643497	1.97847e-07
Pea15a	0.664359	1.99022e-07
Rpl36al	0.632755	2.15641e-07
Pwwp3b	-0.0117852	2.18938e-07
Gm20379	-0.016032	2.23295e-07
Tlr3	-0.407055	2.35166e-07
Gpx4	0.632269	2.50363e-07
Cdh5	-0.0382385	2.52919e-07
Rnaset2a	0.63961	2.5372e-07
Dapk2	-0.0182998	2.70278e-07
Slc25a37	-0.413377	2.7208e-07
Snrpg	0.632965	2.72232e-07
Tcirg1	0.604555	2.83749e-07
Srsf5	-0.635856	2.887e-07
Prelid1	0.596699	2.93375e-07
Lgi2	0.446189	3.47528e-07
Il3ra	0.473495	3.5861e-07
Gipc3	-0.0120974	3.81843e-07
Wnk1	-0.645738	3.83191e-07
Hacd2	0.593491	4.00086e-07
Socs6	0.618277	4.04968e-07
H2az1	0.62274	4.04968e-07
Ndufb9	0.618646	4.06984e-07
Son	-0.535687	4.10759e-07
Cox17	0.615351	4.28367e-07
Gm15777	-0.0192414	4.30918e-07
Elob	0.604681	4.35618e-07
Echs1	0.592735	4.43133e-07
Rundc3b	-0.0311588	4.44985e-07
Ms4a6c	0.630896	4.5319e-07
Smdt1	0.621221	4.68298e-07
Sdc3	0.542765	5.0835e-07
Ctnnb1	0.653608	5.35485e-07
Aup1	0.60235	5.44285e-07
Gm41662	-0.0325477	5.46793e-07
Gm27042	-0.0195518	5.52739e-07
Usf2	0.593756	5.76853e-07
Nop53	0.604441	6.02977e-07
Gm11368	-0.0487731	6.03167e-07
Mlf2	0.580198	6.20767e-07
Tspan18	-0.127122	6.47811e-07
Gsto1	0.524155	6.48048e-07
Gm7816	-0.0178376	6.81254e-07
Cebpa	0.633924	6.81254e-07
Gm10251	-0.0298645	6.85409e-07
Mrfap1	0.584582	7.06107e-07
Abi3	0.625491	7.11818e-07
Gm49326	-0.0117289	7.11818e-07
Kcnk3	-0.0210567	7.27854e-07
Sem1	0.596536	7.30745e-07
Rpl22l1	0.698295	7.31564e-07
Gm13479	-0.206298	7.61506e-07
Pon2	0.593534	7.6726e-07
Myo1e	0.635556	7.73028e-07
Dcx	-0.0232142	7.90026e-07
Gaa	0.596701	8.05128e-07
Dtna	-0.0306365	8.21424e-07
5730435O14Rik	-0.0210139	8.24346e-07
Scoc	-0.643162	8.26794e-07
Gpnmb	0.711378	8.63162e-07
Arxes2	-0.0406983	8.76366e-07
Tmem234	0.611279	8.83056e-07
Pik3r1	-0.520256	9.01949e-07
Otulinl	-0.60481	9.25038e-07
Rps17	0.489251	9.42313e-07
Ighm	0.659279	1.04386e-06
1700001K23Rik	-0.0329837	1.08325e-06
Aifm3	-0.018742	1.09655e-06
Adgrg1	-0.559757	1.12792e-06
Trit1	-0.19771	1.14586e-06
Ppm1n	-0.0333003	1.17026e-06
Grin2a	-0.0174876	1.17826e-06
Tcf25	0.592063	1.18711e-06
Gm17134	-0.0208102	1.20232e-06
Rab3c	-0.0398418	1.23249e-06
mt-Cytb	0.939323	1.28824e-06
Crip1	0.5609	1.29537e-06
Dab2	0.661394	1.33378e-06
Irf8	0.565437	1.40177e-06
Tmem256	0.616598	1.44513e-06
Chd7	0.595532	1.4936e-06
Hm629797	-0.0501662	1.52496e-06
Ppia	0.41895	1.56194e-06
Mpc1	0.623322	1.5877e-06
Tnfsf8	0.468341	1.5877e-06
Tmem14c	0.57519	1.62167e-06
Gm13981	-0.0142781	1.62167e-06
Sh3gl2	-0.0245858	1.62611e-06
Use1	0.600433	1.65218e-06
Arpc5	0.590019	1.66155e-06
Ptpra	0.596294	1.66465e-06
Gcnt2	0.566917	1.73142e-06
Olfr1425	-0.0163161	1.76205e-06
Syde1	-0.0302982	1.81948e-06
Eif5a	0.615853	1.86719e-06
Olfml3	0.691162	1.99119e-06
Gm38357	-0.0388745	2.06342e-06
Entpd2	-0.0259726	2.06987e-06
Gem	-0.132259	2.07151e-06
Ifrd1	-0.273284	2.15242e-06
Ndufa6	0.58623	2.19282e-06
Romo1	0.583767	2.20681e-06
Cacna1a	0.601862	2.27835e-06
Gm36936	-0.0264842	2.28338e-06
Sox1	-0.020535	2.28338e-06
Cux1	0.590616	2.36401e-06
Snord71	-0.0193414	2.39163e-06
Ndufa7	0.587743	2.39982e-06
Klrd1	-0.0745907	2.48304e-06
Hint1	0.558565	2.50599e-06
Etl4	0.45553	2.55235e-06
Gm23517	-0.0199337	2.7325e-06
Rasl10b	-0.0237986	2.73596e-06
Mafb	0.597238	2.87948e-06
Il6st	0.633635	2.96409e-06
Arap2	0.470397	2.96409e-06
Acp5	0.290404	2.97609e-06
Chmp4b	0.569034	2.97609e-06
Nrip1	-0.591351	2.98127e-06
Calm3	0.562607	3.01595e-06
Derl1	0.570032	3.03745e-06
Emc10	0.573736	3.0813e-06
Nop10	0.562185	3.11853e-06
Ost4	0.577545	3.2228e-06
Napa	0.519388	3.25836e-06
Gm48789	-0.0163927	3.34378e-06
Edf1	0.560577	3.49047e-06
Eif3m	0.569346	3.5355e-06
Rgl1	-0.241898	3.57881e-06
Dpm3	0.561947	3.60713e-06
Gm22940	-0.0120974	3.61507e-06
Gpr84	0.643174	3.65608e-06
Cnpy2	0.566559	3.679e-06
Slirp	0.527968	3.7532e-06
Camk2d	-0.465948	3.85664e-06
Extl1	-0.0194892	3.85664e-06
Hexb	0.328889	4.16124e-06
Gm14794	-0.0172461	4.17186e-06
Slc19a3	-0.0149375	4.17556e-06
Retreg2	0.494659	4.27871e-06
C1qtnf4	-0.0518962	4.28115e-06
Pak3	-0.0321318	4.32487e-06
Pomp	0.543815	4.3858e-06
Egln3	0.3922	4.47517e-06
Ier5	-0.486125	4.59781e-06
St8sia4	0.483899	4.6543e-06
B230312C02Rik	-0.0260639	5.16082e-06
Fez2	-0.478192	5.24755e-06
Dtx1	-0.0252755	5.32845e-06
Eps8	-0.156285	5.32845e-06
Rabac1	0.554201	5.34663e-06
Eif3j1	0.510951	5.48606e-06
Gm38327	-0.0175949	5.52201e-06
Scd2	0.698765	5.67349e-06
Glrp1	-0.376181	5.78322e-06
Pon3	0.552846	5.82026e-06
Rab7	0.551916	5.82572e-06
Vegfb	0.557972	5.85811e-06
F630028O10Rik	-0.0820365	6.10339e-06
Mbnl1	-0.562938	6.10339e-06
Hacd4	0.483507	6.29397e-06
Tmem179b	0.524484	6.30135e-06
Tkt	0.537833	6.3254e-06
2310008N11Rik	-0.0148855	6.52642e-06
Gm3411	-0.0654757	7.28867e-06
Grik3	-0.0158108	7.3196e-06
Gm30329	-0.138213	7.32027e-06
Sdf2l1	0.654058	7.32615e-06
Gm11831	-0.0168675	7.59214e-06
Gm26873	-0.0240504	8.15723e-06
Gm6029	-0.0471998	8.37231e-06
Gm27316	-0.0172983	8.62708e-06
Gm46332	-0.0157867	8.83296e-06
Nagpa	0.508871	8.85389e-06
Eef1a2	-0.0323718	8.86956e-06
Golga7b	-0.0148236	9.07089e-06
Gm43666	-0.0151618	9.14865e-06
Rpl31-ps17	-0.0472881	9.2839e-06
Clptm1	0.500581	9.32709e-06
Mrps21	0.529314	9.36806e-06
Fis1	0.561515	9.46931e-06
Epas1	-0.0755816	9.47952e-06
Ralgps2	-0.297622	9.88225e-06
Gba	0.518277	9.90791e-06
Micos13	0.539946	1.01026e-05
Tapbp	0.556167	1.03342e-05
Cst3	-0.436523	1.04442e-05
Abca1	-0.605238	1.08959e-05
Ccni	0.584315	1.09216e-05
Pcbp2	0.55771	1.09801e-05
Anapc11	0.51142	1.10563e-05
AW047730	-0.0369569	1.12199e-05
Ggh	0.561754	1.13896e-05
Txndc17	0.543151	1.16846e-05
Galns	0.325958	1.16886e-05
Sirt2	0.534465	1.19367e-05
Emp3	-0.383353	1.19367e-05
Scg3	-0.0390551	1.20545e-05
Gm48660	-0.0266284	1.22554e-05
Ifitm3	0.591785	1.23262e-05
Msmo1	0.46626	1.24718e-05
Gm42413	-0.0152324	1.31289e-05
Tmem163	0.325243	1.31502e-05
Lpcat2	-0.59063	1.31623e-05
Zbtb18	-0.362451	1.32816e-05
Gngt2	0.591414	1.34964e-05
Arhgef10l	-0.103931	1.34964e-05
Rpl10a-ps1	0.424188	1.36083e-05
Gm49731	-0.025213	1.39666e-05
Bst2	0.603835	1.42486e-05
Dclk1	-0.0663638	1.42698e-05
Gm47816	-0.156796	1.45734e-05
Lpl	0.812398	1.4623e-05
Apbb2	0.538515	1.47402e-05
Sat1	0.514563	1.47694e-05
Thrsp	0.539797	1.4776e-05
Ndufb7	0.53833	1.51372e-05
Atg4a-ps	-0.0160675	1.52156e-05
Mfsd6	-0.0446654	1.53243e-05
Ptpn6	0.552378	1.54997e-05
Apoc4	0.462837	1.60668e-05
Gm1966	0.487144	1.68138e-05
Capzb	0.539461	1.78244e-05
Uap1	0.452759	1.81746e-05
Gadd45g	-0.113178	1.83801e-05
Fuca2	0.527494	1.87814e-05
Atp5b	0.532866	1.9227e-05
Mctp1	-0.209915	2.00986e-05
Nup210l	-0.0193448	2.03256e-05
Prdx1	0.552707	2.03595e-05
Il4i1	0.503264	2.03595e-05
Cyb5r1	0.410637	2.0453e-05
Grina	0.534957	2.05226e-05
Cstb	0.609588	2.11402e-05
Tmsb10	0.637178	2.12366e-05
Arsb	0.553865	2.13311e-05
Dnase2a	0.543132	2.15193e-05
Litaf	0.535372	2.22661e-05
Reep5	0.528406	2.23729e-05
Prdx5	0.539291	2.23729e-05
Msh5	-0.197107	2.28032e-05
Capn3	0.492625	2.33296e-05
Tomm7	0.523278	2.34856e-05
Atp5a1	0.519628	2.39145e-05
Pcdh18	-0.0252944	2.41053e-05
Gimap9	-0.0904895	2.43976e-05
Dap	0.452809	2.56722e-05
Tle5	0.514241	2.6001e-05
Klhl6	0.525742	2.6001e-05
Gm14296	-0.117633	2.67158e-05
Surf4	0.481496	2.67451e-05
Afm	-0.026383	2.76302e-05
4933432K03Rik	-0.0132682	2.78192e-05
Dstn	0.551124	2.8822e-05
Rnpep	0.485905	2.92196e-05
Gm45760	-0.014764	3.00454e-05
Hvcn1	0.505048	3.0049e-05
D8Ertd738e	0.52405	3.08285e-05
Txn1	0.521046	3.17673e-05
Podxl2	-0.0900417	3.25119e-05
Tepp	-0.0194781	3.29155e-05
Nes	-0.189048	3.29303e-05
Slc6a11	-0.0329484	3.49053e-05
Pafah1b3	0.450307	3.52411e-05
Fdps	0.381793	3.58136e-05
Sipa1l2	0.474034	3.63818e-05
Hcar2	0.388773	3.7162e-05
Galc	0.445198	3.7162e-05
Cd164	-0.568107	3.84102e-05
Ncf2	0.525808	3.92336e-05
Sqor	-0.377865	3.9247e-05
Gm9833	-0.041737	3.9247e-05
Mdh1	0.50505	4.12141e-05
Pak7	-0.0316341	4.12141e-05
Dgkd	0.497383	4.21916e-05
Phgdh	-0.442882	4.31383e-05
H2-M3	0.474357	4.48997e-05
I830077J02Rik	-0.299977	4.48997e-05
H2aw	0.323646	4.57959e-05
Atp1b3	0.53262	4.77939e-05
Capza2	-0.5079	4.91838e-05
9330162G02Rik	-0.302941	4.92411e-05
Gnptg	0.4489	4.93148e-05
Rassf3	0.49499	4.95348e-05
Tmem205	0.408986	5.36617e-05
Vamp8	0.493658	5.47331e-05
Tbc1d22bos	-0.0243383	5.70062e-05
Mrpl24	0.483278	5.72642e-05
Ildr2	0.382062	5.74975e-05
Arhgap24	0.422633	5.97606e-05
Nop58	-0.316425	5.99684e-05
Bambi	0.312675	6.00091e-05
Gata2	-0.0252111	6.01607e-05
Slc9a9	0.474441	6.05647e-05
Add2	-0.0120974	6.23971e-05
Pcna	-0.418063	6.25635e-05
Tcim	0.376961	6.25869e-05
Akap6	-0.0247817	6.35742e-05
Spcs1	0.498922	6.38023e-05
Fcgr4	0.338954	6.4014e-05
Neat1	0.512026	6.53041e-05
H2-Oa	0.464765	6.77891e-05
Acaca	0.37547	6.88706e-05
Ndufs7	0.475502	6.9118e-05
Mien1	0.468229	7.06146e-05
Serinc3	-0.41312	7.13892e-05
Cd74	0.623646	7.17892e-05
Mybphl	-0.0219004	7.21982e-05
Creb3l2	0.421122	7.21982e-05
Gm47350	-0.0161665	7.28689e-05
Cep170	-0.391554	7.5266e-05
Cirbp	-0.343856	7.54783e-05
Plpp1	0.431228	7.69809e-05
Eif3i	0.489323	8.12485e-05
Morc3	-0.381298	8.17034e-05
Supt4a	0.48297	8.30843e-05
Gimap1	-0.137597	8.40629e-05
Ccdc103	-0.0170748	8.58561e-05
Ddrgk1	0.503183	8.73263e-05
Nptn	0.503849	8.78728e-05
Epb41l4aos	0.434142	8.91929e-05
Lox	0.399949	8.9914e-05
Ndufc1	0.509558	9.23524e-05
4930503E24Rik	-0.0151831	9.31469e-05
Fkbp1a	0.469396	9.45776e-05
Htra3	0.339332	9.69008e-05
Rpl15	0.463339	0.000101514
Tgfb1	0.523726	0.000103484
Kbtbd6	-0.0156832	0.000103484
Hscb	0.392051	0.000104595
Cacng4	-0.0414411	0.000107889
Egr1	-0.247506	0.000108163
Klhdc9	-0.0166922	0.000108163
Gm9843	0.403374	0.0001082
Gm11478	0.514908	0.000108664
Mir9-3hg	-0.0315802	0.000109796
Ptov1	0.402286	0.000110632
Arf5	0.475775	0.000110632
Usp14	-0.385218	0.000110948
Epha2	-0.0900046	0.000111891
Tram1	0.495751	0.000112168
Gm43480	-0.0313905	0.000113084
Cpeb2	0.433864	0.000115231
Atp8a1	0.489456	0.00011594
Fundc2	0.433543	0.000116262
Chd9	-0.437001	0.000117822
Gm10505	-0.0275431	0.000118909
Surf1	0.389302	0.000124739
Mid1	-0.160657	0.000125235
Lmo1	-0.0201008	0.000127379
Klf10	-0.0766547	0.000127379
Hnrnpa2b1	-0.477897	0.000127955
Flt1	0.397603	0.000128433
Ncstn	0.452097	0.000131372
Gm14011	-0.0279954	0.000133007
Lamtor2	0.472736	0.000141632
Lrch2	-0.014624	0.000144531
Esco2	-0.0126329	0.000145623
Gm39326	-0.0302907	0.000148161
Olfml2b	-0.110098	0.000148161
Atp1a1	0.479649	0.00014828
Erlec1	0.492561	0.000154203
Cpt1a	-0.239282	0.000154791
Man2a2	0.470248	0.000154896
Myo1f	0.468852	0.000158526
Rbpms2	-0.0145282	0.000163635
Arhgap4	-0.261446	0.000164246
Slc38a9	0.493795	0.000164493
Gm10087	-0.0179773	0.000164852
Nars	-0.480414	0.000167388
Kdelr1	0.466369	0.000167388
Pou2f2	0.585585	0.000170852
Fam71d	-0.0144228	0.00017184
Gm42417	-0.013192	0.00017184
Actb	-0.424983	0.000172063
2610042L04Rik	-0.0474329	0.000173704
Dpy19l4	0.466936	0.000178728
Gp9	-0.176791	0.000179752
Fam49b	-0.482106	0.00018148
Lbr	-0.184887	0.000182104
Cxcl14	0.326411	0.000185336
Rcan1	-0.178639	0.0001911
Scarb1	0.340419	0.000191347
Rex1bd	0.458177	0.00019683
Gad1	-0.0191571	0.000201195
Gm3453	-0.0528938	0.000201799
Rap2b	0.39146	0.000204262
Wnk3	-0.0591357	0.000209657
Ube2r2	0.404626	0.000210525
Gm14303	0.41733	0.000212162
Hivep2	-0.114956	0.000212371
Gm47273	-0.0188036	0.000216669
Mpp1	0.362237	0.000220097
Mlc1	-0.0387789	0.000222707
Ccdc124	0.363076	0.000231804
Dgkz	0.459713	0.000232057
Gm38266	-0.0964289	0.000232582
Hes1	-0.130091	0.000234748
Cd22	0.337885	0.000236796
Gpx1	0.500045	0.000237339
St6galnac3	-0.0314495	0.000241519
Pdcd1	0.303906	0.000252203
Pip4k2a	-0.428227	0.000253724
Prdx6	0.394007	0.000254079
Kcnc3	-0.0225551	0.000256286
Kxd1	0.432936	0.000258068
Hnrnpk	-0.464597	0.000265529
Glipr1	0.461815	0.000267028
Tnfrsf19	-0.0167419	0.000268765
Bcl11b	-0.0198849	0.000270112
Slit1	-0.0174088	0.000273277
Abhd17a	0.409328	0.000278334
Frrs1l	-0.0246322	0.000279017
Zeb2os	-0.425282	0.000279499
Snrpd2	0.463909	0.000279499
Ptchd1	0.32662	0.000282061
Cope	0.448843	0.000283679
Nsg1	-0.0340886	0.000283679
Qars	0.357353	0.000284885
Bmpr1b	-0.0140803	0.000290929
Prkca	-0.228737	0.000291053
Klhl24	0.484264	0.000296978
Plekhb2	0.357989	0.000298782
Comt	0.46386	0.00030181
Pld1	-0.299871	0.000308218
Tex261	0.454022	0.000309362
Aldh2	0.461001	0.000314847
Unc79	-0.0175339	0.000317674
Bmyc	0.487246	0.000321204
Nrp1	0.485474	0.000323009
Spaar	-0.0261813	0.000324997
Cotl1	0.519133	0.000325436
Scand1	0.469505	0.000338256
Hlf	-0.0647949	0.000338256
Tmed10	0.449635	0.000340171
Dynlrb1	0.447216	0.000341843
Med28	0.454565	0.000344211
Anxa2	0.31332	0.000349382
Asb10	0.335885	0.000349981
Slc38a6	0.347757	0.000350285
Prom1	-0.0242393	0.000361356
Serpinb6a	0.281832	0.000362788
Depdc7	-0.159046	0.000362788
Zswim6	-0.282743	0.000362914
Ranbp9	0.327886	0.000365364
Tmbim4	0.453333	0.000366
Speg	0.319646	0.000380407
Mdh2	0.426677	0.000387084
Gm26714	0.33346	0.000397643
Polr1d	0.459051	0.000402733
Col6a3	-0.0787196	0.000403307
S100a4	-0.0560906	0.0004039
Sh3bgrl	0.303758	0.000407587
Adgre1	-0.497929	0.000412947
Gdi2	0.443934	0.000414494
Hpcal1	0.321623	0.000418608
Tnfrsf1b	-0.290286	0.00041891
mt-Atp8	-0.493935	0.000419689
Eef1a1-ps1	-0.017454	0.000431942
Moap1	-0.0113255	0.000433063
Gm42602	-0.129554	0.000433598
Zcchc24	-0.203418	0.000436687
Bhlhe41	0.527447	0.00044388
Dnajc24	-0.259046	0.000453374
Dip2b	-0.399753	0.000453374
Gm22118	-0.0195941	0.00046413
Gm49886	-0.0477654	0.000468093
Nap1l1	0.449238	0.000470138
Snx3	0.455023	0.000472235
Cd81	0.383189	0.000486327
Aqp4	-0.0371429	0.000486665
Cdk19	0.361899	0.000496473
Gm25379	-0.0177538	0.000498075
Ndufb10	0.443139	0.000512048
Gm37588	-0.0313833	0.000517394
Gm28112	-0.0523844	0.000518792
Pcdh8	-0.0154519	0.00052107
Nip7	-0.273207	0.000529592
Ndufa8	0.427591	0.000535
Slc2a1	0.390962	0.000544778
Akr1b3	0.428235	0.000560773
Nmnat2	-0.0145298	0.000563439
Kdm6b	-0.160073	0.000563827
Syncrip	-0.381669	0.000563827
Pdpn	-0.0178752	0.00056668
Gm45022	-0.0151541	0.000571011
Nrxn2	-0.0377902	0.000575097
Selenom	0.390295	0.00057544
Fzd4	-0.126048	0.000589135
Lamtor3	-0.309507	0.000590258
Gm43361	-0.063915	0.000594975
Gm16213	-0.0157596	0.000597432
Ndufb1-ps	0.457297	0.000597432
Adssl1	0.392019	0.000598739
Htatip2	0.179507	0.000599872
Tshz2	-0.0238362	0.000610137
Id1	-0.0516157	0.000615829
N4bp2l2	-0.396577	0.000621355
Ptpre	0.49821	0.000627368
Ccl2	-0.191835	0.000627635
Mir6236	-0.438599	0.000633592
Cttnbp2nl	-0.461213	0.000633592
Gm13443	-0.029846	0.000637949
Vps13c	0.443461	0.000651181
Ccdc190	-0.0148236	0.000673327
Mir5136	-0.0144186	0.000680515
Gstm5	0.408032	0.000682656
Klrb1b	0.236533	0.000698884
Eid1	0.428779	0.000704722
Ache	0.252511	0.000708846
Rnaset2b	0.452175	0.000713626
Ptprc	0.471967	0.000716809
Adrb2	-0.294782	0.000718639
Ormdl2	0.408389	0.00073509
Gm45153	0.300482	0.000748925
Inka1	-0.314387	0.000754523
Fkbp8	0.415112	0.000755237
Ndufb2	0.412839	0.000755837
Slc44a2	0.411641	0.000761767
Hbegf	-0.100826	0.000765963
St8sia6	0.407357	0.00076738
Rapsn	0.323942	0.00076738
Cxcl16	0.500918	0.000780745
Ptrhd1	0.334118	0.000790496
Caprin1	-0.423945	0.000795856
Rars	-0.298391	0.000799267
Smim3	0.305286	0.000803597
Klk8	-0.40042	0.00081939
Ly9	0.389468	0.000822583
Mtpn	0.410323	0.000823196
Srp9	0.429338	0.000825505
Pnkd	0.365172	0.000837431
Acy1	-0.10531	0.000850279
Gm13268	-0.0768733	0.000866097
Thsd7a	-0.0152992	0.000874132
Golga4	0.411026	0.000889277
Ddx21	-0.364637	0.000900937
Capns1	0.439953	0.000903571
Zfp574	-0.128677	0.000925169
Rasgrp3	0.481931	0.000929118
S100a1	0.325094	0.000933932
Lsm4	0.377381	0.000936409
Gm9670	-0.107779	0.000951645
Lamtor1	0.436663	0.000951645
Tle4	-0.334463	0.000952578
Pax6	-0.0201037	0.000957884
Ciart	-0.0658408	0.000985392
Myl6	0.436596	0.000993246
Dhrs7	0.40478	0.000993246
Hprt	0.436188	0.000998056
Igf2r	-0.0283757	0.00100076
Ipcef1	-0.139906	0.00100601
Timm8b	0.406986	0.00100778
Tmem189	0.363785	0.00101815
Ccdc12	0.417118	0.00102766
Cenpx	0.41125	0.00103878
Taf10	0.420781	0.00105779
Sf1	-0.352016	0.00107411
Mir99ahg	-0.459173	0.00110594
Jakmip3	-0.0149185	0.00112147
Icam5	-0.0251128	0.00112741
Rsf1os1	-0.0373852	0.00113075
Lynx1	-0.0155629	0.00113075
Ndufb11	0.429332	0.00113179
Maged1	0.393199	0.00113963
Slc25a39	0.369866	0.00115495
Cd53	0.347615	0.00115514
Wdr44	-0.233662	0.00116024
Lsr	-0.0297597	0.00117139
Slc46a2	-0.0230298	0.00117576
Ifngr2	0.430751	0.00117902
Gm8121	-0.0190461	0.00118445
Dhx9	-0.352627	0.00120654
R74862	-0.110927	0.00121053
Gm13623	-0.0173596	0.00121889
Hmgn3	0.32189	0.00122409
Frrs1	0.422285	0.00122674
Lurap1l	-0.0162992	0.00122674
Uqcrq	0.439687	0.00122979
Snap91	-0.0141142	0.0012418
Golgb1	0.43942	0.00124469
Mlxipl	0.383869	0.00124968
Csnk2a3	-0.152391	0.00127625
Hnrnpab	-0.39173	0.00128803
Gm42863	-0.0273129	0.00129116
Bri3bp	0.323003	0.00129128
Brsk1	-0.0319953	0.00129392
Rab3il1	-0.395656	0.00130187
Atp6v1d	0.403296	0.00131204
Dynll1	0.466427	0.00131233
Gm12898	-0.0278042	0.00131622
Gm20302	-0.0176719	0.00132266
Anapc15	0.339665	0.00134467
Gm48888	-0.0157066	0.00138029
Mrpl47	-0.158762	0.00138029
Arrdc4	0.260171	0.00138772
Mrpl30	0.414773	0.00139044
Gm29488	-0.188068	0.00142172
Atp6v1a	0.401788	0.00143314
2021-03-01	-0.338747	0.00146165
Gm42843	-0.0651175	0.00146405
St3gal2	0.286914	0.00146924
Ddx31	0.293538	0.00147768
Map4	-0.359105	0.00149531
Alad	0.232054	0.00149594
0610012G03Rik	0.405232	0.00149594
Tmem51	0.163995	0.00151184
Zfp467	0.297886	0.00151638
Gm15655	-0.112338	0.00154627
CAAA01118383.1	0.303661	0.00157645
Txndc16	0.310064	0.00158378
Bnip3	0.385093	0.00159171
Ttyh1	-0.083308	0.00162433
Gadd45b	-0.0759153	0.0016247
Gm21358	-0.0365297	0.00163331
Uchl1	-0.0429074	0.00164092
Idh3b	0.349552	0.00167261
Efemp2	0.260793	0.00167731
Msrb1	0.28206	0.00167927
Tm9sf1	-0.135757	0.00168276
Tep1	0.304313	0.00170258
Zfp697	0.302399	0.00171702
Pde8b	0.316618	0.0017252
Sdf2	0.381447	0.00173268
Rgs7	-0.0182767	0.00173602
Adcy2	-0.017673	0.00173945
Atp6v1b2	0.380664	0.00174921
Atp1b1	-0.0290414	0.00175254
Gm12468	-0.0203694	0.00175254
Tspan31	0.387762	0.00175721
Zdhhc17	-0.2179	0.00179081
Cd47	0.415744	0.00179882
Tnni2	0.338756	0.00180712
Tgoln1	0.43279	0.00182265
Txnl4a	0.361879	0.00183755
Cadps	-0.0183794	0.00183818
Rps23-ps1	0.334847	0.0019097
Tiam1	-0.0926069	0.00191425
Dock8	0.407632	0.00191605
Hebp1	0.369646	0.00192145
Slc35c2	0.361972	0.00192145
3110009E18Rik	-0.131547	0.00192229
Trim23	-0.150072	0.00192506
Washc2	0.390954	0.00193939
Car4	-0.0368191	0.00193987
Oxa1l	0.358639	0.00193987
Ralgds	-0.085803	0.00196866
Gm15726	-0.0162783	0.00197086
Alg1	0.312319	0.00197086
Grm5	-0.0172743	0.00197418
Gm29336	-0.0540655	0.00199482
Ccl12	-0.40087	0.00199957
Zfand5	-0.371705	0.00199984
C530043K16Rik	0.262379	0.00200652
Gm43547	-0.0434376	0.00200743
Txnrd1	-0.259257	0.0020127
P2ry10b	-0.167901	0.00202892
Tcp1	0.397222	0.00205616
Gm29811	-0.0175255	0.00207305
mt-Nd1	0.643657	0.00207834
2810025M15Rik	0.373777	0.00207834
Timm13	0.406087	0.00209094
1810012K08Rik	-0.0341274	0.00209115
Trps1	0.191961	0.00209633
Cited4	0.215823	0.00209958
Gm8234	-0.0156438	0.00210394
Hmox1	0.350508	0.00210394
Myo9b	0.339309	0.00213812
Ebpl	0.34569	0.0021771
Selenoh	0.342133	0.00219994
Gm44913	-0.0360219	0.00220088
Slc1a1	-0.0226899	0.00223932
Gm31793	-0.0148938	0.00224331
Rps27rt	0.36163	0.00224421
Susd3	-0.400672	0.00224556
Tmem109	0.37594	0.00226078
Tmem9b	0.381134	0.00227138
Cd33	-0.438554	0.00229505
Tesc	-0.016513	0.00231735
Tnfrsf9	-0.0208697	0.0023206
Gm49085	-0.0453618	0.00233685
9930111J21Rik2	0.423204	0.00237533
G0s2	0.350846	0.00238076
Psmb6	0.415504	0.00240235
Zfp40	-0.158061	0.00243455
Gm10501	-0.0457051	0.00244981
Gm48542	-0.0464976	0.00245071
Atp5md	0.409915	0.0024526
Ndufs5	0.389012	0.0024526
Siglece	-0.110155	0.00249655
Atp1a2	-0.0908064	0.00251517
Ly6e	0.449694	0.00252548
Fcgr2b	0.491845	0.00253973
Ap3s1	0.307828	0.00254113
Siah1a	-0.198251	0.00254915
Gm28043	-0.0310536	0.00254915
Angptl1	-0.0195884	0.00255219
Abhd14b	0.18611	0.00255356
Efnb2	-0.0347129	0.00257474
Gm26532	-0.189489	0.00258733
Calr	0.392186	0.00261176
Micos10	0.409877	0.00262349
Ppp1ca	0.406927	0.00264684
Kras	-0.339111	0.00265061
Smim15	-0.328523	0.00265655
Pgrmc1	0.352923	0.00268188
Gm45080	-0.0129259	0.00268188
Pacrg	-0.03148	0.0027081
Mapk8ip2	-0.0196481	0.0027149
Sdc4	-0.239189	0.00272668
Ctla2a	0.335853	0.00272895
Gm48614	-0.0640266	0.00273405
Ube2b	0.39131	0.00277354
Mbd2	0.33267	0.0028031
Sod1	0.337635	0.0028144
Trappc6a	0.361365	0.00285534
Mtch1	0.398094	0.00288406
Duoxa1	-0.0475524	0.00290702
Cxcr4	0.187492	0.00293457
Psmd13	0.32181	0.00293457
Necap2	0.379575	0.00293457
Rab11b	0.34878	0.00294776
9430002A10Rik	-0.014818	0.00296129
B230319C09Rik	-0.0109159	0.00296129
Terc	-0.0191013	0.00297119
Ptprf	-0.0270491	0.00298215
Qprt	-0.0744525	0.00298473
Ttll12	-0.117737	0.00299591
Gm38379	-0.0201763	0.00301991
Tiprl	-0.262395	0.00302126
Ethe1	0.274312	0.00306347
Frmd4a	-0.430294	0.00306347
Ubxn6	0.324805	0.00308862
Stx7	0.406894	0.0032018
Scrg1	-0.0411811	0.00320391
Nono	0.365892	0.00322586
Slc25a4	0.41135	0.00322586
Gna12	0.39235	0.00323705
4930448E22Rik	-0.0263587	0.00326026
B4galnt1	0.305435	0.0033026
Plekhh2	0.271427	0.00335989
Gm12918	-0.0218641	0.00335989
Csf2rb	0.319959	0.00336163
B230362B09Rik	0.262153	0.00336562
Slc2a6	0.179236	0.00337061
Gm4799	-0.0387007	0.00337567
Fam167b	0.374864	0.00339445
Gm3755	-0.0506939	0.00342864
Mfge8	0.285362	0.00343397
Siglecg	-0.0150283	0.00343415
Gm48726	-0.0686648	0.00344095
Larp4	-0.288857	0.00346545
Vps35	-0.384964	0.00346673
Arl8a	0.343431	0.00347223
Clip1	0.411625	0.00347223
Mrpl54	0.334301	0.00350993
Dapp1	-0.250581	0.0035553
Ppm1h	0.331262	0.00356925
Sh3pxd2a	-0.219006	0.00358919
C430039J01Rik	-0.0435369	0.0035926
Ptms	0.403766	0.0035926
CAAA01066123.1	-0.0303689	0.00359528
Mfsd5	0.28352	0.00361937
H13	0.3579	0.00363891
Gla	0.270956	0.00363968
Hsbp1	0.401432	0.00364934
Uba52	0.38734	0.00368625
Tmem144	-0.235273	0.00370061
Ppp2cb	-0.162848	0.00372331
Tpm3-rs7	-0.0924536	0.00372743
Psme1	0.415323	0.00372868
Dna2	0.22005	0.00382778
Plaur	0.289635	0.00384126
Arhgap39	0.318687	0.00387162
Gm11808	0.248368	0.00387162
Hpca	-0.0259473	0.00390333
Gm13391	0.216529	0.00391552
Fcrls	-0.568762	0.00392264
Tec	0.344882	0.00392906
Pnp	-0.424291	0.00393021
Bckdk	0.256389	0.00395668
Gm9762	-0.0374343	0.00400728
Cbfa2t3	0.316777	0.00401218
Sf3b5	0.362504	0.00402183
Ccr1	-0.184972	0.00402183
Zcrb1	0.359346	0.00402284
Tagln2	0.278332	0.00403243
Vdac2	0.372265	0.00404347
Nelfe	0.283241	0.00413269
Gsn	0.200826	0.00414545
Cap1	0.401254	0.00414759
1600014C10Rik	0.261059	0.00414938
Ifitm2	0.324823	0.00418508
Ifi27	0.429156	0.00418508
Zfyve21	0.336008	0.00422757
Mcm4	-0.119792	0.00422775
Slk	0.291862	0.00425329
Nop56	-0.267843	0.00425426
Ninj1	-0.32631	0.00427629
Gm26648	-0.0171765	0.00429136
Ddx5	-0.333069	0.00432527
Plod3	0.387017	0.00434506
Mef2d	0.340017	0.00437416
Cndp2	0.383827	0.00437416
Gm47754	-0.0828339	0.0043844
Mpst	0.280528	0.00439261
Aprt	0.376139	0.00440158
Insig1	0.214536	0.00440896
2310022B05Rik	0.196663	0.00441183
Ndufb8	0.388588	0.00447173
Kazn	-0.0363798	0.00447633
Mrps36-ps2	-0.0161919	0.00450117
Apoc1	0.316772	0.00450117
Fam3a	0.332222	0.00450481
Stmn1	-0.230012	0.00450579
Ubxn1	0.385876	0.00453127
Adap1	0.260079	0.00453639
Tril	-0.0274869	0.00454157
Rnf5	0.308017	0.00456415
Fam189a2	0.168567	0.00456977
Xylt1	0.26052	0.00459314
Zfp704	0.278646	0.00462518
Rbm22	-0.263752	0.00465556
M6pr	0.38349	0.00478094
Ndufs6	0.376343	0.00479362
Krtcap2	0.38912	0.00480275
Cenph	-0.0281166	0.00481407
Tmem8b	-0.0929939	0.00487712
Cmtm7	-0.375982	0.00488641
Nr3c1	-0.353114	0.0048994
Ptprd	-0.0545952	0.00497307
Ntm	-0.0275679	0.00498451
Psmb4	0.385169	0.00498451
Dok3	-0.105856	0.00506832
Ehd4	0.398412	0.00507302
Mical1	0.218332	0.0051027
Pcyt2	0.230655	0.00514794
Gm26414	-0.0112492	0.00516513
Gm48074	-0.04195	0.00516513
Cox16	-0.164817	0.0051928
Sc5d	0.268123	0.00534373
Guk1	0.29381	0.00539696
Fmnl2	-0.191372	0.00539696
Yif1b	0.356497	0.00539696
Colgalt1	0.370643	0.00556568
Riiad1	-0.0114465	0.00565657
Apobec2	-0.0179844	0.00566204
Fam32a	0.331714	0.00567692
Gm13241	-0.0316305	0.00569192
Hbp1	0.318679	0.00575698
S100a13	0.339916	0.00576712
Coa5	0.27033	0.00578009
Tecpr1	0.329524	0.00578171
Trip11	0.377019	0.00579872
Yeats4	0.324211	0.00582278
Gm10647	-0.0149301	0.00589938
Bcap31	0.376555	0.00592345
Rtl8c	-0.0157153	0.00597268
Rnf187	0.341138	0.0059963
Trp53cor1	-0.0738096	0.00606692
Chrnb2	-0.0297862	0.00606692
Khdrbs3	-0.255468	0.0061038
Galk2	0.27917	0.00611223
Gm38335	0.189379	0.00620156
Klhdc8b	-0.236786	0.00626026
Elovl1	0.321171	0.00626352
Fam72a	-0.10182	0.00629483
Pin4	0.289184	0.00630575
Cep126	-0.0150568	0.00631646
Srsf3	-0.384704	0.00632035
Bbx	0.30719	0.00638486
Dtx3	0.308211	0.00655327
Siva1	0.289346	0.00657855
Mgat2	-0.323997	0.00663839
Icam1	-0.290455	0.00679108
3930402G23Rik	-0.0157316	0.00679108
Actr3b	0.21466	0.00681335
Tmem134	0.347558	0.00683705
Hspa13	-0.30442	0.00687766
Tnfaip8l2	0.385497	0.00690946
Gm49871	-0.0397699	0.00694755
Emc4	0.303547	0.006954
Heatr1	-0.192346	0.00696731
Gabarapl2	0.371681	0.00699142
Ybx1	0.366046	0.00699142
Sh2b1	0.265822	0.00701064
Cd244a	0.250043	0.00701064
Bmp2k	-0.398926	0.00701064
Crlf3	-0.336168	0.0070431
Gm43138	-0.0772069	0.00708552
Ier3ip1	0.384624	0.00714813
AU019990	-0.0408055	0.00718762
Arhgap17	0.367092	0.00721404
Lhfpl3	-0.0325212	0.00726404
Ptma	0.320098	0.00728286
Mical2	-0.0601196	0.00730304
Bcas1	-0.0490696	0.00730304
Tnfrsf12a	-0.117269	0.00731966
Lrp10	0.333001	0.0073253
Anapc5	0.318682	0.0073253
Fez1	-0.0720429	0.0073253
Vav1	0.346795	0.00734285
Fam3c	0.31569	0.00735694
Dkk2	0.281503	0.0073587
Map7d2	-0.0246601	0.00737762
Gm29291	-0.110856	0.00742436
Mea1	0.256067	0.00743773
Phb2	0.355639	0.00747591
Mphosph10	-0.248294	0.00756074
Atpif1	0.3901	0.00765443
Papss1	-0.332179	0.00769888
Basp1	-0.358502	0.00769888
Tm2d3	0.313215	0.0077445
Gas7	0.161125	0.00777957
Xdh	0.125376	0.00782957
Sdha	0.336534	0.00786015
Slc17a5	0.264161	0.00788571
Snrpa1	-0.252982	0.00798429
Gm7285	-0.0920665	0.00803053
Pi4k2b	0.143135	0.00803053
H2-Ab1	0.345376	0.00810594
Nlrp1a	-0.137505	0.00817091
Sidt2	0.244069	0.00817091
Havcr2	-0.378739	0.00818551
Ubqln2	0.209912	0.00819466
Setd3	0.333505	0.00823478
Ube2d2a	0.360257	0.00826164
Prkar1a	0.375683	0.00826969
Il18bp	0.166082	0.008281
Adcy8	-0.0530971	0.0083149
Rest	0.298618	0.00833287
Adgrg5	0.161224	0.00837699
Rbx1	0.372693	0.00843007
Creld1	0.210126	0.00854162
Jdp2	-0.0968429	0.00858591
Tmcc3	0.404185	0.00860049
Mthfs	0.29962	0.00866794
Gm3618	-0.015054	0.0086886
Rpl10-ps3	0.225462	0.0087968
Polr2g	0.336452	0.00881377
Gm37033	0.275154	0.00887801
Cox7b	0.383419	0.00891646
Plekho2	-0.180354	0.00891646
Cln3	0.340624	0.00891793
R3hdm4	0.287974	0.00893478
Tceal5	-0.0147061	0.00899382
H2-Q7	0.316049	0.00899382
Tmem204	-0.061666	0.00902422
Haus6	-0.1034	0.00902422
Ten1	0.31376	0.00904519
Pin1	0.277847	0.00911232
Arl2	0.258079	0.00919453
Anxa7	0.298527	0.00919453
Tcf7l2	-0.206099	0.00919453
Trappc6b	0.314369	0.0092484
Ldlr	0.182132	0.00928546
Fv1	-0.0270113	0.00928695
Gm19366	-0.0287585	0.00933608
Ccl6	0.650239	0.00933608
Dhx32	0.249289	0.00941547
Lmo2	0.367016	0.00941547
Mrpl22	-0.188618	0.00961127
Ube2q1	0.323995	0.00967914
Sys1	0.334353	0.00968343
Ogfod3	0.236445	0.00968629
Rnf13	0.366837	0.00968682
Lifr	-0.190246	0.00986336
Spag8	-0.0179166	0.00987434
Gpm6a	-0.0469336	0.00987434
Slc39a12	-0.0455732	0.00987434
Iffo1	0.315767	0.00988134
Ltb4r2	-0.0293088	0.00990393
Tmem121	-0.0163332	0.00998246
Sema3d	-0.0184301	0.00999351
Gm8624	0.243994	0.0102052
Tns1	0.223464	0.0102295
Gpsm3	0.347667	0.0103297
Dcxr	0.259225	0.0103861
Kcnb1	-0.0185538	0.0104344
Smpd3	-0.0182582	0.0104427
AW112010	0.302178	0.0104513
Gm8013	-0.0367225	0.0104665
Alkbh5	0.303419	0.0104785
Dusp6	-0.327351	0.0104948
Btf3	0.326104	0.0106085
0610039K10Rik	-0.046749	0.01062
Lilrb4a	0.233725	0.0106311
Il4ra	0.284316	0.0106378
Gm42464	-0.026205	0.0106619
Rtn1	-0.228851	0.0107654
Ilvbl	0.285546	0.0108673
Smim26	0.297124	0.0108848
Gm6356	-0.0514889	0.0108865
Rgs16	0.116426	0.0108951
Agmo	-0.209027	0.0108951
Enpp4	-0.0684725	0.0109632
Cebpd	-0.248711	0.0110831
Cyp2j6	-0.0170697	0.0111073
5330439K02Rik	-0.0405773	0.0111073
Chst1	0.26968	0.0111288
Slco1c1	-0.0404367	0.0111483
Gm45315	-0.015255	0.0111483
Adcyap1r1	-0.0141259	0.0111651
Nudt14	0.205218	0.0112569
Polr2m	0.277654	0.0112569
Ccdc107	0.30911	0.0112569
Gm15265	-0.0280169	0.0112569
Gspt1	-0.338387	0.0113862
Ndst1	0.185821	0.0115033
Ndufa10	0.332589	0.0115367
Dusp3	0.34769	0.0115455
Ptk2b	0.274334	0.0115958
Paox	0.213966	0.0116768
Srm	-0.226226	0.0117186
Gm26779	-0.0188074	0.0117412
Rnasel	0.110464	0.01184
Alkbh2	0.189015	0.0119074
Pisd-ps2	-0.0572414	0.0119083
S1pr1	0.326993	0.0119199
C230096K16Rik	-0.165046	0.0119199
Nelfa	-0.168873	0.0120613
Gm17382	-0.0114718	0.0121691
Gna15	-0.321846	0.0121691
Ric3	-0.121247	0.0122322
Tmem258	0.362034	0.0123533
Sptssa	0.354902	0.012425
Mif4gd	0.266643	0.0124772
Rp9	0.340827	0.0124865
Rab7b	0.321297	0.0125066
App	0.36587	0.0125267
Nedd8	0.356072	0.01256
Srp14	0.345286	0.0125753
Xrn2	-0.29936	0.0127601
Gm12500	-0.016485	0.0128604
Tgif2	-0.0793498	0.0129018
Gm38079	-0.0229427	0.0129018
Gm44510	-0.0439402	0.0129414
Tpm4	0.285033	0.0129522
Tjp1	-0.281196	0.0129612
Gpcpd1	0.318629	0.013053
Bcl9l	-0.189225	0.013061
Wbp1	0.204416	0.0131017
Tspan9	0.176424	0.0131322
Mrpl19	0.224738	0.0132334
Marcksl1	-0.209365	0.0132415
Rgs5	-0.0428912	0.01328
Cd63-ps	0.178655	0.0132835
Egfl7	0.199927	0.0133561
Rasgrf2	-0.0541123	0.0133561
Srl	-0.0430791	0.0134246
Itpripl1	-0.195482	0.0134608
Trmt112	0.352162	0.0134608
Aopep	0.239587	0.0135324
Exosc10	-0.191121	0.0136857
Rpf2	-0.170784	0.0137513
Mgat1	-0.273797	0.0138798
Cdkl3	-0.0863027	0.0139039
Rsrp1	-0.353229	0.0139301
Rpl30-ps11	-0.0345753	0.0139408
Cyp4v3	0.285024	0.014028
Il6ra	-0.332365	0.0140592
Il33	-0.0641132	0.0141476
Tm2d2	0.327361	0.0141767
Cryba4	-0.251426	0.0141935
Josd2	0.23239	0.0143059
Dnajc3	0.374674	0.0146065
Fam98a	-0.162357	0.0146143
Gm12422	-0.0149383	0.0146143
Gm47140	-0.0181295	0.0146407
Snrpe	0.351848	0.0147252
Cct6a	-0.333263	0.0147252
Gm44907	-0.014649	0.014797
Mtln	0.327166	0.0149874
Borcs8	0.276195	0.0150476
Lman2	0.330907	0.0150941
Renbp	0.328035	0.0151349
Zfp36l1	-0.382353	0.0151605
Rps2-ps10	0.159064	0.015174
Mogs	0.255535	0.015194
Vamp2	0.22498	0.0153149
Cntd1	-0.0283043	0.0153902
Scamp3	0.289315	0.0153902
Slc35e1	0.195501	0.0155032
Fkbp5	0.30129	0.0155253
Polr2j	0.299959	0.0157585
Clec5a	-0.304412	0.0157624
Dalrd3	0.235609	0.0157715
4831440D22Rik	-0.0291889	0.0158206
Gpr137c	0.160168	0.0159151
Prrt1	-0.0225291	0.015922
Mettl5os	-0.0692488	0.015993
Psme2	0.340081	0.0160359
Bad	0.228449	0.016233
Arhgef7	0.243233	0.016233
Mrps36	0.282608	0.0162345
Gm38080	-0.0248913	0.0163
Atf4	-0.28153	0.0163325
Lef1	-0.0155466	0.0163781
Klc4	0.250893	0.0164023
Sash1	0.160882	0.0164023
Nf1	-0.250152	0.0164023
Bzw2	-0.14296	0.0164056
Adam15	0.354498	0.0164271
Ralgps1	-0.140418	0.0164884
Ap2m1	0.313036	0.0164902
H2-DMb1	0.361913	0.0165638
Gramd1a	0.27897	0.0165924
AI413582	0.308491	0.0165924
Higd2a	0.354121	0.0167492
Pgd	0.31346	0.0167594
Zdhhc6	0.232823	0.016807
Foxm1	-0.0322539	0.0168124
Lonrf1	-0.106851	0.0168712
Prmt1	-0.269404	0.0168898
Susd6	0.291391	0.0168958
Fgf1	0.155697	0.0170163
Gmpr	0.267002	0.0170384
Lrrc25	-0.190505	0.0171053
Nolc1	-0.236607	0.0171653
1810058I24Rik	0.315542	0.0171833
Ppp1ccb	-0.0357496	0.0172126
Cenpb	0.297485	0.017314
Akirin2	-0.299894	0.017314
Ppib	0.286567	0.017314
Cbx5	-0.189212	0.0173495
Gm37116	-0.030867	0.0174097
Suox	-0.0830887	0.0174727
Ndufb3	0.343317	0.017478
Arl11	0.331747	0.0175287
Nlrc3	0.142533	0.0175345
Plxnd1	0.0989995	0.0175977
6030400A10Rik	0.185374	0.0176076
Pex6	0.196038	0.0176144
Dnaja1	0.349229	0.0177023
Bach1	-0.290095	0.0177492
Mfap3	-0.261859	0.0178633
Gm43655	-0.0145493	0.0180065
Ankrd34a	-0.0184202	0.018044
Rab8b	-0.270484	0.0181327
Gm43737	-0.0503984	0.0181328
Pdcd6	0.30419	0.0181506
Tomm70a	-0.224385	0.0182511
Rilpl1	0.307	0.0182533
Tlr4	-0.174043	0.0182893
Slc2a10	-0.023556	0.0182944
Adamtsl2	-0.0258683	0.018437
Trappc2l	0.331364	0.0184676
Cuta	0.338485	0.0184746
Gm44729	-0.0155317	0.0184763
C3ar1	0.41621	0.0186107
Akr7a5	0.258401	0.0186193
Ctdnep1	0.302003	0.0186193
Akt1	0.307127	0.0186844
1700003F12Rik	0.269115	0.0188303
Gm26740	0.227095	0.0189501
Nat8l	0.166555	0.019011
Park7	0.339952	0.0190608
Coq2	0.23992	0.0190608
8030462N17Rik	-0.140915	0.0191304
Fam168b	0.261463	0.0192921
Atp5g3	0.315824	0.0193196
Pygl	0.198972	0.0193537
9330161L09Rik	-0.0167268	0.0195231
Lims2	-0.0442479	0.019706
Fcgr1	0.355853	0.0197138
Ubald2	0.257619	0.0197331
Hnrnpul1	0.32878	0.0197358
Zhx1	-0.224873	0.0198404
Ptprcap	-0.0309772	0.0198674
Lgals2	-0.0171836	0.0199183
Csf1	0.329668	0.0199209
Zdhhc8	0.205053	0.0199283
Vat1	0.226477	0.019938
Kcnq1ot1	0.459802	0.0199495
Sp3os	0.212826	0.0200049
Zfand2a	0.169591	0.020011
Nudt4	0.294194	0.0200154
Nol3	-0.0183418	0.0200565
Ino80b	0.241698	0.0200611
Sh3pxd2b	0.169839	0.0200611
Gabarapl1	0.235469	0.0200713
Cpne3	0.299362	0.0201051
Tbxas1	0.377264	0.0201431
Kansl1l	-0.251759	0.0201553
Ccdc59	-0.27146	0.0201878
Kctd12	-0.40168	0.020316
Ankib1	-0.195082	0.0203206
Rgs4	-0.0264129	0.0204871
Vasp	-0.293116	0.0204901
Slc43a2	-0.209801	0.0204901
Nrxn1	-0.0394027	0.0205249
Rrp12	-0.0840966	0.0207587
Akt1s1	0.20462	0.0209017
Brk1	0.311679	0.0212805
Klhl9	-0.259549	0.0213109
Tmem70	-0.187579	0.0214228
Bnip3l	0.342164	0.021429
Gm17096	-0.0139282	0.0215474
Ppt2	0.263946	0.0215474
Tmem184b	0.264059	0.021748
Rasal3	0.309827	0.0217578
Imp3	0.31499	0.0218011
Wdfy2	-0.168741	0.0219412
Sox4	-0.326922	0.0219711
1700020N01Rik	-0.0435901	0.0219968
Fam207a	0.1992	0.0220403
C130023A14Rik	-0.123391	0.0220999
Bcl2l12	-0.125494	0.022168
Mxi1	0.283274	0.0222411
Ddhd1	0.180056	0.0222709
Brinp3	-0.0184952	0.0222869
Chek2	0.166511	0.0223602
Acp2	-0.306547	0.0224203
Eid3	-0.0347971	0.0225161
Ncs1	-0.073494	0.0226325
Smco4	0.194929	0.0226373
Uspl1	-0.153798	0.0226373
Rap1gap2	-0.087094	0.0226373
Tmem42	0.200208	0.022653
Rbbp9	-0.154034	0.022653
Bloc1s4	0.200337	0.0226586
Eno1	0.363651	0.0227231
Tmem87b	0.26668	0.0228221
Cmip	0.238896	0.0229935
Mmd2	-0.0314151	0.0229935
Gpr162	0.188164	0.0235071
Thap2	-0.192539	0.0235377
Gm45551	-0.0167989	0.0235498
BC028528	0.330874	0.0235645
Gm39214	-0.0295662	0.023587
Sox7	0.114557	0.023587
Commd10	0.20206	0.023587
Abhd17c	0.202461	0.023587
Acot13	0.2752	0.0236227
Gm6978	-0.0136272	0.0238139
Fndc3a	0.294656	0.0240299
Psmd8	0.316152	0.0241305
Cbr1	0.23903	0.0241305
Gm48478	-0.0296759	0.02423
Il10ra	-0.28792	0.0244009
Tmem87a	-0.189074	0.0244009
Slc38a3	-0.0167858	0.0245152
Hsp90ab1	0.284801	0.0245713
Ms4a6b	-0.215752	0.0246149
Car8	-0.0155916	0.0246455
Slc36a4	0.158794	0.0247261
Tln2	0.2839	0.024755
Cd300a	-0.302056	0.024869
Dguok	0.30296	0.0248727
Rab27a	0.217095	0.0249063
Tsg101	0.278942	0.0249773
Gpr153	-0.0232617	0.0250687
Tmem106c	0.241474	0.0251598
Ube2s	0.27821	0.0251887
Asna1	0.249992	0.0252971
Gm21057	-0.0293064	0.025371
I730030J21Rik	-0.015432	0.0254165
Psmb9	0.292402	0.0255607
Gm37818	-0.013051	0.0256123
Mrpl36	0.27568	0.0258301
Tm2d1	0.279277	0.0258301
Hapln2	-0.0266764	0.025863
Ccdc47	-0.313868	0.0258965
Arhgef40	-0.230973	0.0260163
Mgll	-0.23377	0.0260468
Rel	-0.265551	0.02606
Cdc42ep3	0.204844	0.0262821
Tlr6	-0.149381	0.0262916
Gm40841	-0.134623	0.026463
Mt2	-0.151578	0.0264666
Cited2	0.284783	0.0264908
Ap1s1	0.234965	0.0264908
Mgat4b	0.235232	0.0264908
Pacsin1	0.220389	0.0265022
Tmsb4x	0.212261	0.0265022
Thap11	0.178582	0.0265844
Ak1	0.22531	0.0267219
Ints6l	0.341647	0.0267569
Vmn1r9	-0.0370649	0.0269058
Slamf8	-0.174883	0.0269635
Cox20	0.266327	0.0269768
Yipf3	0.288554	0.0269887
Gm45644	-0.0341909	0.027022
Nbdy	0.225632	0.027108
Vps35l	0.246783	0.0271559
Skil	-0.35175	0.0271867
Kctd13	0.178096	0.0273155
Lrguk	0.201812	0.0273155
N6amt1	0.196842	0.0273323
Yae1d1	-0.245496	0.0273328
Gm49942	-0.0247205	0.0275669
Sh3kbp1	0.297173	0.0276409
Gm17529	-0.0242344	0.0280065
Gm43182	-0.0387527	0.0281526
Akr1b10	0.288642	0.0282407
Ocel1	0.210966	0.0282967
Gm42546	-0.0165142	0.0283017
Gak	0.228955	0.0283017
Gpld1	-0.0250412	0.0283559
H2ac20	-0.0755974	0.0283559
Cdk8	0.259341	0.0284448
Fubp1	-0.329802	0.0284591
Bmpr2	0.296596	0.0284591
Nhsl1	-0.0140621	0.0285915
Ptger3	-0.0257576	0.0288111
Cmtm3	0.297079	0.0288316
Pxdc1	0.188212	0.0289461
Bmp4	-0.0171178	0.0289636
6330403K07Rik	-0.0290022	0.0289828
Zbtb6	-0.133063	0.0290809
Socs1	-0.0581547	0.0290966
Hcfc1r1	0.292704	0.0291698
Jaml	0.125125	0.029239
Gm45472	-0.0422246	0.0292421
P4hb	0.329584	0.0293815
Gm43409	-0.0154967	0.0295734
2610005L07Rik	-0.240431	0.0296133
Tmem223	0.263199	0.0296223
Gm3791	-0.176746	0.0296259
Abhd4	0.214462	0.0297856
Pag1	0.338149	0.0298282
Rac2	0.315836	0.0298372
Rbmx	-0.163998	0.0299986
Sptbn1	0.205318	0.0300183
Rasa4	0.29042	0.0301099
Srebf2	0.22521	0.030298
Acly	0.283067	0.0303653
Eif3l	0.2892	0.0303653
Mbd3	0.300403	0.0303831
Nisch	0.32137	0.0304927
Gm17122	-0.0163744	0.0305912
Idh2	-0.227643	0.0310012
Fam169a	-0.0230515	0.0310481
Gm3550	-0.0209692	0.0310481
Igfbp2	-0.014468	0.0311035
Gm3511	-0.0355481	0.0312628
A630001O12Rik	-0.0154757	0.0313844
Zkscan2	-0.0874777	0.0314157
Sgk1	-0.422347	0.0315702
Pafah1b1	-0.324224	0.0317784
Trmt11	-0.107565	0.0319508
Gm43343	0.213089	0.0321077
Scrn1	-0.0238095	0.0321959
Abhd1	0.149216	0.0322411
Chchd10	0.198044	0.0322569
Srebf1	0.194058	0.0322697
Foxp1	0.264463	0.0324262
Cks1b	-0.107055	0.0324369
Runx3	0.12044	0.0324507
Tardbp	-0.278269	0.0325008
Tyms	0.183754	0.0325684
Zfp128	-0.0543216	0.0325729
Gm37390	0.131365	0.0325841
Ints6	-0.154909	0.0325918
Tmem30a	0.32861	0.0326752
Gm10010	-0.0423576	0.0327973
Crat	0.218466	0.0330088
Dusp26	-0.0170559	0.0330302
Znrf2	0.314295	0.0330302
Daam1	0.227357	0.0330302
Ppat	-0.113968	0.0333292
Aldh3b1	0.172787	0.03343
Pip4k2c	0.19111	0.0334642
Dnajc5	0.291357	0.0335994
Alcam	0.146236	0.0337401
Gm40117	-0.0178096	0.0338829
Sparcl1	-0.0689551	0.0342102
Il10rb	0.31767	0.0342102
4632427E13Rik	-0.335091	0.0342134
Arpc1a	0.299239	0.0344505
Slc35a3	-0.178793	0.0345032
Olfr110	0.156372	0.0347062
Lrrc4c	-0.013015	0.0347063
Gm37968	-0.0378157	0.0348517
Mirt1	0.123054	0.0348517
Cplx2	-0.0182775	0.0349323
Chn2	0.279876	0.0350222
Srp54c	-0.0436265	0.0350686
Nup62	0.132686	0.0350686
Pld2	0.145068	0.0351235
Maskbp3	-0.0120302	0.0354322
Fam214a	0.209513	0.0355721
BC023719	-0.0753399	0.0357256
4931406C07Rik	-0.227208	0.0357256
Hhex	-0.294495	0.0357679
Map2k2	0.305043	0.0357679
Gm20274	-0.0822589	0.0358417
Tspan13	0.278081	0.0359615
Apobec3	0.264891	0.0359778
9130213A22Rik	-0.0158893	0.0360758
Gsk3a	0.199348	0.0360851
Eif2s2	-0.347937	0.0361206
Rsu1	0.288034	0.0361337
Laptm4b	0.217875	0.036156
Gstcd	-0.0872659	0.0362201
Rgs2	-0.339488	0.036243
5930430L01Rik	0.160749	0.036243
[truncated: 22,300 more rows]

## Sheet: Stage2 DAM_Cortex
	logFC	P.val
Tfec	-0.331174	2.59669e-24
5830417I10Rik	-0.368726	7.16919e-18
Rpl29	3.00426	1.16463e-16
Gm18095	-0.530067	1.16463e-16
Cpne7	-0.47961	2.45862e-16
Gm48017	-0.47961	2.45862e-16
Usp26	-0.322909	2.4622e-16
Gm13899	-0.322909	2.4622e-16
Gm7785	-0.218351	2.46726e-16
Tnfsf18	-0.218351	2.46726e-16
Gm42484	-0.218351	2.46726e-16
Gm36423	-0.218351	2.46726e-16
9330111N05Rik	-0.218351	2.46726e-16
Tmem179	-0.218351	2.46726e-16
Gm4737	-0.218351	2.46726e-16
Gm50013	-0.218351	2.46726e-16
Pirb	-0.57116	2.69356e-16
Gm42918	-0.187111	2.69356e-16
Gm44771	-0.187111	2.69356e-16
Car5a	-0.187111	2.69356e-16
Gm12571	-0.187111	2.69356e-16
Serpinb1a	-0.187111	2.69356e-16
Map6d1	-0.187111	2.69356e-16
Tnc	-0.155859	4.28376e-16
Gm13147	-0.155859	4.28376e-16
Gm20597	-0.155859	4.28376e-16
Gm7461	-0.155859	4.28376e-16
Pdf	-0.155859	4.28376e-16
Gm49760	-0.155859	4.28376e-16
Syt14	-0.147467	4.28376e-16
Gm14443	-0.147467	4.28376e-16
Msi1	-0.147467	4.28376e-16
Nyap1	-0.147467	4.28376e-16
Gm1123	-0.147467	4.28376e-16
Slc28a3	-0.147467	4.28376e-16
Sdc1	-0.147467	4.28376e-16
Rps2-ps7	-0.147467	4.28376e-16
Rnf151	-0.147467	4.28376e-16
Olfr107	-0.147467	4.28376e-16
Mmp12	-0.937846	1.44341e-15
Serpine2	3.08757	2.11948e-14
Arxes2	-0.216156	1.12749e-13
Il20rb	-0.319493	1.25408e-13
Gatm	-2.99803	1.269e-13
Hmcn2	-0.215787	7.32523e-13
Mrps36-ps1	-0.317452	8.05047e-13
Ecm1	-0.495318	1.07557e-12
Baalc	-0.318166	1.85796e-12
2900092N22Rik	-0.621859	1.85796e-12
Gm9457	-0.184764	2.20502e-12
Yjefn3	-0.322909	6.95019e-12
Cpne1	-0.322909	1.06057e-11
Gm26983	-0.187111	1.88215e-11
Sgsh	-0.318883	1.88374e-11
Gm43103	-0.322909	2.82365e-11
Gm44175	-0.145271	4.85117e-11
2021-09-05	-0.153512	5.03787e-11
Gm38080	-0.183765	7.56624e-11
Rpl26	4.11433	1.30827e-10
Fgfr3	-0.318166	3.78008e-10
Snora57	-0.215536	7.31386e-10
Gm37306	-0.147467	1.13545e-09
Gm43005	-0.313849	1.71149e-09
Gm37973	-0.318398	2.5539e-09
Zfp970	-0.464741	2.71614e-09
Syngr1	2.59603	3.2351e-09
Gnas	2.26208	3.323e-09
B4gat1	-0.155859	6.07439e-09
Pilrb2	-0.309381	7.88002e-09
Cst7	3.56186	2.78424e-08
Zfp599	-0.155859	3.24489e-08
Gm3793	-0.214901	3.8762e-08
Gimap6	-0.6037	4.10333e-08
Flt3	-0.147467	4.91863e-08
Gm12164	-0.152373	6.52716e-08
Zfp418	-0.315101	6.52716e-08
Gm43721	-0.313728	6.91975e-08
Tdg-ps	-0.147467	8.83043e-08
Olfr967	-0.213287	9.53231e-08
Rps18-ps1	-0.215004	9.86647e-08
Gm17334	-0.182784	9.87441e-08
Slc25a18	-0.187111	1.00285e-07
Kbtbd12	-0.212373	1.01438e-07
Olfr1124	-0.187111	1.01438e-07
AI427809	-0.151754	1.20427e-07
Tlcd1	-0.331498	1.55538e-07
Slc16a9	-0.313598	2.02149e-07
Gm16740	-0.457365	3.1959e-07
Lgals1	-1.65217	3.59426e-07
A930015D03Rik	-0.183857	4.05488e-07
Gm45873	-0.308799	4.71763e-07
Utp23	-0.822765	5.86074e-07
Cntn2	-0.210591	6.41463e-07
Gm15753	-0.187111	6.79027e-07
Rptoros	-0.151891	7.02896e-07
Enah	-0.184764	7.34813e-07
Klf10	-0.313759	8.64396e-07
Gm7879	-0.143164	8.64396e-07
Gm43540	-0.182208	1.03153e-06
Slamf7	-0.276772	1.47197e-06
2210417A02Rik	-0.182023	2.13354e-06
Rps27a-ps1	-0.211019	2.27078e-06
Itpripl1	-1.15917	2.27848e-06
Cenpq	-0.580548	2.90171e-06
Wdr19	-0.439146	2.91291e-06
Ncan	-0.179413	3.04085e-06
Rpl35a	1.63514	3.29631e-06
Defb30	-0.143348	4.05193e-06
Tle1	-0.706197	4.52282e-06
Gm45091	-0.155859	5.82534e-06
Clec12a	-0.21334	5.84683e-06
Gm49871	-0.147467	6.50064e-06
Zfp758	-0.720365	8.38948e-06
Cep85	-0.58389	9.33821e-06
Osbp2	-0.311926	9.51712e-06
Nkx6-2	-0.307708	1.01659e-05
Fastkd5	-0.445719	1.01758e-05
1700028K03Rik	-0.327846	1.20651e-05
Nt5dc3	-0.446088	1.22327e-05
Sema4a	-0.351406	1.27708e-05
Gm15610	-0.155859	1.3113e-05
Zbtb21	-0.713986	1.6295e-05
Rps2-ps9	-0.494336	1.7648e-05
Angptl6	-0.575472	1.7648e-05
Gm47205	-0.155859	1.86053e-05
AI506816	-0.757499	2.05299e-05
Gm49339	-0.181779	2.15461e-05
Etfrf1	-0.932036	2.25624e-05
Bik	-0.6713	2.55244e-05
Gimap9	-0.218351	2.78101e-05
Ecscr	-1.0769	2.98706e-05
Vps52	-1.06189	3.38345e-05
Lpcat4	-0.14087	4.357e-05
Kif18a	-0.144049	4.72612e-05
Osbpl6	-0.147467	5.26199e-05
Rpl27a-ps1	-0.140378	5.51352e-05
Gm15859	-0.30618	6.07743e-05
Tmem116	-0.307295	6.58604e-05
Slc16a2	-0.233331	7.99419e-05
Gpr37	-0.218351	8.82297e-05
Ncdn	-0.644609	9.54163e-05
Macrod2	-0.147612	9.66217e-05
1700086P04Rik	-0.144278	0.000101185
Slc20a2	-0.745421	0.000102352
Tyrobp	1.40462	0.00010396
Cd53	1.59227	0.000125208
Gm18194	-0.240593	0.000126066
Rpl19	1.26147	0.000131799
Gm17669	-0.313952	0.000143287
Atp8b1	-0.564652	0.000162217
Dcp1a	-0.720895	0.000174407
BC023719	-0.424861	0.000179431
Gm39307	-0.151378	0.000179446
Calhm6	-0.558695	0.000191555
Gm10095	-0.183554	0.000198819
4833419F23Rik	-0.155859	0.00020746
6430550D23Rik	-0.214375	0.000278524
Gm45745	-0.182875	0.000283297
Gm48872	-0.203146	0.000303068
Gng5	1.46095	0.000335811
Gm26779	-0.147467	0.000339376
St6galnac2	-0.207971	0.000347602
Gm16153	-0.206492	0.000359156
Ceacam16	-0.187111	0.000374941
Nr3c2	-0.439341	0.000383233
Acot11	-0.299216	0.00039164
Spns3	-0.301879	0.000407433
Zfp958	-0.626718	0.000441674
Gm19353	-0.205963	0.000468248
Ccnc	-0.807179	0.000476325
Tcte2	-0.211948	0.000507841
Cacnb1	-0.184095	0.000525419
Gm47103	-0.155859	0.000529788
Scaf4	-0.794036	0.000532782
Shmt2	-0.631117	0.000607184
Ankrd50	-0.48788	0.000616658
Mtmr6	-1.2813	0.000618359
Ywhah	1.66572	0.000627373
Asgr2	-0.187111	0.000650055
Lipe	-0.662615	0.000673457
Gm10260	-1.5119	0.000710832
Gm4890	-0.609296	0.00074281
Gm45912	-0.143164	0.000772198
Rspo1	-0.338727	0.000774129
Ank	2.37019	0.000786361
Abhd12	1.41873	0.00085356
R74862	-0.430633	0.000881346
Gm17786	-0.181796	0.000893968
Slfn2	-0.610656	0.000910077
Snx8	-0.86515	0.0010131
Rusc2	-0.634549	0.00109636
Gm47479	-0.312578	0.00109982
Gm44045	-0.308197	0.00111054
Bace1	-0.59209	0.00112107
Rassf7	-0.304203	0.00136488
Prkch	-0.775906	0.00136951
Mipol1	-0.466794	0.00142541
Stn1	-0.457751	0.00144428
Gm4118	-0.187111	0.00151907
Marveld2	-0.21745	0.0015413
Nop58	-0.891152	0.00162979
Trem2	1.6868	0.0017693
Gm44553	-0.147467	0.00178771
Emb	-0.143659	0.00178771
A630072M18Rik	-0.542841	0.00178771
Efnb2	-0.147835	0.00179136
Nr1d1	-0.147467	0.00189652
Ccl2	-0.367112	0.00189652
Zfp273	-0.43594	0.001914
Med12	-0.421889	0.00194499
Ugt8a	-0.140552	0.00194982
Enpp4	-0.208261	0.00203871
Tmem150b	-0.137987	0.00207757
Yod1	-0.671669	0.00216556
Casp8ap2	-0.951963	0.00247587
Ifi30	-1.55644	0.00259983
D230022J07Rik	-0.298741	0.00282627
Ikzf2	-0.870041	0.00286223
Rem1	-0.333999	0.00286223
Mdga1	-0.288165	0.00294423
Gm14636	-0.381496	0.00303787
Mt2	-0.655285	0.00311608
Flna	-0.928247	0.00324915
Tmed3	1.59382	0.00332471
Pmp22	1.58743	0.00344506
Ctsd	1.31954	0.0036896
Gm42984	-0.208901	0.00374809
Eogt	-0.547722	0.00386002
B4galt7	-0.668344	0.00406862
Mipep	-0.468615	0.00414854
4930563E22Rik	-0.187111	0.00443009
Gbp7	-0.297396	0.00451511
Wdr36	-0.733736	0.00457938
Cyp4f17	-0.147467	0.00527396
Npat	-0.522265	0.00527711
Gm44996	-0.175929	0.00552522
Gm10138	-0.611922	0.00577099
Nnat	-0.147474	0.00606404
Zmynd19	-0.429048	0.00613167
Ube2d3	1.34741	0.00650682
Gm21984	-0.187111	0.00650682
Ptafr	-0.957189	0.00650682
Atp5e	1.27762	0.00697215
Rpl15-ps5	-0.135743	0.00728602
Tef	-0.680815	0.00738716
Gm34121	-0.304569	0.0074485
Gm6576	-0.139785	0.00745693
Chchd2	1.23478	0.00757043
Fam220a	-0.20777	0.0084301
Gstm1	-0.513723	0.00935661
Rabgef1	-0.555818	0.00935661
Camk2n1	-0.538976	0.00935661
Gm11604	-0.144187	0.00944673
Slc20a1	-0.661705	0.00949322
Slc35d2	-0.338045	0.00966489
Hk1	-0.53559	0.00978471
Rpl4	1.13795	0.00989844
Pacsin3	-0.204474	0.00993348
Ppp1r15a	-0.417054	0.0101438
Zfp382	-0.197076	0.0102674
Gm49942	-0.146898	0.0102908
Hs6st1	-0.766892	0.0103321
Gm4841	-0.140653	0.010814
Cavin3	-0.142197	0.0108263
Gm44704	-0.292932	0.010952
Clec2d	-0.675537	0.0110054
Cfap36	-0.801689	0.0111915
Gm9013	-0.300913	0.0122733
Dad1	1.36513	0.0122733
4632404H12Rik	-0.436831	0.0122733
Gas5	1.46031	0.0126112
Pold3	-0.739155	0.0131135
Gm47258	-0.43845	0.0144358
Gm43668	-0.287681	0.0145265
Knl1	-0.15268	0.015199
Lgals3	-1.11704	0.0153704
Tnfaip2	-0.456699	0.0153704
Nvl	-0.811207	0.0157906
Blvrb	-1.08666	0.0157906
Tbce	-0.735703	0.0158703
Cxcl16	-1.41522	0.0161578
Mcemp1	-0.19543	0.0164601
Ipcef1	-0.549128	0.0167201
Dnajb6	1.2868	0.016938
Taf4b	-0.135281	0.016938
Mafb	1.31786	0.0174551
Egf	-0.150797	0.0209933
Fam136a	-0.650052	0.0219847
Cox6a2	1.80342	0.0221123
Gm47096	-0.142008	0.0226573
Laptm5	0.773542	0.0228357
Ranbp10	-0.772663	0.0239391
Catsperg1	-0.173084	0.0242307
Tubg1	-0.502014	0.025221
Ftl1-ps1	-2.25416	0.0252946
Sec61b	1.27069	0.0256171
Tubgcp2	-0.656125	0.0256171
Pard3b	-0.434628	0.0256171
Mtss1	-0.441676	0.0256171
Gm37186	-0.205853	0.0256171
Ahctf1	-0.613913	0.0257246
Usp32	-0.627723	0.0260238
Abca1	-1.25494	0.0261959
Rwdd3	-0.410209	0.0261972
Trip10	-0.398154	0.0277056
9230116N13Rik	-0.213564	0.027748
Plxdc2	1.18812	0.0280096
Rpn2	1.29893	0.0280414
Morrbid	-0.395099	0.0281441
Gm17541	-0.141634	0.0283854
Sh3bp4	-0.196272	0.0291754
Chac2	-0.284763	0.0293014
Zfp119b	-0.404895	0.0293249
Eml5	-0.414742	0.0296744
Gm37354	-0.206176	0.029996
Fkbp2	1.44593	0.0306257
Vkorc1	1.28157	0.0312114
Gimap1	-0.283874	0.0318269
Itgb5	1.11061	0.032863
Mtcp1	-0.412966	0.0330057
Gm42872	-0.215499	0.0330057
Espl1	-0.292198	0.0330057
Zfp61	-0.325042	0.0330057
Ndufv3	1.22288	0.0330057
mt-Tt	-0.174807	0.0332774
Ms4a6b	-0.562694	0.0333978
Nudcd1	-0.388471	0.0353268
Hgf	-0.173958	0.0359849
Nit2	-0.599766	0.0363538
Abi3	1.26801	0.0364179
Dusp27	-0.197617	0.0366325
Pds5a	-0.928257	0.0371441
Cd37	1.26965	0.037604
Bahcc1	-0.288636	0.0379582
Prox1	-0.473429	0.0381975
Usp8	-1.19452	0.0386913
Chdh	-0.135427	0.0386913
Gm45286	-0.202062	0.0388675
Ass1	-0.310395	0.0388898
Cox8a	1.14799	0.0392248
Gm43322	-0.296826	0.040558
Actr1a	-0.753621	0.0416581
Arid5a	-0.397761	0.0416581
4933439K11Rik	-0.164527	0.0417019
Rprd2	-0.745219	0.0417019
Trim68	-0.294214	0.0417019
Rpl21	1.05014	0.0417019
Gm10443	-0.142702	0.0417019
Hivep1	-0.502397	0.0417019
1700003F12Rik	-0.99762	0.0418824
Sqor	-0.889141	0.042046
Selenoo	-0.683585	0.0428681
Setd4	-0.288688	0.04312
Klk8	-1.10219	0.04312
Med14	-0.682347	0.0438511
Srsf11	-1.18331	0.04632
Gm13680	-0.131586	0.0466362
Ugt1a6a	-0.174198	0.0466571
Psd4	-0.467954	0.0467452
Siglech	1.49745	0.0472124
Mrpl35	-0.761295	0.0473774
Gm13625	-0.139122	0.0473774
Fbxo6	-0.700702	0.0478572
Kcnn4	-0.476006	0.0478572
Slamf1	-0.172056	0.0494791
Cip2a	-0.137229	0.0497316
Deptor	-0.3002	0.0498725
Gm42602	-0.429917	0.0500622
Fcgr3	1.04519	0.0502848
Scrn2	-0.287291	0.0506797
1500026H17Rik	-0.174617	0.0507848
Eif4a2	1.22742	0.0539639
Plpbp	-0.644072	0.0543421
Clu	-0.309148	0.0543421
Hif1a	1.34959	0.0549962
Cables2	-0.403295	0.0560041
Wdr20	-0.656596	0.0574657
Srxn1	-0.282162	0.0574657
Rnf7	1.17316	0.057795
Gm43660	-0.144017	0.0584891
Erap1	-0.766592	0.0584891
Baiap2l2	1.19647	0.0591873
Evi2a	1.18799	0.059955
Fam171a1	-0.196733	0.0624458
Mill2	-0.187111	0.0660321
Icam2	-0.171945	0.0664358
Slc29a2	-0.192804	0.0667223
Fam49b	-1.10316	0.0675824
Fan1	-0.292349	0.0681392
Ttc7	-0.696418	0.0686614
Ccdc12	1.06285	0.0691679
Gm10353	-0.197838	0.0699646
Zfp410	-0.556063	0.0704586
Appl2	-0.768984	0.0707594
Gm26571	-0.196016	0.0709067
Zfp784	-0.137367	0.0715363
Mrpl32	-0.810052	0.0726933
Tmem30a	1.14706	0.0728304
9330162G02Rik	-0.662431	0.0728304
Dis3l2	-0.569495	0.0733266
Tbc1d1	-0.621056	0.0734691
Ehhadh	-0.1944	0.0738542
Wdr82	-0.621285	0.0748619
Mcrip2	-0.53523	0.0749864
Tmem216	-0.350831	0.0760831
Pla2g15	1.10004	0.0777251
Crlf2	1.48845	0.0777251
Zfp637	-0.568808	0.0777251
Gm15186	-0.200833	0.0793654
Taok1	-0.976046	0.0811765
Gm19967	-0.251306	0.0819624
Gm10767	-0.144381	0.0826272
Egr1	-0.285445	0.0856293
Arhgef3	-0.387858	0.0872201
Npc2	0.93867	0.0879411
Ap4e1	-0.391377	0.0887473
Sdc4	-0.632655	0.0904129
Pgam1	1.19764	0.0906484
Rpl34	0.9395	0.0914889
Kars	-0.564743	0.0916285
Rps23	0.739816	0.0919174
Zfp36l2	-1.06751	0.0919174
Zfp955a	-0.267373	0.0920039
Fem1b	-0.539792	0.0930665
Icam1	-0.82917	0.0932069
Gpr37l1	-0.196552	0.0950288
Ndufb9	1.07355	0.0965541
Mthfr	-0.383222	0.0979404
Gm37115	-0.174056	0.0981688
Emp3	-0.807681	0.0981688
Cd300lb	-0.286224	0.101795
Cdkal1	-0.676208	0.104114
Tigd2	-0.909052	0.104601
Scrn3	-0.511727	0.104601
Pdpk1	-0.686584	0.104601
4930426I24Rik	-0.170711	0.106654
Asrgl1	-0.329077	0.106654
Ppfia4	1.14363	0.106697
Snhg17	-0.4008	0.107256
Gm8494	-0.148014	0.108254
Hspa8	1.03919	0.108254
Rps27l	1.07837	0.108254
Ptpn2	-0.583314	0.108878
Fchsd2	-0.968682	0.109575
Ift52	-0.62913	0.110299
Rps15	0.745791	0.110462
Gm45191	-0.424819	0.11115
Stab1	-0.744107	0.112933
Ino80dos	-0.168537	0.114065
Actr2	-1.02605	0.114065
4930503L19Rik	-0.340151	0.115221
Zfp707	-0.321654	0.116738
Gm10925	-0.268806	0.117125
Rps5	0.798372	0.118656
Ighm	1.20145	0.120389
Gm42907	-0.182349	0.121575
4632415L05Rik	-0.622081	0.122119
Slc39a8	-0.399179	0.122869
Dhps	-0.771285	0.125112
Fyb	-1.09171	0.126003
Lars2	-1.21031	0.127056
Dnttip1	-0.628938	0.127283
Zik1	-0.172996	0.127493
Degs2	-0.203028	0.1287
Mre11a	-0.434683	0.129819
Cybb	-1.1412	0.132076
Lamc1	-0.421326	0.134502
Rbm12	-0.509436	0.134758
Rcc2	-0.648813	0.135035
Cacfd1	-0.477515	0.135035
Zbtb17	-0.408462	0.137993
Calr	1.17964	0.138178
AW146154	-0.425027	0.138658
H2-D1	1.36082	0.139649
Mblac1	-0.282069	0.140547
Ttc17	-0.462268	0.140547
Ifrd2	-0.286723	0.141127
Gm37962	-0.138202	0.142409
Tor4a	-0.422052	0.142487
Gm44237	-0.174509	0.147567
Ttc38	-0.284241	0.147692
Gusb	1.11182	0.148627
Gabpa	-0.536861	0.149965
Il6st	1.10135	0.149965
Gm28050	-0.142985	0.149965
Rps14	0.820726	0.149965
Cpt1a	-0.577336	0.15169
Gm17477	-0.20523	0.152166
Plpp3	-0.388301	0.153035
Rrp9	-0.413435	0.154451
Iscu	0.98016	0.157041
Dse	-0.451257	0.157041
Ccdc152	-0.64308	0.157253
Pcdhga2	-0.171619	0.157868
Acads	-0.763113	0.159574
Khk	-0.77731	0.159574
Myl12a	-0.986573	0.160987
Gm28586	-0.147467	0.162457
Mfsd10	-0.629848	0.162879
Atp10a	-0.297456	0.164025
Pik3ap1	-0.782759	0.166928
Morf4l1	0.94292	0.166928
Clec4a2	-0.34024	0.167617
Zfp719	-0.317147	0.170213
Ocrl	-0.465385	0.170213
Ccl9	-1.33118	0.170213
Pdcl3	-0.735572	0.170213
Gm38120	-0.303171	0.170213
Tnfsf12	-0.725005	0.170213
Rps3	0.817557	0.175486
Gm9825	-0.134038	0.177162
Vps50	-0.68444	0.177761
Zfp983	-0.26253	0.178003
Tet1	-0.243399	0.178615
Isoc1	-0.663809	0.178615
Fam104a	-0.8481	0.182159
Thada	-0.397995	0.182807
Rdm1	-0.539537	0.182807
Cd44	-0.174728	0.184389
Cenpa	-0.301703	0.184389
Ccdc126	-0.287511	0.184597
Cnppd1	-0.723572	0.185396
1110059E24Rik	-0.517094	0.185396
Celf2	-1.05895	0.185396
Gm49783	-0.200395	0.186352
Cd68	0.999795	0.186777
Adgrf5	-0.129918	0.189412
Fam178b	-0.131232	0.19146
Pxmp2	-0.129073	0.191665
Zfp87	-0.369053	0.193268
Srp54c	-0.130459	0.194342
Ing2	-0.471109	0.194342
Fh1	-0.564137	0.195118
Smyd5	-0.438111	0.196575
Eif1	-0.871903	0.196575
Htra2	-0.800829	0.196575
Spint1	0.824254	0.199307
Grn	0.956385	0.199307
Dusp23	-0.245394	0.199928
Gm9920	-0.132472	0.199928
Adnp	-0.309006	0.203326
Porcn	-0.276501	0.203326
Bmp2k	-1.02011	0.205672
Blm	-0.397805	0.205672
Gm10076	1.04902	0.207011
Gp9	-0.375446	0.207314
Trpt1	-0.160858	0.207466
Irf2	-0.899367	0.214654
Rab3a	-0.312765	0.216104
Olfml3	1.16381	0.216179
Chmp3	-0.811055	0.21628
BC037704	-0.201082	0.21643
Igf1	1.60884	0.21643
Gm13341	-0.167562	0.21643
Trim45	-0.136944	0.21643
Ptcd1	-0.243965	0.21643
Atp6v0b	0.823801	0.21643
Ahcy	-0.132629	0.216456
Lfng	-0.274321	0.218045
Polr2l	-0.596728	0.218045
Atp5a1	0.922893	0.218045
Gsto2	-0.140058	0.220533
Zfp563	-0.277435	0.220533
Sertad1	-0.185029	0.223084
Gtf2f2	-0.465651	0.2237
Gm45762	-0.165901	0.22492
Rpl36	0.780642	0.22632
Simc1	-0.28171	0.22632
Trit1	-0.335075	0.22632
9330104G04Rik	-0.144442	0.226936
Pnp	1.00395	0.227423
Eef1a1	0.726291	0.228959
Gsk3b	0.918393	0.228959
Vps39	-0.556568	0.230285
Ralgps1	-0.387674	0.23045
Gm28809	-0.30796	0.231735
Apbb2	0.961385	0.232182
Znf41-ps	-0.139049	0.232881
Metrn	-0.427671	0.233308
Mlec	0.9902	0.233466
Tsen15	-0.440459	0.233466
Atp5j	0.982071	0.236121
Ctnnb1	1.05515	0.237184
Med15	-0.561557	0.237184
mt-Nd4l	-0.357889	0.23914
Dlg3	-0.371528	0.239316
Hsp90b1	0.97262	0.241228
Pip4p1	0.93063	0.242046
Derl3	-0.1851	0.242046
Ube2r2	-0.8101	0.24317
Zfp993	-0.162584	0.24317
Tmem37	-0.849848	0.24317
Tcn2	1.10026	0.243346
Ssh3	-0.281039	0.243371
Rps10-ps2	-0.691578	0.243371
Tmem14c	0.922855	0.243371
Atxn10	0.979376	0.243371
Nup54	-0.402672	0.243747
Gpr84	1.05751	0.24539
Apbb1ip	0.969963	0.246028
Snx3	0.938123	0.246407
Ly6e	1.13861	0.247802
Mta2	-0.564256	0.247802
Prrc2c	-0.996522	0.247802
Arsb	0.978519	0.248031
Polb	-0.648121	0.248031
Rad9a	-0.316151	0.249742
6330562C20Rik	-0.273949	0.249742
Nhlrc3	-0.69492	0.256161
Rpl37	0.69222	0.265237
Ddx49	-0.509241	0.265903
Pgghg	-0.272123	0.267026
Abcd2	0.976576	0.268297
Rpe	-0.454313	0.268297
Sigmar1	-0.722355	0.269013
Dyrk1a	-0.56188	0.270267
Vps9d1	-0.627938	0.270587
Sft2d1	0.948201	0.271791
Cfl1	1.01406	0.27282
Tnf	-0.190908	0.274259
Dyrk2	-0.733277	0.275133
Ang	0.971213	0.277091
Ubr2	-0.648337	0.277091
Ppia	0.791596	0.278512
Slc30a7	-0.536723	0.280109
Emc2	-0.667715	0.280109
Rpgrip1	-0.308319	0.280564
Pon3	0.815749	0.280634
Naip5	-0.492988	0.280704
Jund	-1.03757	0.281256
Hspb3	-0.480552	0.285211
Creb5	-0.189461	0.286377
Rpl10	0.663655	0.28909
Alkbh7	-0.413622	0.289123
Slc7a5	-0.190721	0.289123
Stmn1	-0.601236	0.289148
Trim33	-0.543881	0.290485
Fam107a	-0.135466	0.290485
Gm36989	-0.175639	0.293522
Hmga1	-0.280144	0.296308
Gm21092	-0.127994	0.303233
Mlst8	-0.308359	0.303233
9430092D12Rik	-0.400697	0.306235
Uba52	0.973533	0.307108
Nkapl	-0.147788	0.307108
Smim14	0.947424	0.30738
Gm38043	-0.40325	0.30738
F3	-0.174162	0.308769
Poli	-0.264029	0.309372
Agap1	-0.600647	0.309372
Psmb10	0.806512	0.31022
Mob3c	-0.496187	0.310317
Pnck	-0.133437	0.312326
Nudt21	-0.585718	0.312326
Thra	-0.205463	0.314124
Gm42611	-0.259226	0.315185
Trip12	-0.738815	0.315233
Ubxn8	-0.462524	0.315758
Ctsz	0.912733	0.315758
Gm10676	-0.130084	0.315758
E130308A19Rik	-0.357553	0.31806
Gm37466	-0.290236	0.31806
2900093K20Rik	-0.384228	0.321621
Hmga1b	-0.126497	0.325503
Dbp	-0.280484	0.329639
Minar1	-0.240606	0.331225
Tpra1	-0.436996	0.334022
Zfp113	-0.447435	0.335812
Tubb2b	-0.663594	0.335812
Sirt7	-0.610861	0.335812
Golga3	-0.60217	0.335812
Rragc	0.762048	0.337278
Zfp583	-0.185976	0.339909
Ccndbp1	-0.569856	0.340364
Gm38262	-0.173907	0.340364
Cul4b	-0.348946	0.340364
Sucla2	-0.585458	0.340364
Atg2b	-0.351823	0.340364
Naa15	-0.674751	0.340364
Rars	-0.613624	0.341288
Gm37137	-0.131241	0.341564
9530078K11Rik	-0.361217	0.341631
Eaf1	-0.441617	0.3428
Klhl25	-0.52102	0.3428
Zfp58	-0.168206	0.343432
Ctsb	0.738081	0.34568
Card19	-0.64265	0.348257
Gm10269	-0.131934	0.354744
Mcfd2	0.79746	0.354749
BC002059	-0.286801	0.354749
Dnajc3	0.926786	0.354749
Ndufa13	0.8864	0.35516
Amer1	-0.270098	0.35516
Anapc13	0.906045	0.356455
Rdh5	-0.140066	0.359238
Gm6969	-0.204617	0.359238
Pphln1	-0.411247	0.359238
Calcrl	-0.282005	0.362026
Adsl	-0.369644	0.36673
Senp6	0.763965	0.366932
Tmx3	-0.810109	0.367099
1700099I09Rik	-0.362473	0.3683
Raph1	-0.404579	0.3683
Edf1	0.86467	0.3683
Zfp516	-0.460379	0.370552
Neurl1a	-0.600208	0.370552
Zfp946	-0.254376	0.370662
Nubpl	-0.435965	0.373886
Cacna1a	0.944711	0.373886
Psmb5	0.786299	0.375756
Ak6	-0.513387	0.378344
Sp1	-0.577684	0.378889
Pink1	-0.625081	0.3794
Taf6	-0.467411	0.3794
Gapdh	0.989389	0.3794
Slc31a1	-0.56979	0.379889
Srd5a3	-0.667855	0.38022
Serinc3	-0.900352	0.382004
Afp	-0.361244	0.382652
Socs2	-0.353952	0.382652
Celf4	-0.159725	0.382652
Zwilch	-0.132127	0.382714
Kank3	-0.247131	0.38283
Nbeal2	-0.246769	0.38467
Eprs	0.857302	0.386473
Zfp995	-0.162099	0.386473
Mras	-0.586031	0.388247
Tmem234	0.879467	0.392947
Rab11fip1	-0.21074	0.393628
Ccl3	1.56522	0.393628
Slc16a10	-0.555718	0.394219
Rps18	0.712095	0.395606
Pafah1b3	0.707947	0.397043
Syngr2	0.904196	0.398745
Cldnd1	0.762049	0.401229
Gm50012	-0.28515	0.401229
Pfkm	-0.160477	0.401229
Serp1	0.927026	0.401819
Eef1b2	0.829306	0.403687
Lman2l	-0.69092	0.403687
Lactb	-0.642937	0.403687
Usp12	0.885808	0.404198
Fam122b	-0.282498	0.407138
Sema4c	-0.535112	0.409326
Rap1gds1	0.763909	0.409748
Eif2a	-0.63547	0.41018
Cd9	1.07418	0.410196
Dbnl	0.705857	0.411006
Scd2	1.11868	0.411006
Ywhae	0.888984	0.41136
Tmbim6	0.825811	0.41136
BC048403	-0.181567	0.414513
E2f1	-0.261449	0.415199
Ly86	0.806848	0.415199
Naglu	0.973524	0.419191
Gm48226	-0.358442	0.419191
Eif3h	0.873702	0.419191
Slfn9	-0.20961	0.419191
Dubr	-0.438042	0.422913
Dhrs3	0.898534	0.424067
Zfyve28	-0.135351	0.426464
Knop1	-0.744725	0.426467
Ptpn18	0.844613	0.426776
Ak2	-0.641899	0.427028
Matr3	0.710308	0.427028
Gab1	-0.356156	0.427028
Nop56	-0.562458	0.427262
Slc30a9	-0.645887	0.433089
Lgi2	0.681208	0.433089
Serinc1	0.798478	0.434021
Cd72	-0.586271	0.434138
Slc6a1	-0.130956	0.434138
Hexa	0.881258	0.434138
Prdx6	0.686993	0.439022
H1f4	-0.414839	0.439022
Gm6402	-0.262902	0.439022
Cep97	-0.275069	0.439022
Pus7	-0.311777	0.439133
Qpct	-0.74514	0.441293
Ntmt1	-0.372939	0.441528
Bmpr1a	-0.481107	0.450792
Eif1b	0.79392	0.452475
Uhmk1	-0.588635	0.452475
Rabggtb	-0.57107	0.454145
Cox10	-0.347188	0.454145
Glul	-0.89502	0.45419
Slc45a4	-0.580572	0.454231
Kdelr2	0.791604	0.454231
P3h4	-0.397496	0.454231
Fam129a	-0.448746	0.454231
Gfod2	-0.144643	0.454231
6720427I07Rik	-0.380894	0.454231
Atg4b	-0.378354	0.454231
Gm7808	-0.132137	0.455161
Crat	-0.589651	0.455161
Gsap	-0.68682	0.455161
Ramp1	0.952244	0.455467
Akap9	-0.818149	0.455885
Rpl5	0.753204	0.455932
Gm35154	-0.157995	0.456706
1600002K03Rik	-0.524505	0.457355
Kif13b	-0.550039	0.457355
Nudt22	-0.353742	0.46086
Acy1	-0.20524	0.463567
Gfm2	-0.537531	0.464518
Akirin2	0.720839	0.46468
Gm11969	-0.138096	0.467952
mt-Atp6	-0.920092	0.467952
Morc3	-0.623511	0.468199
Cox6a1	0.824724	0.470693
Clstn1	0.647628	0.471658
Dynll1	0.893739	0.473514
Txnip	-0.612909	0.473514
Gas7	-0.523871	0.477392
Lamtor1	0.809352	0.481959
Dhodh	-0.267544	0.482702
Pycard	0.843212	0.484513
Etfa	-0.532864	0.486603
Emc9	-0.499184	0.486962
Nfam1	0.705543	0.486962
Ucp2	0.875857	0.487667
Rplp1	0.503804	0.491861
Fkbp1a	0.803117	0.492876
4732491K20Rik	-0.135519	0.492876
Zfp523	-0.34792	0.494893
Chst15	-0.250711	0.496677
1810014B01Rik	-0.349102	0.497497
Sbf2	-0.616921	0.50136
Tysnd1	-0.344498	0.504182
Ammecr1l	-0.351914	0.504182
Pbx2	-0.509225	0.50543
Arap1	-0.543116	0.506131
Hnrnph2	-0.656831	0.506131
Lims1	0.847453	0.506231
Mafg	0.801738	0.506231
Tmem208	0.762471	0.508018
Ppp2ca	0.737229	0.508018
Blnk	0.789275	0.511061
Ptges3-ps	-0.140088	0.512435
Sparc	1.01933	0.512437
E130215H24Rik	-0.139644	0.516483
Zfp945	-0.519529	0.516978
Nol7	-0.790869	0.520391
Gatad2a	-0.494325	0.520391
Ston2	-0.16116	0.52547
Mtdh	0.762734	0.527501
9930111J21Rik2	0.803536	0.533602
Rhbdd1	-0.365198	0.534332
2700038G22Rik	-0.279031	0.534545
Gas6	0.905692	0.535143
Lyl1	-0.593222	0.535204
Cbx7	-0.264291	0.535806
Lrrc9	-0.19809	0.535806
Rab3il1	0.724759	0.535965
Usp48	-0.552813	0.535965
Ascc2	-0.397214	0.535965
Lair1	0.76905	0.535965
Adgre1	-0.830172	0.537773
Psmg3	-0.432304	0.537773
Xrcc2	-0.14099	0.538582
Dvl1	-0.291239	0.538582
Gpi1	0.870092	0.538582
Dlst	-0.568269	0.538582
mt-Atp8	-0.848434	0.538582
Brdt	-0.125883	0.539214
Eif6	-0.658199	0.540926
Ppp1r16a	-0.347352	0.541356
Arpc3	0.79328	0.541356
Zfp652os	-0.351735	0.543138
St8sia6	0.822867	0.543709
Eng	-0.510863	0.544514
Lnpk	-0.466523	0.544514
Gm48418	-0.191385	0.544759
Lipt2	-0.244665	0.54565
Qtrt1	-0.351113	0.550458
Garnl3	-0.430125	0.551778
Zfp106	0.667023	0.552107
Klhl9	-0.63946	0.553301
Ppp1r11	0.710892	0.554523
Bclaf1	0.779789	0.554523
Sat1	-0.71484	0.555932
Ubxn1	0.810068	0.561308
Alas1	-0.704277	0.561308
Ubl3	-0.769263	0.561308
Nudt16l1	-0.534376	0.561308
Unc93b1	-0.804129	0.563766
Card6	-0.354642	0.565273
Tmx4	0.691734	0.569427
Wasf2	0.804987	0.57047
Galnt1	0.748166	0.571551
Lyrm2	-0.528419	0.571694
Gpr65	0.878241	0.573587
Renbp	0.701864	0.575548
Nufip2	0.677165	0.575548
Slc25a11	0.649209	0.580602
Gm36298	-0.240979	0.580602
Slc15a4	-0.586455	0.580602
Tpr	0.830132	0.583593
Pycrl	-0.331174	0.583593
Cnbp	0.756459	0.583593
Gm15952	-0.260298	0.585459
Rps3a2	-0.169959	0.588371
Cstb	0.911483	0.588371
Akr1a1	0.825251	0.589482
D10Wsu102e	-0.490306	0.589732
Cklf	-0.650388	0.591422
Cbr3	-0.267711	0.593555
Snx11	-0.358019	0.597408
Gm7324	-0.284809	0.598405
Maged1	0.716087	0.599135
Tln2	0.655582	0.599135
Dnttip2	-0.592646	0.600678
Cox15	-0.26541	0.600678
Sec22b	0.564731	0.601611
Mtmr12	-0.272952	0.607843
Map4k4	0.786373	0.607843
Ccnb2-ps	-0.122231	0.612681
Bub3	0.609288	0.612681
Cabin1	-0.542137	0.614075
Fabp5	1.66275	0.615443
Gm10933	-0.131363	0.615617
Psmd1	-0.646122	0.615617
Adamts10	-0.359197	0.616178
Ccnl2	-0.685172	0.62009
Wdr35	-0.274606	0.62009
Sema4d	-0.715378	0.62009
St14	0.661672	0.62009
Rtn4	-0.791337	0.62009
Fabp3	0.749528	0.62009
Chpf2	-0.466446	0.620328
Eif4e2	0.653172	0.620789
Clec7a	0.917649	0.620789
Ms4a6d	-0.640506	0.621053
mt-Rnr1	-1.52546	0.621089
Tmem160	0.801375	0.622201
1110051M20Rik	-0.245576	0.623642
Thoc1	-0.539289	0.626219
Myo1f	-0.733236	0.626525
Dhrs7b	0.549088	0.626935
Atp5o	0.769355	0.626935
0610010K14Rik	-0.495676	0.626935
Parp11	-0.361417	0.626935
Tbk1	-0.506628	0.627063
Txnl1	-0.695397	0.627314
Gyg	0.727326	0.629375
Ankrd13b	-0.161566	0.629469
Fzd4	-0.202155	0.632098
Gem	-0.182999	0.634372
Lpcat2	-0.872995	0.639074
Ndufs2	0.699002	0.641056
Sidt2	-0.49364	0.641702
Vav1	-0.659348	0.641738
P2ry13	0.845361	0.642856
Nat14	-0.128286	0.642856
Ttf2	-0.24034	0.642856
Dusp3	0.709437	0.643799
Fggy	-0.292744	0.643799
Ndufa1	0.842556	0.643799
Hook2	-0.268278	0.64536
Axl	0.939461	0.648387
Gns	0.729556	0.648387
Gm19327	-0.175638	0.648636
Nfe2l1	-0.580816	0.650202
Hmgcl	-0.495427	0.650202
Smc5	-0.433323	0.651075
Itgav	0.628766	0.651075
Itpkb	0.686494	0.651075
S100a1	-0.569235	0.651075
Stx5a	0.572496	0.653864
Cbll1	-0.412537	0.653864
Id2	-0.586149	0.653864
Leprotl1	0.605308	0.653864
Tsg101	0.600759	0.655519
Prkci	-0.280922	0.655704
Clk1	0.736846	0.657797
Tomm70a	-0.506569	0.658034
Fam49a	-0.26183	0.658488
Ythdf2	0.592886	0.658982
Tomm40l	-0.268144	0.658982
Slc39a3	-0.318955	0.66298
Thap1	-0.29149	0.663201
Acad11	-0.250113	0.663725
Pias4	-0.415802	0.664185
Pym1	-0.287196	0.664506
Hivep2	-0.137542	0.66619
Prmt7	-0.370037	0.667833
Macroh2a1	0.713844	0.667833
Ccdc192	-0.138391	0.668864
Tssc4	-0.424463	0.669477
Ifi27l2a	0.973851	0.669477
Clba1	-0.184731	0.670147
Golga2	-0.448021	0.670147
Lats2	-0.376205	0.670147
Ppp2r5e	-0.45718	0.670212
Hnrnpa0	-0.722698	0.671371
Zfp949	-0.28448	0.67216
Pik3c2a	-0.459898	0.67216
Mlph	0.466467	0.67216
Bdp1	-0.492938	0.67246
Grpel1	0.583021	0.672558
Ccr5	-0.884993	0.673634
Depdc5	-0.363896	0.673634
Pik3r1	0.651847	0.67447
Ubtf	0.567865	0.675231
Ptgr2	-0.525706	0.675231
Azin1	0.603438	0.677642
Hnrnpul1	0.706873	0.677642
Pcnp	0.636193	0.67817
Napg	-0.499666	0.680536
Phtf2	-0.316519	0.680685
Ndufs5	0.696195	0.680685
Eif4ebp1	-0.559458	0.680685
Mettl23	0.606144	0.683652
1110004F10Rik	-0.640509	0.683652
Fkbp3	-0.582157	0.683864
4933412E12Rik	-0.180483	0.684641
Camk2d	0.575629	0.685309
Ccdc57	-0.122498	0.688206
Cacybp	0.647329	0.689067
Bcat2	-0.404757	0.689194
Hspe1	0.757314	0.690389
Pdia4	0.736822	0.691758
Srsf1	0.597899	0.691758
Tasor	0.649031	0.692392
Pnpla8	0.559293	0.692392
Notch2	-0.506958	0.692392
Zfp280c	-0.280632	0.692392
Il18rap	-0.140917	0.692392
Rreb1	-0.561961	0.692392
Ch25h	1.03899	0.695405
Churc1	-0.507689	0.695753
Gdi2	0.749956	0.695778
Rnase4	0.924896	0.695778
Dusp6	0.728328	0.697131
Postn	-0.370744	0.699257
Trim13	-0.169636	0.70754
Lcp2	0.626282	0.709569
Pla2g7	-0.156216	0.709569
Igsf6	-0.450698	0.709569
Arf3	0.574808	0.709569
Rack1	0.614727	0.709569
Srgn	0.835655	0.709569
Tgfb1	0.863908	0.709569
Ipo7	-0.494105	0.709569
Zfp862-ps	-0.430713	0.709569
Efhd2	0.739873	0.713918
Bcl2l11	-0.358	0.713918
Gm38125	-0.187626	0.713918
Ppp2r3c	-0.319087	0.714231
Iba57	-0.11875	0.715103
Psma2	-0.705159	0.718418
Tpm2	-0.147351	0.718418
Kdelr1	0.691815	0.718418
Cdk4	0.58357	0.722001
Pcyox1	-0.461986	0.722001
Eif4a3	0.537383	0.723155
Zfp131	-0.46539	0.723538
St3gal2	-0.547221	0.723868
Fbrsl1	-0.495547	0.723868
Tgfbr2	0.770226	0.723868
Polr3h	-0.25513	0.724698
Zfp182	-0.297653	0.725182
Hp1bp3	-0.647717	0.725182
Suclg2	-0.805188	0.725312
Arhgap24	0.622806	0.725505
Malat1	-0.981623	0.729553
Pkm	0.882548	0.730456
Tap2	0.568969	0.731818
Gm44834	-0.17417	0.731818
Eml3	-0.247108	0.731818
Ube2g1	-0.477119	0.731818
Fut10	-0.178037	0.731818
Gm15531	-0.27654	0.731818
Cuta	0.689697	0.731818
Gins2	-0.194403	0.731818
Slc25a15	-0.17877	0.731818
Ndufaf5	-0.143715	0.731818
Wdr45b	0.586031	0.731818
Rusc1	-0.263091	0.731818
Gm20536	-0.156598	0.731818
S100a10	-0.15744	0.731818
Mtfp1	-0.236805	0.731818
Mrps14	-0.626588	0.731818
Adprm	-0.283733	0.737855
Entpd6	-0.361626	0.738931
Fam91a1	-0.630317	0.741414
Gde1	0.67848	0.741414
Csgalnact2	-0.321343	0.741414
Alox5ap	-0.758502	0.741414
Dcun1d4	-0.183188	0.741414
Nup160	-0.219262	0.741414
Arap2	0.668667	0.741414
Smim10l1	-0.562321	0.741414
Mobp	-0.128142	0.741578
Cops2	0.532211	0.74384
Eya4	-0.584749	0.74384
D430042O09Rik	-0.449225	0.746274
Cox6b1	0.741539	0.748146
Tecr	0.787054	0.748146
Dnajc13	-0.578679	0.748146
B4galt6	-0.453833	0.748146
Fnip1	-0.65017	0.748146
Akap8l	-0.611055	0.749213
Zfp105	-0.182854	0.75041
Rgs10	0.662046	0.75041
Timm10b	-0.670311	0.75041
Diaph1	-0.324568	0.75041
Vps41	0.562725	0.75041
Cnpy3	-0.638238	0.751867
Ppp1r9b	-0.54439	0.752221
Brd7	0.605412	0.752221
Tmem259	0.554121	0.75448
Mark3	0.594386	0.755271
Smap2	0.72488	0.756903
Gm14227	-0.124672	0.75833
Rpl11	0.519822	0.760146
Rnf146	-0.420271	0.760146
H2aj	0.746357	0.760607
Aldh2	0.708459	0.760607
H1f3	-0.125163	0.760607
Lamtor2	0.659399	0.761301
Nadsyn1	-0.15641	0.762469
Psmc1	0.506334	0.762469
Specc1	0.702813	0.762469
Cd34	0.792976	0.762469
Ddx24	0.669287	0.762469
Sh3gl1	0.519238	0.762469
Rpl23a-ps2	-0.180066	0.762469
Tti2	-0.238419	0.762469
Chd7	-0.721303	0.762469
Lrrc57	-0.315288	0.762469
Ube2l6	-0.333033	0.763669
Eif4e	0.532931	0.765364
Plekho1	0.700541	0.765364
Ldha	0.828023	0.765364
Dpp3	-0.41419	0.766455
Sbds	0.559164	0.766639
Mettl7a1	0.492539	0.769112
Dctn3	0.600329	0.769112
Mrpl33	0.713007	0.770554
Arl5c	-0.39619	0.772178
Phf7	-0.239923	0.772178
Emp2	-0.24268	0.772178
Dnaaf3	-0.193499	0.777227
Rtl5	-0.126405	0.778398
Chmp2a	-0.675796	0.779259
Eif5	-0.697644	0.779259
Wdfy1	-0.487263	0.779259
Zdhhc6	-0.487909	0.779259
BC049352	-0.170953	0.779259
Arfgap2	0.465163	0.7804
Asap1	0.715732	0.7804
Tpp1	0.710625	0.7804
Tpd52	0.712624	0.7804
Gdi1	-0.46261	0.7804
Ccdc107	0.580711	0.7804
Rnf149	-0.49221	0.780715
Olfm4	-0.21144	0.780715
Grina	0.70615	0.783031
Pmepa1	0.876664	0.783955
Ndufs3	0.599758	0.784959
Pwwp2a	-0.615073	0.785757
Tmed7	0.6755	0.788048
Paics	0.523727	0.788093
Bclaf3	-0.321561	0.788093
Zeb2	-0.858009	0.788093
Pkd2	-0.483755	0.78995
Psmc3	0.63048	0.792491
Gfm1	-0.266329	0.792491
Zfp280b	-0.180008	0.792692
Asb10	0.572968	0.795534
Zmiz2	-0.437623	0.795534
Nucks1	-0.661378	0.795534
Tomm34	0.460333	0.795534
Inpp5k	-0.409401	0.797095
Phactr4	-0.365822	0.797373
Ube2b	0.666904	0.799681
Ddx3x	-0.690051	0.802674
Slc7a8	0.614789	0.803235
Gm17018	0.51035	0.80489
Tatdn2	-0.327066	0.80792
Plcd1	-0.179906	0.809531
Sh2d6	-0.125554	0.809627
Gm48231	-0.135305	0.809627
Mrps21	0.662497	0.81101
Ptov1	0.582218	0.811302
Map10	-0.118551	0.811302
Rilpl1	0.597474	0.811302
Dync1i2	-0.675029	0.811302
Atxn7l3	-0.322037	0.811302
Ccdc88a	0.599562	0.813704
Ndufb10	0.687591	0.814186
Mgrn1	-0.471734	0.817701
Leo1	-0.342785	0.819382
Rab2b	-0.388024	0.820308
Ado	-0.396796	0.821471
Fam171b	-0.136275	0.821707
Faap20	-0.37025	0.821707
Ppp1cc	-0.564177	0.822226
1810013L24Rik	-0.344203	0.822226
Adipor1	0.706299	0.822226
B2m	0.56032	0.822856
Efcab14	0.557124	0.823632
Ash1l	-0.679236	0.824532
Fkbp4	0.531994	0.824871
Ptpre	0.730934	0.824871
Cox4i1	0.607408	0.824871
Lrrc51	-0.128971	0.827467
Gltp	-0.699769	0.827467
Nck1	0.526075	0.827558
Cbfb	0.489149	0.827558
Rhob	0.767223	0.827558
Cir1	-0.42028	0.827558
Pigz	-0.134539	0.828328
Tmed10	0.66271	0.829014
Gpsm3	-0.642281	0.829224
Gm15417	-0.213544	0.83141
Csnk2a2	0.57975	0.83141
Rps12	0.491962	0.83141
Snw1	-0.593361	0.83141
Med28	0.666459	0.832167
Strn4	-0.382684	0.832753
Mff	0.560772	0.832753
Mif	0.801636	0.835032
Ndufaf2	-0.428227	0.836319
Cenpl	-0.14593	0.836319
Psmg4	0.53363	0.84009
Ddx50	0.585498	0.84009
CT010467.1	-0.999691	0.84009
Rpl13a	0.660431	0.841969
5830444B04Rik	-0.119957	0.842099
Mink1	-0.392808	0.842099
Tnni2	0.571918	0.842793
Dnm1l	0.448391	0.843738
Dnajb11	0.682724	0.845453
Hcfc1r1	0.603739	0.850953
Shld1	-0.322017	0.850953
Srebf2	0.51187	0.85116
Zmynd11	0.574169	0.851253
Pag1	0.677817	0.851253
Rita1	-0.148094	0.851866
Zfp644	0.592066	0.851866
Cd302	-0.655758	0.851866
Sppl3	0.504853	0.851866
Atf6b	0.44739	0.851866
Rin2	0.694228	0.851866
Laptm4a	0.650895	0.851866
Slc2a12	-0.124856	0.853351
Hcar2	0.538869	0.853351
Add1	-0.571632	0.853351
Grcc10	0.603126	0.855221
Nudt3	0.582677	0.855401
Pak2	0.6864	0.858587
Retreg1	0.706643	0.859514
Kat6a	0.53062	0.859514
Nckap1l	0.663758	0.859514
Anapc5	0.550474	0.859814
Rpl18a	0.486697	0.862324
Hcfc1	-0.454063	0.862324
Fam20c	0.776168	0.862754
Mbd3	0.630268	0.862754
Ybx1	-0.674566	0.862754
Batf3	-0.368676	0.862754
Aass	-0.232956	0.862754
Ddx18	0.558596	0.862754
Pqbp1	0.440205	0.862754
Tmem256	0.703502	0.862754
Rfc3	-0.319055	0.862754
Hmgcs1	0.498158	0.862754
Creg1	0.665849	0.866156
Gspt1	-0.61517	0.866156
Ndel1	-0.470089	0.867869
Gm3448	-0.250869	0.867869
Bscl2	0.588979	0.870222
Acsl3	-0.249751	0.872312
I830077J02Rik	-0.397657	0.873895
Nup37	-0.236512	0.873895
Bcap29	0.52618	0.875108
Crkl	-0.401383	0.875108
Gm42418	-1.05082	0.875108
Gm42467	-0.171019	0.875471
1110006O24Rik	-0.124465	0.876174
Gm37033	0.524223	0.876174
Ifngr2	0.653875	0.876174
Lst1	-0.468084	0.876174
Riok1	-0.418079	0.876174
Cmtm3	0.615633	0.876174
Ylpm1	0.486206	0.876174
Dipk1a	-0.260966	0.876174
Ecpas	0.527678	0.876174
Cib1	0.463438	0.876174
Rhot1	-0.436078	0.876174
Saysd1	0.51443	0.876174
Mlxipl	0.644409	0.87694
Pcif1	0.432651	0.87841
Ing3	-0.307378	0.88047
Syk	0.454091	0.88047
Rps16	0.461976	0.88047
Ube2w	0.486478	0.88047
Eif5b	-0.713675	0.881071
Cops7a	0.479741	0.883851
Nt5c	-0.500483	0.884076
Exosc5	-0.486793	0.884318
Macf1	0.75474	0.885359
Gipc1	0.466589	0.885359
Pomp	0.702164	0.885468
Mid1ip1	0.631362	0.886221
Lemd3	-0.299025	0.886221
Brox	0.454876	0.886953
Fkbp7	0.456684	0.886953
Pacsin1	0.598971	0.888076
Usp10	-0.310135	0.888191
Mtln	0.62139	0.888542
Sfpq	0.637371	0.888542
Gm35315	-0.120483	0.890925
Plod3	0.663227	0.890925
Selenow	-0.718075	0.890925
Top2b	-0.527729	0.890925
Stau1	-0.46147	0.893952
Zfp873	-0.23715	0.898501
Pabpn1	0.467	0.899076
Dhx32	0.522569	0.900184
Arl8a	-0.574529	0.900184
Sgms1	-0.377148	0.900184
Ptcd2	-0.338929	0.900813
Otulin	-0.56298	0.900813
Med29	0.433573	0.903144
Cpne3	-0.57074	0.903715
Leng1	-0.318902	0.904952
Oaz1	0.641947	0.909236
Hipk2	0.45783	0.909264
Zswim6	-0.427617	0.909264
Pfdn6	0.456022	0.909562
Cd27	-0.243562	0.909562
Mpeg1	0.684606	0.909562
Drap1	-0.642638	0.909562
Fam172a	-0.49488	0.909937
Snx24	0.456823	0.910967
Sc5d	0.479717	0.910967
Rnpep	0.598883	0.910967
Cs	0.48706	0.910967
Rad23b	0.421148	0.910967
Cercam	-0.126645	0.910967
Clcc1	0.495771	0.910967
Tcirg1	0.611205	0.910967
Cnot6	-0.45442	0.912611
Vps37b	-0.382515	0.913602
Gm44752	-0.163369	0.915473
Gpbp1	0.508978	0.917897
BC043934	-0.174156	0.917897
Naa38	0.530733	0.917897
Vsir	0.574318	0.917897
Zfp282	-0.234436	0.917897
Ap3s2	-0.312421	0.917897
Iffo1	0.591572	0.918467
Selenon	-0.356621	0.919139
Ostm1	0.464954	0.919139
Parp1	-0.522261	0.919139
Ciao2b	0.529986	0.919139
Snx30	0.468976	0.919139
Dazap2	0.619999	0.919139
Gemin7	-0.489863	0.919139
Arhgap31	0.557928	0.919139
Cd82	0.498744	0.919838
Arhgef7	0.448774	0.920044
Nlrp3	0.453932	0.920631
Stip1	0.444465	0.920631
Psmd3	0.477004	0.920631
Eif4g1	0.61153	0.92164
Pnkd	0.513016	0.923039
Mtch2	-0.527055	0.923039
mt-Rnr2	-1.16711	0.924348
Btbd9	-0.499285	0.924348
Mrps34	0.453407	0.924348
Cspg5	-0.170721	0.924348
Cdc123	0.471274	0.924348
Kmt2b	-0.390565	0.924698
Ago2	-0.427638	0.92561
Trappc10	0.460387	0.92561
Klf13	0.535524	0.92561
Atxn1	-0.32027	0.92561
Mpp7	-0.241642	0.925661
Pdik1l	-0.294842	0.927594
Zdhhc8	0.461561	0.928766
Tjp1	0.467446	0.931834
Ino80c	-0.234031	0.9324
Phf8	-0.31259	0.9324
Sertad2	-0.385909	0.9324
0610012G03Rik	-0.616582	0.935535
Klhl24	0.63574	0.935535
Mindy2	0.630589	0.935535
Kctd20	-0.353017	0.936978
Gm15513	-0.151275	0.936978
Gm15460	-0.149283	0.942076
Dctn4	-0.506487	0.942076
Neu1	-0.582431	0.942713
1700010I14Rik	-0.166426	0.943023
Dgkd	0.643495	0.943023
Gtpbp8	-0.270704	0.943509
Pip4k2a	-0.573462	0.945694
6330403L08Rik	-0.223748	0.946404
1110012L19Rik	-0.25114	0.951266
Acad9	-0.246608	0.951843
Idh3g	-0.515241	0.951843
Plxdc1	0.500152	0.951843
Thrsp	0.49873	0.954189
B230362B09Rik	0.487032	0.954568
Sp3	0.478839	0.9567
Uqcr11	0.651127	0.9567
Aph1c	-0.203958	0.957346
Camk1	0.640219	0.958017
Paip1	-0.403657	0.961608
Abcf2	0.428696	0.961608
Rgs12	-0.132513	0.961885
Gnai2	0.6097	0.961885
A530041M06Rik	-0.149745	0.961885
Nup43	-0.142341	0.961885
Ckb	0.799869	0.961885
Fbxw4	0.600231	0.962286
Dpf2	-0.387424	0.962575
Mgat4a	-0.604156	0.963155
Tug1	0.457529	0.964302
Oser1	-0.449431	0.964607
Sardh	-0.222784	0.964683
Glb1	0.646597	0.964683
Pdcd2l	-0.339649	0.964683
Bod1	-0.305181	0.964683
Ndufv2	0.540713	0.96571
Plek	0.659026	0.965977
Eif4g3	0.539678	0.965996
Rps21	0.463315	0.965996
G730003C15Rik	-0.132605	0.96616
Siglec1	-0.107198	0.96616
Dab2	0.616707	0.967151
Stk11	-0.46436	0.967151
Zyg11b	-0.430976	0.967422
Eef2kmt	0.434112	0.967422
Lamp2	0.543249	0.967422
Rps7	0.596942	0.967422
Itgb1	-0.629794	0.967422
Arl13b	-0.276027	0.967422
Dynlrb1	0.591723	0.967422
Casp9	-0.297991	0.967422
Rhoh	0.589513	0.967422
Plppr4	-0.253888	0.967422
Med18	-0.114296	0.970479
Eef2	0.655489	0.974527
Tmem273	0.472551	0.974838
Tent2	-0.376977	0.981077
Psenen	-0.6256	0.982351
Exosc1	-0.378669	0.982918
Hpse	0.563425	0.983889
Cntrob	-0.156623	0.984146
Gm20707	-0.167629	0.984146
Pold4	0.630632	0.98415
Fam185a	-0.194777	0.984631
Kpna4	-0.491799	0.985353
Arrb2	-0.572736	0.990248
Eno1b	-0.159632	0.990704
Snrnp48	0.552927	0.990704
Birc3	-0.226486	0.991337
Dld	-0.413787	0.991662
Lix1l	-0.207428	0.991662
Cenpc1	-0.267843	0.991662
Nek4	-0.278307	0.991721
Rab5c	0.588922	0.991721
Lcorl	-0.474097	0.992381
Rsl24d1	0.451011	0.992381
Trap1	0.373499	0.992911
Pitpnc1	0.522657	0.992913
Alg8	-0.33966	0.993602
Sirpa	0.572607	0.999628
Jkamp	-0.528412	0.999628
Slc12a6	0.531805	0.999652
Gm20604	-0.166424	0.999744
Rassf8	-0.247508	1
Ranbp9	0.465738	1
Smc3	0.503559	1
Ybx3	0.380464	1
Zkscan2	-0.122518	1
Dus4l	-0.119832	1
Scarb2	-0.649076	1
Uba5	0.444913	1
Ctc1	-0.489733	1
Prxl2b	-0.367513	1
Stx12	-0.440121	1
Nav2	0.46829	1
Fuca1	0.6462	1
Rps6ka1	0.49922	1
Golgb1	0.629105	1
Sart1	0.399627	1
Erbin	0.505961	1
Zdhhc7	-0.30967	1
Mrpl16	0.370647	1
Vps35l	0.460611	1
Dok1	-0.42414	1
Lrp10	0.55177	1
Acsl4	-0.432914	1
Myo9b	0.517079	1
Ppp1ca	0.649718	1
Stard3	0.513902	1
Zfp385a	0.437576	1
Hspd1	0.60015	1
Gatd3a	-0.337424	1
Prelid1	0.596468	1
Golt1b	-0.422153	1
Mphosph8	0.475166	1
Gm10080	-0.122972	1
Denr	0.614739	1
Lgmn	0.516941	1
Nap1l1	0.594991	1
Abcb1b	0.49511	1
Ankrd52	-0.245189	1
Ppp2r1b	-0.212072	1
Mdm4	0.494002	1
Psmd5	-0.279587	1
Reep3	0.635349	1
E2f6	-0.238296	1
Pttg1	0.274827	1
Uvrag	-0.436703	1
Lzts3	-0.112867	1
Klhl7	0.456984	1
Vamp1	-0.305233	1
Lman2	-0.573984	1
Fli1	0.548004	1
Mtch1	0.596541	1
Itgb2	0.691737	1
Arhgap5	0.725091	1
Dido1	0.455313	1
Ube2z	0.374031	1
Gm44835	-0.115749	1
Ywhaq	0.566425	1
Phc2	-0.376369	1
Galk2	0.42268	1
Anxa2	0.466985	1
Ddx21	0.485915	1
Add3	0.423407	1
Mydgf	0.579388	1
Stx7	-0.626154	1
Guf1	-0.303705	1
Tomm7	0.597401	1
Fscn1	0.690759	1
Oaf	0.349599	1
Insig1	0.40287	1
Dram1	-0.129921	1
Irf2bp2	-0.586722	1
Daam1	-0.417986	1
Mid1	-0.185697	1
Sf3a3	0.429572	1
Aebp2	0.4425	1
Zfp354a	-0.142761	1
Milr1	0.589587	1
Lyz2	0.829845	1
Trappc4	0.504312	1
Mcm6	-0.226333	1
Por	-0.374908	1
Map3k1	0.525656	1
Akt1s1	-0.375277	1
Ostc	0.591108	1
Spty2d1	-0.453581	1
Nudt16	-0.348115	1
Mfge8	0.43627	1
Gng12	0.655925	1
Lyrm1	-0.173636	1
Rbbp4	0.494985	1
Gm28661	-0.136729	1
Ppp1r14b	-0.643283	1
Mgat4b	0.437349	1
Parp14	-0.367256	1
Saraf	0.619189	1
Lsm8	0.409254	1
Scfd1	0.416601	1
Tgs1	0.534917	1
Ppp4c	-0.474027	1
Mettl4	-0.254566	1
Fmnl1	-0.465854	1
Ppid	-0.436473	1
Suds3	0.43677	1
1110065P20Rik	0.364757	1
Gm44667	0.445004	1
Atox1	0.634431	1
Sla	0.402572	1
Rpp25l	0.409278	1
Hint3	0.415045	1
Atp13a1	0.395979	1
Snx13	0.420528	1
Abcd4	-0.288528	1
Mir6236	-0.637933	1
Cyb561a3	-0.424176	1
Cdc42se2	0.439588	1
Akna	-0.358197	1
Rpn1	0.635978	1
Usp7	0.44628	1
Brwd1	0.425307	1
Zfp653	-0.254784	1
Tsnax	0.407462	1
Aldoa	0.696325	1
Usp47	-0.369583	1
Ric8a	-0.368625	1
Ltv1	-0.317351	1
Mpc1	0.606251	1
Rgs3	0.403219	1
Nudt9	0.473332	1
Rpl17	0.447671	1
Rnf139	0.36872	1
Slmap	0.460709	1
Thumpd1	-0.303894	1
Vgll4	0.582074	1
Ppp2cb	-0.229226	1
Sdf4	0.645771	1
Sdc3	0.543435	1
Naga	0.522078	1
Lpp	0.407046	1
Lifr	-0.315179	1
Tma7	0.59694	1
Proser3	-0.153411	1
Tor1aip1	0.595796	1
Psmf1	-0.289367	1
Glg1	0.501162	1
Mecr	-0.216344	1
Aco2	0.512448	1
Ccdc97	-0.364838	1
Adarb1	0.476126	1
Gm12522	-0.140756	1
Stk39	-0.208919	1
Cand1	-0.346416	1
Uqcrb	0.582763	1
Ago3	0.429173	1
Camk2g	-0.297908	1
Gm22063	-0.124647	1
Plin2	0.549129	1
Igf2bp3	-0.14726	1
Tmem104	0.389429	1
Cdk2ap2	0.491277	1
Cdk13	0.420022	1
Mrps18a	0.439011	1
Srp9	0.550346	1
Dnajc27	-0.162332	1
Tcof1	0.437424	1
Klf16	-0.168647	1
Gm5141	-0.126594	1
A930001M01Rik	-0.233246	1
Psmd14	-0.421975	1
Gm2011	-0.165133	1
Decr1	-0.308953	1
Dusp7	0.474063	1
Cmc1	-0.452663	1
Arl2	0.392483	1
Rars2	-0.223844	1
Rcn1	-0.216981	1
Sesn3	-0.169728	1
Gtf2h5	-0.513441	1
4930402H24Rik	-0.245425	1
Sall2	-0.222179	1
Eps15l1	-0.300837	1
Fdps	0.459905	1
Ccr2	-0.160808	1
Tbxas1	0.668991	1
Dlc1	-0.121314	1
Rnf10	0.454474	1
Atp9b	-0.356355	1
Nucb2	0.450899	1
Abcd1	-0.336284	1
Pus7l	-0.132635	1
Vbp1	0.413788	1
Sf3a2	-0.30188	1
Nars	-0.572176	1
Gtpbp4	0.438388	1
Ndufaf4	-0.388925	1
Ssr4	0.496119	1
Itfg1	-0.483297	1
Rab11fip2	0.403888	1
Acat1	0.359043	1
Naa20	0.580175	1
Bag6	0.405976	1
Api5	0.410773	1
Speg	0.427206	1
Sub1	0.567406	1
Gfer	0.42209	1
Gm43010	-0.133719	1
2610301B20Rik	-0.242239	1
Gm8925	-0.138749	1
Lgalsl	-0.145488	1
Cybc1	0.454465	1
Tns1	0.406325	1
Syf2	0.540084	1
Noc3l	-0.249447	1
Mkrn1	0.452986	1
Esd	-0.537115	1
Borcs5	-0.148569	1
Sdhd	-0.473373	1
Napa	0.517892	1
Scamp2	0.586252	1
Zfp455	-0.115086	1
Ugp2	0.414894	1
Ckap5	0.419229	1
Tusc1	-0.228384	1
Eid2b	-0.22446	1
Lrif1	0.457707	1
Pdia3	0.6093	1
Cdc42bpa	-0.292969	1
Il27ra	-0.116258	1
Tmem176b	-0.752027	1
Micos13	0.56997	1
Zmat5	-0.340013	1
Bsg	0.59143	1
Vps29	0.556688	1
Rnf11	0.414411	1
4921524J17Rik	-0.221092	1
Micos10	0.594656	1
Rxylt1	0.379021	1
Tmem63a	0.381131	1
Dazap1	0.377662	1
Mrpl4	0.389384	1
Rptor	0.447348	1
Bst2	0.621554	1
Tubb2a	-0.537189	1
Zfp712	-0.148944	1
Prpf38b	-0.585369	1
Spata5	-0.259228	1
Mob1b	-0.349597	1
Taldo1	-0.553008	1
Tango2	0.427503	1
Cnot10	-0.285263	1
Klf7	-0.302996	1
Vim	-0.330234	1
St6galnac4	0.474043	1
Chuk	0.361885	1
D5Ertd579e	0.374694	1
Inka1	0.399782	1
Tlr3	0.362683	1
Ctps2	-0.34534	1
4632427E13Rik	0.609754	1
Ctu2	-0.223676	1
Ube2j1	0.480952	1
Nfu1	0.393011	1
Cpsf7	-0.376584	1
Sgpp1	0.334259	1
Igsf8	0.618771	1
Aif1	0.626811	1
Crbn	0.361635	1
Lztfl1	0.408798	1
Arl10	-0.432564	1
Zfyve21	0.439531	1
Ilrun	0.366665	1
Pus3	-0.222954	1
Tbl1x	0.427419	1
Snapin	-0.447078	1
Micu1	0.372469	1
Hspa5	0.742257	1
Xrn1	0.421177	1
Srp72	-0.453346	1
Rps6kb1	0.444025	1
Bambi	0.381753	1
Slc15a3	0.613327	1
Hddc3	0.378285	1
Gm2a	0.612229	1
Zc3h6	-0.214494	1
H2-DMa	0.707053	1
Tifa	-0.476986	1
Rnf180	-0.291871	1
Rps17	0.469112	1
Rpia	-0.418073	1
Arl1	0.510797	1
Ctbp2	-0.428188	1
Dzip3	0.334325	1
Large1	0.394475	1
Ptchd1	0.398223	1
Trim12c	-0.203834	1
Zfp397	0.398602	1
Guk1	-0.433707	1
Zcrb1	0.48829	1
Prdm4	-0.221098	1
Ubp1	-0.350879	1
Arglu1	0.586086	1
Senp2	0.50858	1
Dgkz	0.56158	1
Lrrc45	-0.237204	1
Tmem163	0.387948	1
Lamb2	-0.336214	1
Hnmt	0.358317	1
Atp6v0a2	0.393571	1
Akirin1	0.562503	1
Lrrc59	0.376376	1
B3galnt1	0.378967	1
Sumf2	0.34178	1
Ndufaf8	0.504275	1
Noc4l	-0.203385	1
Tmem260	0.361375	1
Smarce1	0.365857	1
Parg	-0.327104	1
Napb	-0.176327	1
Gm32856	-0.169861	1
Eif4a1	-0.608157	1
Chst2	0.555734	1
Dda1	0.363021	1
Acss1	0.327488	1
Syvn1	0.366281	1
D17H6S53E	-0.237342	1
Gm46430	-0.233389	1
Rps6kb2	-0.236962	1
Tnfrsf11a	0.435979	1
Rbm22	0.386534	1
Ube3a	0.540724	1
Arfip1	-0.29959	1
Aqr	0.362069	1
Ddx17	0.56595	1
Rhoq	0.46373	1
Suox	-0.117456	1
Ebna1bp2	0.375316	1
Gfpt1	0.394351	1
Tmem231	-0.113947	1
Pkd1	-0.345258	1
Eif3f	0.632143	1
Twf1	0.43606	1
Prdm2	0.3829	1
Ide	0.402317	1
Apex1	0.346308	1
Thbs1	-0.204092	1
Atad3a	-0.303053	1
Gak	0.405649	1
Emsy	0.417254	1
Numb	-0.541031	1
Exosc4	0.335467	1
Pfkl	0.552375	1
Hipk1	0.426739	1
Fam110a	-0.232314	1
Rcbtb2	0.601933	1
Grap	-0.235394	1
Higd2a	0.54639	1
Larp4	-0.431172	1
Tmed5	0.578287	1
Zfp532	0.314252	1
Naa60	-0.317129	1
Numa1	-0.487381	1
Sfxn1	0.367517	1
Cnot8	0.431855	1
Cd300c2	0.597634	1
Mrpl43	0.504973	1
Pdk1	0.509327	1
Xbp1	0.56515	1
Cdkn2aipnl	0.290314	1
C030037D09Rik	-0.122372	1
Zfas1	0.588235	1
Mvb12a	0.389844	1
Rps19bp1	0.383764	1
Mex3c	-0.302976	1
Fam174a	0.545491	1
Trim44	-0.49033	1
Rsrp1	0.579983	1
Mtmr11	-0.131774	1
Vcpkmt	-0.15565	1
Wbp1l	0.414207	1
Hexdc	-0.147392	1
Ccs	-0.362939	1
Insig2	-0.385675	1
Tacc3	-0.108169	1
Phf5a	0.447092	1
Gm43329	-0.154208	1
Slc39a1	-0.480718	1
Sphk2	0.318515	1
Arid2	0.382543	1
Mapk1	0.444195	1
Gm37233	-0.247973	1
Tnfsf8	0.509462	1
Bptf	0.544614	1
Mrpl24	0.497429	1
Ankle2	0.386437	1
Noxo1	-0.147786	1
Ccnl1	0.535888	1
Rai14	-0.323766	1
Ncstn	0.519793	1
Spg20	-0.349425	1
Cops5	-0.416777	1
Ccdc22	0.313162	1
Nelfb	0.356951	1
Padi2	-0.350413	1
Vps28	-0.509847	1
Tbc1d4	0.37259	1
Dnajc14	-0.347296	1
Rnf13	0.550771	1
Clint1	0.556565	1
Comtd1	-0.520934	1
Pggt1b	-0.410546	1
Sem1	0.537873	1
Rtf2	0.422842	1
Nfkbil1	0.323065	1
Arel1	-0.270571	1
Arid4b	-0.435788	1
Ticam2	0.312251	1
Ppp1r15b	0.336321	1
Acaca	0.467053	1
P2ry6	-0.549952	1
Fbh1	0.303645	1
Tmpo	0.389415	1
Smim26	0.426394	1
Ndufa8	0.521032	1
Klrb1b	0.388865	1
Tmem9	0.3364	1
Gar1	-0.302268	1
Tmcc1	0.463854	1
Tnfsf13b	0.416381	1
Ppp3cb	0.389142	1
Nfya	0.371487	1
Zfyve26	0.328454	1
Gngt2	0.589783	1
Cfl2	-0.367571	1
Dock7	0.360556	1
Borcs8	-0.397921	1
Tex264	0.423099	1
Cebpz	0.558859	1
Mrps9	0.332082	1
Sil1	0.427105	1
Slco2b1	0.576115	1
Psmb8	0.566071	1
Psat1	0.573775	1
8030462N17Rik	-0.242303	1
Bzw2	-0.234789	1
Slc38a10	0.531993	1
Cox7b	0.570522	1
Abl1	0.349616	1
Specc1l	-0.327771	1
Uevld	-0.156369	1
B4galt5	-0.206666	1
Sumo1	-0.463539	1
Apobec3	0.449984	1
Gpnmb	0.734625	1
Coq2	0.376176	1
Apopt1	0.351499	1
H4c8	-0.138608	1
Cfap20	0.342854	1
Caprin1	0.551192	1
Homer1	-0.252569	1
Mfsd12	-0.454366	1
Usp40	0.334172	1
Serbp1	-0.544998	1
Cbx3	-0.48429	1
Csf2ra	-0.600105	1
Ebpl	0.433475	1
Zdhhc3	0.362483	1
Cycs	0.471356	1
Gm38365	0.387343	1
Tgfbr1	-0.5757	1
Timm50	0.35015	1
Wwp1	0.386308	1
Lin52	-0.156829	1
Rasgrp3	0.612387	1
Zbtb10	-0.141616	1
Kctd18	-0.244031	1
Malt1	0.39122	1
Snta1	-0.300697	1
Dock8	0.522689	1
Gm17690	-0.107705	1
Eef2k	0.355498	1
Alox5	0.323201	1
Ilk	0.434327	1
Pdzk1ip1	-0.142132	1
Ifnar2	0.527433	1
Banf1	-0.470838	1
Bnip1	-0.233511	1
Gtf2a2	0.414527	1
Rcsd1	0.436695	1
Atp6v1h	0.355903	1
Avl9	-0.359343	1
Psmd10	-0.33962	1
Jak1	0.507211	1
Pop1	-0.151769	1
Peak1	-0.415947	1
Gm47580	-0.123108	1
Xylt1	0.359894	1
Ola1	-0.431767	1
Mtmr3	-0.325747	1
Stx2	-0.352337	1
Spr	0.337517	1
Gm14325	-0.118909	1
Tfg	0.399305	1
P2rx7	-0.424737	1
Cab39l	-0.288388	1
Tex261	0.520843	1
Stk19	0.332539	1
Wdfy4	0.333293	1
Usp37	-0.286622	1
Ap3d1	-0.424184	1
Trak1	-0.341992	1
Zfr	-0.457375	1
Josd2	0.34082	1
Elp1	-0.221349	1
Cnot7	0.434355	1
Slc9a1	0.302029	1
Uqcrc1	0.451222	1
Asl	0.322719	1
Sf1	0.430601	1
Zwint	0.361254	1
Psip1	-0.304871	1
Pdxdc1	-0.386805	1
Cc2d2a	-0.139435	1
Wdfy3	0.370999	1
Leprot	-0.496282	1
Gprasp1	-0.344566	1
[truncated: 15,634 more rows]

## Sheet: Stage2 DAM_Hippocampus
	logFC	P.val
Shroom1	-0.74774	6.63228e-36
Gm34653	-0.425864	1.8052e-34
Dcdc5	-0.425864	1.8052e-34
9130230L23Rik	-0.425864	1.8052e-34
Anpep	-0.425864	1.8052e-34
Gm47924	-0.425864	1.8052e-34
Gm11168	-0.425864	1.8052e-34
Gm47792	-0.425864	1.8052e-34
P2rx6	-0.425864	1.8052e-34
Gm25735	-0.382408	1.8052e-34
Cbx2	-0.382408	1.8052e-34
Ctnnd2	-0.382408	1.8052e-34
4930570B17Rik	-0.382408	1.8052e-34
Katnal2	-0.382408	1.8052e-34
Pak7	-0.326575	2.83381e-34
Plk1	-0.326575	2.83381e-34
Gm35279	-0.326575	2.83381e-34
Smarca1	-0.303301	3.18179e-34
Gm42556	-0.303301	3.18179e-34
Ucp1	-0.303301	3.18179e-34
Gm28729	-0.303301	3.18179e-34
Tigd3	-0.303301	3.18179e-34
Mmp12	-1.06032	2.28304e-33
Mtmr7	-0.382408	1.07039e-25
Gm12892	-0.382408	1.15816e-25
Hlf	-0.574116	8.9297e-24
Nckap1	-0.738821	1.51544e-23
Brinp1	-0.326575	4.80183e-23
5830444B04Rik	-0.557277	3.35383e-22
Gm42793	-0.423142	7.20172e-22
Rec114	-0.969729	7.51202e-22
Cst7	4.5994	3.5009e-21
Paqr6	-0.3005	1.29741e-20
Boll	-0.326575	5.43181e-19
Ednrb	-0.422629	5.46455e-19
Ffar1	-0.419703	2.21443e-18
Rpl29	3.13899	2.52486e-18
Qtrt2	-0.963128	6.15196e-18
Pou3f3	-0.303301	6.37152e-18
Gm10499	-0.718306	6.85183e-18
Nr2f2	-0.419258	1.29249e-17
Gatm	-3.30013	2.29492e-17
AI506816	-1.92628	3.91029e-17
2310047D07Rik	-0.380007	8.91943e-17
Gm49199	-0.422718	5.77569e-15
Gm11944	-0.303301	1.10208e-14
Gprc5b	-0.418453	2.14208e-14
Mrpl53	-0.297852	3.63581e-14
Gm49544	-0.37599	1.20467e-13
Gm49719	-0.423109	1.30996e-13
Camk2n1	-1.19706	5.13993e-13
Plat	-0.300411	1.08003e-12
Myo1g	-0.710394	2.92025e-12
Nup188	-0.999746	5.18092e-12
Mastl	-0.375274	1.16559e-11
Tomm6os	-0.299991	4.19734e-11
Gm45104	-0.299654	4.31489e-11
Pim1	-0.412443	9.0542e-11
Il7r	-0.6134	9.43968e-11
Slc13a3	-0.419283	1.32145e-10
Cdkl4	-0.414031	1.6536e-10
4930451G09Rik	-0.323382	2.37512e-10
Fgfr1	-0.37537	3.81867e-10
4833422C13Rik	-0.303301	1.85107e-09
4930578M01Rik	-0.407765	3.3878e-09
Gem	-0.714061	4.20189e-09
Serpine2	2.11927	5.28946e-09
Wdr78	-0.416525	7.82202e-09
Rpl26	3.9647	1.45699e-08
Emp3	-1.86771	1.93502e-08
Gm11767	-0.297357	2.02765e-08
Gm2396	-0.416335	2.52434e-08
Fam234b	-1.02806	2.69865e-08
BC049352	-0.412595	4.97224e-08
Fabp7	-0.295023	6.25815e-08
Gm49322	-0.296168	6.30586e-08
Zscan30	-0.323434	1.14003e-07
Gm50232	-0.404681	1.16558e-07
Lgals1	-2.14474	1.68377e-07
Slc6a1	-0.371056	2.00334e-07
Nostrin	-0.322917	2.05645e-07
Arhgef9	-0.297275	2.33139e-07
5430431A17Rik	-0.369077	3.10523e-07
Fam219b	-1.14514	4.1748e-07
Hmgb3	-0.413393	4.28217e-07
Gm8494	-0.32407	4.94675e-07
9330160F10Rik	-0.816613	5.82857e-07
Lst1	-1.74528	1.04625e-06
Dtna	-0.369167	1.08021e-06
Sfxn2	-0.948741	1.24639e-06
Gm44775	-0.407087	1.26934e-06
Clec4a3	-0.857692	1.32114e-06
mt-Tt	-0.36159	1.68346e-06
Tagln3	-0.293676	1.70994e-06
Ahrr	-0.317514	1.82017e-06
Aebp1	-0.366598	2.37499e-06
Stab1	-1.58951	2.37685e-06
Gm38297	-0.39859	2.49157e-06
Ccl9	-2.6884	2.80806e-06
Gm47260	-0.397977	3.29875e-06
1700120C14Rik	-0.370325	3.29994e-06
Arhgap23	-0.376742	3.4824e-06
Serpinf1	-0.652021	3.72275e-06
Enpp6	-0.316401	4.12748e-06
Gm10653	-0.311208	4.65728e-06
Aass	-0.626138	5.03746e-06
Slc7a6	-0.906164	5.46018e-06
Gnas	1.70661	5.58552e-06
Slamf7	-0.414427	5.61786e-06
4430402I18Rik	-0.374098	7.4813e-06
Gm19412	-0.289303	7.65781e-06
Macrod2	-0.321577	8.69688e-06
E130215H24Rik	-0.413508	8.9376e-06
Gm47320	-0.290848	1.0089e-05
2310043P16Rik	-0.413721	1.04187e-05
Rtkn2	-0.363617	1.49803e-05
Gimap9	-0.295569	1.8802e-05
Ly6a	-0.367107	2.37376e-05
Ank	2.80855	3.06106e-05
Slc9a7	-0.642811	3.20856e-05
Lsm14b	-0.924025	4.11807e-05
Ccdc61	-0.731016	4.30629e-05
Zfp773	-0.413902	4.4214e-05
Mical2	-0.408422	4.62661e-05
Hspb3	-1.01309	4.69403e-05
Tmem63a	-1.44908	6.80922e-05
R74862	-0.519656	8.64736e-05
Cpt1c	-0.314544	8.64736e-05
Gm6341	-0.317608	8.70216e-05
Gm26513	-0.31646	9.35829e-05
Wdr6	-0.701969	9.41519e-05
Zfp799	-0.760053	9.41519e-05
Fmc1	-1.30372	9.94037e-05
Lfng	-0.656847	9.96219e-05
Trmt5	-0.585311	0.000137487
Cry2	-0.311322	0.000152042
Cnn2	-0.371939	0.000157212
Papolg	-0.664529	0.000171267
Pfdn5	1.54484	0.000178277
Gm29361	-0.364039	0.000201839
Rnf227	-0.762733	0.000260138
Gm31166	-0.367083	0.000314434
Gas5	1.67778	0.000346268
Syne2	-0.434562	0.000346268
Ptprg	-0.304758	0.000349127
Rpl35a	1.37074	0.000357952
Pirb	-0.406291	0.000372065
Treml1	-0.362169	0.000517675
Sertad1	-0.394467	0.00054739
Cd99l2	-1.10583	0.000579155
Gm5113	-0.358618	0.000582762
Gm49741	-0.51959	0.000582762
Hif1a	1.96302	0.000582762
Gpr4	-0.313183	0.00061306
Apoe	3.19762	0.000660778
Trf	1.85489	0.000803162
Cadm1	1.9574	0.000809328
Csnk2a3	-0.671912	0.000809328
Laptm5	1.02662	0.00082848
A830008E24Rik	-0.615796	0.000841335
Gm12184	-0.362367	0.000862443
Syngr1	1.5277	0.000914196
Hspe1	1.78103	0.000940175
Spef2	-0.360428	0.00100732
Gm13657	-0.565655	0.00100732
Ermn	-0.405228	0.00104267
Gm49041	-0.571362	0.00104322
Zfp949	-0.72053	0.00113461
L3hypdh	-0.564337	0.00127191
Dcp1a	-0.643982	0.0013439
Ndrg4	-0.279387	0.00137032
Eef1d	1.63325	0.00140565
Gm46224	-0.711471	0.00160558
Gm17745	-0.439596	0.00164322
Dusp13	-0.3494	0.00172832
Ramp1	1.85163	0.00194436
Sult1a1	-0.973821	0.00197217
Gm48062	-0.284356	0.00198046
2810429I04Rik	-0.351701	0.00200998
Zmynd15	-0.567948	0.00202956
Asxl1	-1.00504	0.00213466
6430590A07Rik	-0.629706	0.00232083
9230114K14Rik	-0.363444	0.00236033
4633401B06Rik	-0.287362	0.00237903
Haus5	-0.278745	0.00238375
Slc1a2	-0.358266	0.00241948
Srsf7	-1.61342	0.00314372
Pot1b	-0.689121	0.00314372
Tctn3	-0.680041	0.00348758
H2ac8	-0.29546	0.00348758
Zfp280c	-0.657237	0.00371248
Hk1	-0.631928	0.00371248
Upp2	-1.03075	0.00405302
Lilra5	-0.310922	0.00407951
Gm41764	-0.392356	0.00518757
Gm47664	-1.12322	0.00518757
Gm43692	-0.290552	0.00528402
Agps	-1.06563	0.00582401
Trem2	0.958963	0.00626639
Ak4	-0.278442	0.0062782
Farp2	-0.351671	0.00632523
Rpp38	-0.647175	0.00643176
Ahnak2	-0.817104	0.00643176
Gm37082	-0.839452	0.00643176
Gm7658	-0.3493	0.00721548
Gm16845	-0.396208	0.00724871
Lrig2	-0.696718	0.00724871
Gm43005	-0.354875	0.00770836
Ms4a6b	-0.75073	0.00771313
BC055324	-0.284752	0.00787618
Gm15513	-0.281643	0.00826411
Slc26a2	-1.08505	0.00826719
Lancl2	-0.313383	0.00842616
Naaa	-1.06267	0.00853961
Adgre1	-1.76509	0.00921747
Gm43460	-0.386474	0.00937162
Gm42595	-0.353089	0.0113806
Elmo1	-1.41437	0.0114535
Nup43	-0.443763	0.0128713
Caprin2	-0.283586	0.0132111
Gm37760	-0.803802	0.0132111
Zfp993	-0.303081	0.0132111
Mtpap	-0.726677	0.0132111
Snx27	-1.18463	0.0137772
1110059E24Rik	-0.902514	0.0138952
Atf7ip	-1.2813	0.0139877
Gm42559	-0.303218	0.0142844
Rpap1	-0.683116	0.0145326
2610008E11Rik	-0.616892	0.0148707
Ints13	-0.594635	0.0148707
Tgfb1	1.655	0.0148707
Rexo4	-0.988701	0.0148707
Slc35a3	-0.867639	0.0148707
Kat2b	-0.657338	0.0148707
Axl	1.92756	0.0148728
Adipor1	1.55161	0.0153333
Gm37569	-0.304996	0.0158101
Gm43360	-0.287075	0.0158101
Gm46404	-0.420408	0.0163591
Vps72	-1.06416	0.0163591
Anks3	-0.704341	0.0168723
Ammecr1	-0.393743	0.0178522
Aldoa	1.54457	0.0182811
Zfp992	-0.862539	0.0182811
Hexa	1.07888	0.0186567
Flna	-0.894614	0.0187861
Pxmp2	-0.284235	0.0191313
Zfp869	-0.878767	0.0198264
Fbxo45	-0.560045	0.0198264
Gm44044	-0.384895	0.0200995
Dock10	-1.38096	0.020326
Galnt6	-0.386491	0.020326
Zfp775	-0.301406	0.0211139
Rnf17	-0.283115	0.0225979
Abcc3	-1.18042	0.022859
Rfxank	-0.613844	0.0236382
Gm43275	-0.30192	0.0236382
Pias3	-0.618298	0.0236382
Ralgds	-0.297672	0.0245361
Ctnnal1	-0.453164	0.0247241
Prkci	-0.60601	0.0247928
Camk2d	-1.23352	0.0247928
Gm49493	-0.28906	0.0252788
Gm38056	-0.663526	0.0253645
Fbxw9	-0.632337	0.0258688
Pik3r1	-1.23718	0.0259643
Zfp811	-0.340932	0.0259946
Kin	-0.790486	0.0264122
Cplane1	-0.613695	0.0268633
Hspa8	1.16326	0.0274364
B3gnt2	-0.351895	0.0275539
Edn1	-0.350026	0.0286655
Trp53inp1	-0.609034	0.0287231
Myadm	-0.93362	0.0287836
Mtif2	-0.821036	0.029349
CT010467.1	-2.04934	0.0293586
Calr	-1.14929	0.029578
Cd80	-0.382885	0.0297935
Npl	-1.47215	0.0298359
Ddx46	-1.22085	0.0309165
Zfp518b	-0.295861	0.0309165
Vps25	-0.391378	0.0320523
4930581F22Rik	-0.621747	0.032868
Mphosph6	-0.884563	0.0328939
Snrnp200	-1.01541	0.0330028
Slc49a4	-0.863991	0.0331863
Gstm1	-0.599727	0.0332749
3110040N11Rik	-0.648379	0.0334864
E2f2	-0.272722	0.0334864
Rasgef1b	-0.649945	0.0341142
Ulk2	-1.3088	0.034233
Atp9a	-0.357136	0.0362431
Mctp1	-0.631377	0.0363686
Ftl1-ps1	-2.85474	0.0376788
Tmem140	-0.682591	0.0383922
Cenpt	-0.385303	0.0415587
Casp8	-1.15002	0.0416766
Iscu	1.4019	0.0423686
Pdia3	-1.1978	0.0424833
Cpe	-0.27372	0.0425026
Cox6a2	2.08962	0.0427748
Tmem185b	-0.926668	0.0433124
Rnf219	-0.591768	0.0437655
Lrig3	-0.305192	0.0439202
Rnaseh1	-0.738916	0.044411
Igf1	2.2426	0.0444648
Tmem104	-0.995788	0.0444648
Msantd4	-0.707824	0.0444648
Paxip1	-0.539443	0.0447694
Tnpo3	-0.999967	0.0450685
Gm14296	-0.378595	0.0452557
Lmbrd2	-0.950474	0.0456085
Khdrbs3	-1.03468	0.0456085
Clec2i	-0.541262	0.0457306
Ehd4	1.42319	0.0458565
Zeb1	-0.942564	0.0463726
Dnajc11	-0.796833	0.0470367
Chmp2a	1.37667	0.0470367
Pdia6	-1.34684	0.0470367
1500004A13Rik	-0.279263	0.0472141
Aen	-0.600788	0.0493767
mt-Atp8	-1.61475	0.0494669
Ano6	-0.632736	0.0494669
Sergef	-0.609852	0.0498768
Sirt2	1.38826	0.0505187
Mdk	-0.374683	0.0511079
Trappc1	-1.19227	0.0514989
Srxn1	-0.364499	0.0525289
Ubac2	-0.870551	0.052708
2410006H16Rik	1.70111	0.0532841
Klk8	-1.32416	0.0533126
Ankrd49	-0.985425	0.0540559
Cenps	-0.307133	0.054793
Cdc42	-1.10151	0.054793
Carm1	-0.617363	0.0554161
Nsun6	-0.617241	0.055419
Rad9b	-0.383413	0.0575322
Tmed3	1.23235	0.0575322
Esco1	-0.871214	0.0577531
Trak1	-1.04829	0.0579317
Phtf2	-0.608659	0.0587748
Rnf113a1	-0.291014	0.0598228
Rtn4	-1.33859	0.0611183
Selenbp1	-0.524792	0.0616896
Rps19	0.842902	0.0617743
Gm48375	-0.304732	0.0617743
Pcdhga9	-0.348171	0.0619432
Pold1	-0.339225	0.0624381
Rps6-ps4	-0.944882	0.062918
Abraxas2	-1.04523	0.0645066
Tmem44	-0.277994	0.0645066
Chsy1	-0.658433	0.0651363
9530078K11Rik	-0.521752	0.0667883
Gtf3c3	-0.639804	0.0691692
Bbs9	-0.787227	0.0695266
AI504432	-0.612551	0.0702057
Jmjd1c	-1.36721	0.0704923
Rps16	0.731702	0.0704923
Rgl1	-0.624439	0.0716483
Gm9825	-0.276105	0.0767081
Lgals3bp	1.60314	0.0768053
Phka1	-0.375755	0.0769755
Prkar1a	1.30097	0.0769755
Abhd16a	-1.01751	0.0806672
Ndufs2	1.27247	0.0822982
Gm9887	-0.301471	0.0823869
Rpl19	0.742804	0.0823869
Slc46a3	-0.838627	0.0823869
Ap4e1	-0.486089	0.0840826
Dcaf17	-0.844963	0.0841061
Gng12	1.39506	0.0849316
Lilr4b	-0.37372	0.0849316
Rpl41	0.738482	0.0853217
Arid4b	-1.10417	0.0863231
Hdhd2	-0.276076	0.0870298
Prdm4	-0.396089	0.0884783
Tubb4a	-0.37099	0.0896057
Fuca1	1.23528	0.0898703
Pdia5	-0.577019	0.0902845
Etv1	-0.58508	0.0905054
Eef2	1.20819	0.0906096
Ifi30	-1.44741	0.092978
Ms4a6d	-1.17417	0.0938922
Jpt1	-1.23502	0.0938922
Zc3h7a	-0.965347	0.0938983
Polr2l	-0.775584	0.0943468
Mrpl30	1.23715	0.0951329
Mettl27	-0.291486	0.0955358
Rps9	0.830333	0.0956005
Cyb5d2	-0.662688	0.096879
Ube2i	-1.19465	0.096879
Dnajc2	-1.06745	0.0976955
4732471J01Rik	-0.266862	0.0984941
Sparcl1	-0.279958	0.0984941
Gm14418	-0.289185	0.0987858
Gpr34	1.25745	0.0995239
Cox7a2l	1.07698	0.0995564
0610012G03Rik	1.29176	0.0995564
Spcs3	-1.15649	0.100142
Scaf11	1.31287	0.100359
Tpt1	0.660468	0.100863
Rheb	1.1781	0.100891
Gmeb2	-0.33544	0.104695
Suox	-0.37133	0.105295
Pcbd1	-0.310339	0.105383
Mtbp	-0.291475	0.105914
Sgk1	-1.69073	0.106436
Eef1b2	0.831004	0.106805
Gm42971	-0.579016	0.106805
H2-D1	1.40515	0.106805
Poldip3	-0.851876	0.106805
Nsmce2	-0.840238	0.106805
Cst3	-1.01696	0.106952
Acat2	-0.356351	0.107956
Rrp1b	-0.717499	0.108652
Rps20	0.728775	0.110041
Scrib	-0.625547	0.110041
Baiap2l2	1.37462	0.111457
Gpt	-0.287481	0.112667
3110009E18Rik	-0.378004	0.114861
Rps11	0.685533	0.115072
Abcf3	-0.671876	0.11654
Fau	0.718842	0.11654
Ctsc	-1.19725	0.11654
Gak	-0.943586	0.11717
Wdr25	-0.273574	0.117792
Rpl21	0.804679	0.118286
Zfp157	-0.780481	0.118992
Tent5c	1.34091	0.119216
Rpl23	0.696909	0.119948
Egr1	-0.394755	0.120678
Ddb2	-0.300338	0.121219
Stard7	-0.570534	0.123329
Lrrc25	-0.580862	0.123329
Fan1	-0.350656	0.124043
B230354K17Rik	-0.50605	0.124043
Rac3	-0.345505	0.124043
Ncoa5	-0.55667	0.124043
Gm21988	-0.299711	0.126523
Ctif	-0.329575	0.126805
Tmem62	-0.356191	0.129402
Fabp3	1.34663	0.130539
Gm11696	-0.335161	0.131215
Rps21	0.701743	0.131605
Ctsd	0.895068	0.131605
Cdk20	-0.367813	0.132221
Git1	-0.63095	0.132221
Fzd8	-0.332933	0.132497
Agpat4	-0.606684	0.136367
Rps4x	0.754894	0.13645
Vim	-0.823403	0.139218
Atp2c1	1.25619	0.139945
Rpl17	0.757519	0.140039
AI480526	-0.577881	0.140039
Nat8f1	-0.326097	0.140039
Gm43300	-0.328171	0.14068
Rnf180	-0.663701	0.141863
Zfp426	-0.524314	0.142742
Gm4356	-0.293875	0.142906
Dynlt1c	-0.303056	0.142931
Srgn	1.20947	0.142931
Rpl18a	0.705867	0.143931
Eif2s1	-1.01733	0.144557
Uqcrh	1.00014	0.146226
Csf3r	1.21088	0.148555
Mettl3	-0.606097	0.151226
Tcta	-0.53618	0.158523
Ddrgk1	1.13794	0.158679
Rab23	-0.375422	0.158679
Xrcc5	-0.499551	0.15972
Tcp1	1.15624	0.161043
Camk2b	-0.349827	0.161043
Acot8	-0.568964	0.16141
Gm40466	-0.542685	0.162545
Acvrl1	-0.803479	0.163147
Atp5c1	1.15045	0.163533
Mccc2	-0.409802	0.163533
Ing1	-0.838683	0.1655
Pdxk	-0.526422	0.168642
Kif13a	-0.468517	0.168821
Slc44a2	1.15785	0.168982
Mrpl41	-0.918683	0.168982
Ulk4	-0.377502	0.168982
Rpl10	0.699294	0.168982
Rpl18	0.7291	0.168982
Ppcdc	-1.13643	0.169505
Icmt	-0.548069	0.169505
Odc1	-0.681819	0.169947
Zfas1	1.36143	0.170182
Abca9	-1.19495	0.170861
Tmem234	1.14458	0.170861
Ccdc14	-0.301944	0.170861
Tcn2	1.18713	0.170861
Rps28	0.795304	0.172227
Idi1	-0.48954	0.172656
Tchp	-0.57093	0.172656
Tmem161a	-0.599498	0.172942
Zcchc3	-0.343996	0.172942
Rpl24	1.02743	0.172942
Ccdc115	-0.900613	0.172992
Abcc4	-0.287489	0.173028
A930004J17Rik	-0.58031	0.174019
Erp44	-0.993127	0.176341
Aacs	-0.267899	0.176763
Mon1a	-0.331122	0.177732
Rcan1	-0.604163	0.180243
Zfp963	-0.325831	0.18083
Mir99ahg	-1.20184	0.181458
4833417C18Rik	-0.331753	0.182557
Ppp2r5b	-0.376789	0.182885
Calm2	-1.03776	0.18292
Clec7a	1.22371	0.18292
Gm49797	-0.342376	0.18423
Dtwd2	-0.289628	0.18423
Pemt	-0.263926	0.186413
Hook2	-0.382228	0.18746
Plaat3	-0.694673	0.18746
Tyrobp	0.787235	0.187533
Nsmaf	-0.685202	0.190706
Tef	-0.575511	0.191262
Mtmr6	-0.928315	0.191262
Ms4a7	-0.505757	0.191262
Atp2b1	-1.23065	0.191262
Tpi1	1.31186	0.191391
Sfpq	1.15702	0.192184
Pex7	-0.796985	0.192774
Gpatch2	-0.62094	0.197628
Rptor	-0.85488	0.1978
Atp8a2	-0.86278	0.199443
Cox17	1.15552	0.199794
Naip5	-0.721691	0.201711
Csnk2b	1.01353	0.20173
Snrnp48	-0.99143	0.202771
Rhoa	-0.870075	0.203128
Slc30a1	-0.450131	0.203745
Sema4g	-0.539676	0.204303
Rpl5	0.813952	0.205071
Fcer1g	0.695193	0.205137
Gm47731	-0.264341	0.210263
Edc3	-0.498855	0.210263
Ano10	-0.601506	0.211686
Otulinl	-1.07047	0.213167
Rap2a	1.11334	0.213353
Taf15	-1.02463	0.214973
Vwa8	-0.392687	0.217243
Sec61a2	-0.776744	0.217243
Card11	-0.385681	0.217535
A130071D04Rik	-0.975911	0.218701
Gm10925	-0.285666	0.219966
Oscp1	-0.373453	0.223031
Rnf170	-0.644264	0.223031
Eef1a1	0.720876	0.223031
Cxcl16	-1.25439	0.223031
Rpl37	0.656435	0.223714
Stxbp4	-0.344187	0.224801
Man1a	-0.851356	0.225604
Wdr44	-0.584655	0.225604
Top3a	-0.368329	0.225604
Slc25a53	-0.273685	0.225604
Pigu	-0.708633	0.226536
Fam129a	-0.663282	0.227005
Hebp1	-1.0643	0.227482
Apbb1	-0.271226	0.227482
Pcx	-0.272773	0.227482
8430429K09Rik	-0.274722	0.228492
Tmem165	-0.865346	0.228492
Glo1	-0.819149	0.228492
Slc10a3	-0.563599	0.230177
Tfdp2	-0.550546	0.230177
Chtf8	-0.265523	0.230177
Fgfrl1	-0.342587	0.230981
Ap3m1	-0.728731	0.232752
Rprd2	-0.662156	0.23544
Gm20696	-0.269542	0.235917
Yeats2	-0.535119	0.236605
Mtrex	-0.726446	0.236605
A930007I19Rik	-0.555615	0.236668
Gm11808	-0.67361	0.236668
Arfgef2	-0.555471	0.237543
Nelfa	-0.586639	0.237543
Fabp5	2.07578	0.241195
Fth1	0.739281	0.24329
Stt3b	-0.884734	0.24503
Zswim9	-0.332341	0.24503
Pgk1	1.23672	0.24503
Mir703	0.99195	0.24503
Clta	0.89893	0.24838
Esr1	-0.359539	0.249133
Ncbp3	-0.718101	0.250271
Pde3b	-1.17289	0.250271
Wdr75	-0.535065	0.251175
Elmsan1	-0.52623	0.251175
Rnh1	1.04582	0.251175
Gm10177	-0.574233	0.253459
Rpl3	0.776074	0.255884
Rpl12	0.653512	0.255908
Iqgap3	-0.346494	0.255908
Cysltr1	-0.785489	0.258701
Grk4	-0.279049	0.258701
Gpi1	1.14821	0.259646
Serpinb9	-0.44736	0.261826
Ccdc71l	-0.556865	0.261826
Tnfrsf12a	-0.361295	0.262123
Eif3j1	0.998468	0.262485
Rgs2	-1.13011	0.262565
Eif3i	1.09372	0.263534
Tepsin	-0.283583	0.264443
Zdhhc24	-0.507547	0.264443
Smarcad1	-0.80791	0.265085
Zfp677	-0.324523	0.268319
Naip6	-0.564319	0.268319
Icam1	-0.79695	0.268319
Psap	-0.917247	0.269809
Scd2	1.40119	0.269809
Serinc3	-0.898064	0.274327
Rps14	0.611772	0.274327
Ppp2r5d	-0.389177	0.278397
Zfp964	-0.261355	0.278412
Cd48	1.14929	0.278515
Pih1d1	-0.739084	0.280371
Pet100	-1.10491	0.281347
Sec24a	-0.593506	0.282852
Rmdn3	-0.538703	0.28392
Nphp1	-0.338634	0.286698
Smpdl3a	1.08695	0.286698
Arl5c	-0.574294	0.287625
Bcl2a1b	1.16605	0.287625
Eps8	-0.273963	0.287625
Cep78	-0.308776	0.287625
Arpc5	1.11692	0.28827
Sipa1l2	0.978354	0.289795
Rplp1	0.518613	0.289795
Adh5	0.988982	0.289795
Ndufb9	1.0436	0.290605
Napa	1.00913	0.291271
Spint1	0.957331	0.293446
Vezf1	-0.651087	0.294012
Gabarap	0.856173	0.294012
Plxdc2	0.757627	0.295327
Ccl3	1.91868	0.295327
Rps3	0.592496	0.296959
Cep128	-0.275548	0.297614
Dynlt1f	-0.472971	0.299241
Atg12	-0.641438	0.303405
Smpdl3b	-0.273231	0.303405
Renbp	1.01689	0.303405
Gm10275	-0.327576	0.303405
Slc16a3	1.09137	0.304582
Dguok	0.980955	0.306211
Dpy30	-0.800852	0.306451
Fchsd1	-0.261614	0.308302
Snrpg	-1.04027	0.309072
Wdfy1	-0.763963	0.309819
Clec4a2	-0.266729	0.31121
4632404H12Rik	-0.286079	0.311528
Dipk1a	-0.45208	0.315584
Aptx	-0.525288	0.316054
Psmb1	1.00194	0.316986
Gm45894	-0.278744	0.316986
Map1lc3a	1.06885	0.317062
Gm40841	-0.361963	0.317062
Ldha	1.11089	0.31724
Vps35	-0.998699	0.31724
Zeb2os	-0.905624	0.317299
Rtraf	1.05112	0.317651
Il4i1	1.28961	0.317651
Naglu	1.12749	0.317907
Fam117a	-0.267488	0.317907
Prkra	-0.661032	0.324113
Bnip2	-1.02794	0.324887
Ift27	-0.530974	0.324887
Ecscr	-0.684025	0.324887
Fgd3	-0.484323	0.324887
Rps13	0.657497	0.329427
Rbis	-0.788066	0.33381
Ankrd13d	-0.270108	0.334302
Ppib	-0.696538	0.334302
Atp1a3	1.06235	0.336538
Canx	-0.885485	0.337924
Mtch1	1.02727	0.33871
Oga	-0.792543	0.343235
Rpl4	0.761811	0.343235
Itpr3	-0.326415	0.343695
Golt1b	-0.768048	0.347798
Tnrc6a	-0.88706	0.351181
Gm9993	-0.448264	0.354975
Zfp319	-0.396959	0.355105
Aup1	0.993432	0.35993
Sqor	-0.747051	0.35993
Tprn	-0.28165	0.35993
Vps13a	-0.58698	0.361221
Rpl10a	0.68081	0.365056
Smap2	0.955383	0.365589
Orc2	-0.504255	0.365589
Eif3f	1.0353	0.368034
Gm11652	-0.27237	0.368034
Slc43a2	-0.59453	0.368034
D10Wsu102e	-0.658986	0.368191
Gm37298	-0.51765	0.37166
Gm26542	-0.27346	0.375735
mt-Cytb	0.935028	0.376367
Eif3l	0.917124	0.37797
Sh3pxd2a	-0.537607	0.37797
Ppp1r12a	0.948504	0.378426
Tor3a	-0.710581	0.380867
1700030K09Rik	-0.344546	0.386651
Bola2	1.04384	0.386651
Ap2m1	0.965005	0.387966
Cd200r4	1.07116	0.390548
Pea15a	1.05236	0.39109
Commd3	0.942948	0.392177
Tomm5	0.914884	0.397238
Gcat	-0.282372	0.401997
Vps39	-0.584894	0.404951
Ldhb	-1.05332	0.405318
Saraf	0.919084	0.405318
Gm48442	-0.352402	0.405729
Gm48768	-0.255139	0.406049
Cmtm3	0.933627	0.407352
Mllt3	-0.284119	0.408144
S1pr2	-0.276491	0.4082
Rnpep	0.967327	0.4082
Gm45223	-0.755537	0.409165
B230219D22Rik	0.949711	0.409165
Setd7	-0.442165	0.411112
Vdac2	0.817868	0.411398
Rps5	0.641937	0.412494
Nudt7	-0.340434	0.414395
Olfm4	-0.269565	0.414395
Npc2	0.654385	0.414395
Lyrm4	-0.347547	0.416527
Uqcrc2	0.894895	0.416564
Tm9sf3	0.959239	0.421116
5830408C22Rik	-0.283075	0.421116
Gm9645	-0.316081	0.421116
Phactr4	-0.569765	0.421116
AI413582	0.933999	0.421116
Serp1	1.03785	0.421116
Mrps30	-0.499276	0.422029
Srrt	-0.76741	0.422507
Tmem29	-0.431107	0.423089
Minar1	-0.277347	0.423089
Rpl39	0.579167	0.423799
Uap1l1	0.914942	0.424956
4930404N11Rik	-0.338437	0.42741
Ccdc28b	-0.505089	0.427578
Gm20257	-0.312539	0.428254
Arhgap12	-0.728494	0.431185
Abca1	-1.13186	0.433403
Ophn1	-0.868177	0.43584
Dhrs11	-0.272994	0.435882
Got1	0.921873	0.43884
Tada1	-0.530905	0.440236
Eri2	-0.346992	0.442085
Srsf6	0.950203	0.442085
Nfe2l2	0.973555	0.442751
Rchy1	-0.669233	0.449321
L3mbtl3	-0.476689	0.449475
Pdhx	-0.447579	0.450183
Sipa1	0.890167	0.450183
Pum2	0.974696	0.451485
Nrip1	-0.938148	0.451496
Nagpa	0.93848	0.451496
Rps12	0.532539	0.451496
Pan3	-0.816652	0.451496
Pld1	-0.592374	0.453453
Fgd2	-0.795341	0.455527
Zfp568	-0.253567	0.462084
Atox1	0.925228	0.462426
Gngt2	1.03132	0.462426
Cox7c	0.730773	0.462426
Ch25h	1.31841	0.464746
Slc25a32	-0.336155	0.467763
U2surp	0.937463	0.468659
Arhgap30	-0.910434	0.468659
Kptn	-0.352204	0.472417
2010315B03Rik	-0.485377	0.472417
Mrtfb	-0.351432	0.473494
Manf	-1.1088	0.473494
Mfsd4b4	-0.315575	0.473494
Zscan2	-0.286077	0.473494
Twf2	-0.894133	0.473494
Pnn	0.975419	0.473494
Tmem106b	-0.816067	0.473688
Vrk1	-0.534053	0.474641
Wsb1	-0.921275	0.476422
Snta1	-0.505178	0.476422
Ttc1	-0.702213	0.477372
Srek1	0.897513	0.482981
Tyk2	-0.543054	0.482981
Gnb5	-0.328989	0.482981
Arhgap19	-0.467432	0.483422
Trmt112	0.968986	0.486204
Copb1	0.873802	0.487286
Gm5086	-0.845189	0.490199
Fam193b	-0.57337	0.490199
Ccdc73	-0.354283	0.49102
Naca	0.712033	0.49102
Trnt1	-0.515988	0.495076
Khsrp	-0.571815	0.495076
Abtb1	-0.549478	0.495076
Samhd1	-0.707087	0.495076
Wasf2	0.968812	0.496171
Srp68	-0.649621	0.496653
Otud6b	-0.56557	0.496986
Zfp456	-0.279899	0.496986
Unc93b1	0.925455	0.498028
Chd6	-0.788553	0.501872
Erlec1	1.01795	0.50367
2810004N23Rik	-0.7181	0.506141
Arfgap3	-0.535709	0.50729
Trir	0.929726	0.507438
Ccr5	-1.00012	0.512665
4933406I18Rik	-0.519078	0.514855
Ggh	0.998988	0.514855
Fez2	-0.833934	0.514855
Slu7	-0.72108	0.514855
Atf5	-0.524836	0.514855
Mtus1	-0.809841	0.514855
Tbc1d5	-0.773499	0.514855
Arl3	-0.674231	0.514855
Lrfn1	-0.253396	0.514855
Egln1	0.828296	0.515575
Prkcb	-0.821875	0.515575
Nf2	-0.457058	0.515575
Tnip2	-0.581227	0.515575
Zfp644	-0.848072	0.515575
Gm32849	-0.409711	0.515575
Coa7	-0.340683	0.515575
Tle5	0.96216	0.515662
Tmed10	0.840282	0.517561
Ccr1	-0.390384	0.522145
1700021F05Rik	-0.513044	0.522145
Tgds	-0.33461	0.522145
Gm20707	-0.280673	0.522582
Arf5	0.916242	0.523794
Rsl1d1	-0.830482	0.524132
Xkr8	-0.31651	0.524132
Ubn2	0.921305	0.527091
Nxt1	-0.537807	0.527197
Ramac	-0.611297	0.527981
Appbp2	-0.665255	0.529263
B230118H07Rik	-0.592131	0.529588
Nmnat1	-0.322618	0.530233
Pold4	0.938055	0.53168
Praf2	-0.485108	0.534267
Gm10384	-0.298002	0.534267
Dap	-0.882403	0.534556
Diablo	-0.751649	0.534657
Mtm1	-0.510173	0.537054
Ccnl1	0.855347	0.538334
Cycs	0.832306	0.540339
Nom1	-0.599643	0.54084
Nr2c2	-0.593673	0.54199
Pip4k2a	0.834277	0.54199
Layn	-0.24495	0.542115
Gm43681	-0.251601	0.542264
Plagl2	-0.468701	0.545361
Psme3	-0.538122	0.545361
Hpcal1	-0.695903	0.545536
Smim11	0.787997	0.547554
Pign	-0.628442	0.547554
Katnal1	-0.3319	0.547848
Pebp1	0.847757	0.548956
Snrpe	0.905139	0.549902
Gm1976	-0.246349	0.55377
Mus81	-0.343652	0.55377
Gm10260	-0.818177	0.55377
Tnfaip8	-0.789075	0.55377
Bbs7	-0.313565	0.554135
Ktn1	-0.888036	0.55918
Copb2	0.811544	0.560122
Zfyve21	0.836123	0.560122
Oxa1l	0.802642	0.56038
1700123O20Rik	-0.608712	0.56038
Dusp11	0.834741	0.562373
Sap18	0.793846	0.563405
Ufl1	-0.755217	0.563405
Hnrnpdl	-0.797846	0.563405
Cwc27	-0.445378	0.569064
Plekhn1	-0.535252	0.569872
Anapc4	-0.496465	0.570594
Ttll4	-0.348012	0.570955
Lman2l	-0.746144	0.570955
A530017D24Rik	-0.388372	0.575166
Fut8	-0.47169	0.578584
Lypla1	-0.559118	0.578584
Slc25a14	-0.333919	0.581037
Tnks	-0.463146	0.581737
Gtf3a	-0.698703	0.581737
Adprhl2	-0.494104	0.581737
Rsrc2	-0.899875	0.581825
Rce1	-0.549768	0.582291
Slc9a9	0.858188	0.582507
Aldh1l2	-0.273917	0.587239
Rrp9	-0.456093	0.587242
Fli1	0.834908	0.587242
Rps26	0.672886	0.587242
Mymk	-0.328462	0.587242
Lgi2	0.864193	0.587242
Rps15	0.530346	0.587242
Cndp2	0.910387	0.587242
Gcnt2	0.878603	0.58731
Aarsd1	-0.257525	0.58731
Thumpd3	-0.675688	0.587319
Zfp638	0.854358	0.588418
1600020E01Rik	-0.376666	0.592679
Alox5ap	-1.00278	0.592679
Ap2a1	-0.657927	0.592679
Emc6	-0.738432	0.595095
Tor1aip1	0.886495	0.598864
Skiv2l	-0.525026	0.605496
Cat	-0.629278	0.606884
Zfhx3	-0.993345	0.606899
Zfp142	-0.333403	0.610308
Gm9320	-0.255401	0.612431
Gm45716	-0.280752	0.612808
Slc35f6	0.765147	0.617872
Ubl4a	-0.650023	0.617872
Rnf111	-0.671678	0.618124
Loxl3	-0.273565	0.61894
Malat1	-1.1294	0.619149
St14	0.860784	0.621155
Bbs4	-0.283616	0.621348
Rpl14	0.591705	0.62164
Sec14l1	0.805294	0.62164
Cers4	-0.287029	0.62164
Pi4k2a	-0.616382	0.62164
Tmem9	-0.633498	0.622163
Phf11b	-0.499098	0.622768
Jdp2	-0.257079	0.622768
Atp5d	0.895422	0.62402
Ppfia4	1.02732	0.633705
Tcirg1	0.880147	0.635258
Rpl6l	-0.319162	0.635258
Spg21	0.783203	0.635258
Cox5b	0.866108	0.635258
Rps24	0.494559	0.635258
Pecam1	-0.584491	0.635258
Dtnbp1	-0.853664	0.635258
Psmc3	0.83371	0.636164
Nip7	-0.518539	0.63722
Ddx17	0.86611	0.63722
Med13l	-0.666433	0.64004
Txnl4a	0.791855	0.640654
Timp2	0.79247	0.641263
Agpat3	0.814539	0.641771
Kif3b	-0.499366	0.641771
Nfkb1	0.828189	0.643028
Snap23	0.772115	0.64453
Cyc1	-0.783694	0.64453
Mlf2	0.847286	0.64453
Polr1e	-0.243085	0.644559
Nop16	-0.523697	0.644559
Cd63-ps	-0.501302	0.644559
Tmem241	-0.27144	0.647875
Ssx2ip	-0.441514	0.647875
Elp2	-0.472694	0.647875
Ube2q1	0.807771	0.647875
Get4	-0.473671	0.647875
Rnpepl1	-0.697128	0.647875
Ascc3	-0.594849	0.647875
Gbf1	-0.668681	0.647875
Zfp738	-0.501234	0.647945
Zdhhc20	-0.818571	0.647945
Ppp1r14b	-0.872018	0.648284
Susd3	-0.786791	0.650853
Cd47	0.853059	0.650853
Ripor1	-0.335276	0.651462
Rps29	0.450848	0.651524
Dleu2	0.946367	0.652732
Rbak	-0.272986	0.653987
Ncln	-0.687948	0.653987
Dctd	-0.275637	0.654145
Taf10	0.867821	0.655637
Hook3	0.853548	0.655637
Mrpl14	0.719819	0.655637
Vcp	-0.897618	0.655637
Zfp994	-0.498426	0.656697
Trappc4	0.759555	0.658008
Atpsckmt	-0.49159	0.658023
Mcm9	-0.331291	0.659239
Gm32031	-0.23935	0.659489
Pros1	-0.866829	0.660989
Uap1	0.812489	0.661164
Itgb1	-0.881452	0.663341
G6pc3	0.738358	0.663341
Nrf1	-0.494978	0.663434
Asph	-0.817061	0.665845
Rwdd1	0.750077	0.665845
Gm1673	1.16656	0.666408
Gm34589	-0.492316	0.667581
Mef2d	0.786209	0.667785
Thap1	-0.306539	0.670162
Mrpl11	0.716763	0.670162
Mrps25	-0.623848	0.670162
Ap5m1	-0.487086	0.674091
Zfp655	-0.427625	0.674829
Mapre3	-0.269837	0.674829
Colgalt1	-0.876047	0.676324
Pigf	-0.458348	0.676765
Trappc6b	0.758374	0.682329
Atf7	-0.60019	0.682968
Ndufa5	0.820113	0.685986
Nol9	-0.306047	0.685986
Psd4	-0.304274	0.687346
Zmpste24	-0.733129	0.688787
Glipr1	0.860491	0.689687
Litaf	0.908443	0.689687
Rp9	0.844936	0.691402
Commd7	0.750365	0.692034
Ube2b	0.813332	0.692034
Nol7	-0.832983	0.692034
Gmpr2	-0.652532	0.692034
Pon2	0.859867	0.694123
Gm2237	-0.246428	0.695616
4931406P16Rik	-0.637903	0.696896
Ing2	-0.418977	0.697637
Fbxl4	-0.239824	0.702375
Cd300ld	-0.260607	0.702375
Tcf25	-0.846184	0.702762
Adnp	-0.244665	0.704605
Mien1	0.820939	0.704605
Samsn1	0.894313	0.704605
Wdr12	-0.508068	0.704605
Lmo4	-0.624387	0.704605
Slc38a10	0.912816	0.704605
Nktr	0.910977	0.704605
Ucp2	0.843513	0.705721
Egln2	-0.585616	0.705753
Tyw3	-0.25152	0.710565
Lrba	-0.560048	0.710713
Mocs2	-0.620386	0.711599
Mmp2	-0.448952	0.713026
Polg2	-0.304744	0.713026
Zkscan1	-0.484454	0.713026
Csnk2a1	0.681115	0.714816
Atp6v0c	0.56787	0.715529
Psmb4	0.856769	0.71651
Sprtn	-0.252815	0.71651
Tmco1	-0.894724	0.71752
Mtap	-0.472	0.720955
Crlf2	0.977541	0.720955
Tmem39b	-0.339632	0.723695
Arhgap22	-0.417563	0.723695
Selenof	0.738684	0.723695
Siva1	0.732252	0.723695
Chst15	-0.269962	0.723695
Polr2k	0.716899	0.723695
Mrrf	-0.429684	0.724897
Mrpl54	0.741275	0.727328
Cebpz	0.847976	0.730615
Snx9	-0.581076	0.731337
Cdk2	-0.30624	0.733028
Trub2	-0.442692	0.733028
Zfp933	-0.276697	0.733028
Rpl27	0.713612	0.733028
Psme1	-0.856684	0.733028
Commd9	-0.63977	0.736924
Ermp1	-0.45872	0.736924
Pdlim4	-0.590521	0.739406
Thoc3	-0.436051	0.746189
Cdc37	-0.803791	0.746746
Ids	-0.555431	0.746746
Ezh2	-0.24153	0.74679
Zkscan3	0.693394	0.74679
Tmem176a	1.09273	0.74679
Tcf12	-0.661036	0.746987
Mier1	-0.792715	0.746987
Vegfb	0.833607	0.746987
Ddx28	-0.312945	0.746987
Rab18	0.726945	0.746987
Slc25a38	-0.334066	0.74721
Ubl3	0.815219	0.749774
Pacsin1	0.776169	0.749774
Bet1	-0.629116	0.752463
Abcb4	-0.435936	0.752463
Polr2e	0.790408	0.752463
Ccdc50	-0.783813	0.752463
Cpne3	0.773107	0.752614
Ndufc2	0.754593	0.756142
Sirt1	-0.325062	0.756169
Clk4	-0.607803	0.75806
Itfg1	0.745108	0.75806
1700017B05Rik	0.704055	0.75806
Adssl1	0.960783	0.75806
Plpp1	0.773389	0.758489
Abcb10	-0.303923	0.758489
Gm15772	-0.656532	0.758489
Hsd17b11	0.79608	0.760751
Tmed2	-0.855561	0.760775
Gng5	0.562788	0.761645
Cryl1	0.740682	0.762344
Acly	0.732702	0.764137
Tnrc6c	0.717747	0.765659
Ero1lb	-0.51279	0.769403
Sdf4	0.67708	0.771242
Snrpb	0.806239	0.772154
Atp5g1	0.828414	0.773654
Arl8a	0.770882	0.775648
Atic	-0.529239	0.777616
Higd1a	0.715587	0.777793
Tmem179b	0.812006	0.779329
Arfip1	-0.426499	0.780111
Pisd	-0.44184	0.780111
N4bp2l1	-0.511438	0.780111
Creb3l2	0.799311	0.780134
Gm10029	-0.236703	0.781971
Gm12258	-0.25072	0.783437
Chn2	0.79056	0.784423
Copg2	-0.484754	0.784814
Cpsf6	0.746957	0.786706
9930111J21Rik2	0.847261	0.786706
Tlnrd1	-0.439286	0.787261
Snx5	0.803965	0.787681
Zfp64	-0.319926	0.790219
Rala	0.714872	0.790219
Cwc15	0.770377	0.791455
Smarcd1	-0.5139	0.794642
Zfp574	-0.279935	0.794642
Pgp	0.701076	0.79639
Tmf1	0.746621	0.798185
Zfp770	-0.368427	0.798469
Copg1	-0.511391	0.799192
Slc31a1	-0.580624	0.800242
Usp8	-0.82104	0.801628
Dnajc25	-0.538786	0.805923
Eif1a	-0.702709	0.80731
Pfkl	0.826965	0.807782
Rnf26	-0.432843	0.807782
Hadhb	0.692126	0.807782
Pdcl	-0.480368	0.808338
Dgkd	0.775184	0.808863
Fuca2	0.798275	0.808863
Oxct1	0.823792	0.809422
Rpl36a	0.579592	0.809422
Coa3	-0.755256	0.809422
Cfap298	-0.364611	0.809422
Acbd6	0.685131	0.809422
Shprh	-0.471092	0.809422
Cyb561a3	-0.604555	0.809422
Abcg1	0.832369	0.809422
Rab7	0.739395	0.809422
Svbp	-0.758431	0.809422
2810013P06Rik	-0.455372	0.809422
Tmem119	-1.05094	0.809422
4930402H24Rik	-0.323011	0.809422
Chst2	0.926781	0.809422
Khdrbs1	0.727611	0.809422
Naif1	-0.251812	0.809422
Hsp90b1	-0.625515	0.809983
H2bc4	0.872388	0.810757
Ubap2l	-0.767964	0.810757
Cbl	-0.725771	0.810757
Rps6kc1	-0.395922	0.811466
B4galt5	-0.314929	0.816076
Comtd1	0.792783	0.816192
Naa50	0.664787	0.816192
Crebl2	-0.286861	0.817372
Bud13	-0.257912	0.818367
Snrnp27	0.730411	0.818863
Acaca	0.693303	0.818863
Fkbpl	-0.307271	0.818863
Otud3	-0.244553	0.81917
Dhx9	-0.692137	0.81917
Tmem160	0.808295	0.81917
Gdpd1	-0.231893	0.81917
Uba52	-0.756563	0.81917
Adam10	-0.766266	0.81917
Hpse	0.90999	0.81917
Acox1	-0.479961	0.81917
Gm44291	-0.248354	0.81917
Idnk	0.670725	0.820766
Gm12543	-0.349356	0.822829
Wnk1	-0.862384	0.822829
Polm	-0.305979	0.822829
Smim7	-0.666927	0.822829
Glrx2	-0.604533	0.822829
Vps37a	0.705219	0.822829
Fem1b	-0.409469	0.822829
Sphk2	-0.454365	0.822829
Cd83	0.9057	0.82527
Lrp1	-0.830908	0.827092
Aaas	-0.231006	0.827092
Ctsa	0.60841	0.827092
Zfp40	-0.312349	0.828756
Lcp2	-0.687682	0.828995
Sil1	0.692398	0.828995
Foxo3	-0.471408	0.828995
Patl1	-0.4265	0.828995
Suz12	-0.613297	0.829182
Kif21b	0.697173	0.829182
Ube2k	0.696402	0.829182
Csnk1e	0.771913	0.829756
Usp33	-0.458437	0.835187
Klhdc1	-0.289113	0.835715
Ppp1ca	0.773854	0.835856
Asb10	0.739354	0.836245
Hsd17b4	0.699561	0.839279
Riok3	0.648664	0.840614
Plpp7	-0.253069	0.840614
Flnb	-0.311736	0.840696
Larp4b	0.756911	0.840696
Fkbp4	0.696402	0.841739
Apobec3	0.633423	0.845089
Pdha1	-0.476067	0.845091
Clcf1	-0.259724	0.84613
Shq1	-0.255935	0.847699
Akap13	-0.815619	0.847699
D1Ertd622e	-0.530202	0.847699
Smim19	0.671054	0.847699
Ctla2b	-0.238568	0.849279
Cyth4	0.759209	0.849279
Sdc3	0.737788	0.849347
Atp7a	-0.457798	0.850823
Fpgt	-0.265648	0.851871
Dapp1	-0.439516	0.852971
Mfsd8	-0.304563	0.852971
Clstn1	0.684406	0.852971
Csf1	0.949238	0.852971
Gm42418	-1.2249	0.852971
Car2	-0.262873	0.853234
Habp4	-0.315384	0.85982
Stn1	-0.232988	0.85982
Sacm1l	-0.584338	0.863528
Ccdc134	-0.2557	0.863528
Ptpn6	0.776953	0.863528
Rab5if	0.746688	0.864454
Zpr1	-0.4731	0.866719
Gm43775	-0.339082	0.866719
Sp110	-0.599661	0.866719
Nrbp1	0.640297	0.868611
Mphosph9	-0.309816	0.868836
Tirap	-0.268778	0.870004
Wdr83os	-0.798702	0.87123
Mtx1	-0.545685	0.87123
Npnt	-0.645926	0.876334
Tmem176b	0.934204	0.876334
Casd1	-0.604868	0.876334
Rp2	-0.60492	0.877891
Dbnl	0.660112	0.878568
Bckdhb	-0.237783	0.879368
Hexdc	-0.248847	0.880357
Ncor1	0.783534	0.880357
Syncrip	0.662003	0.880357
Tgif1	-0.632704	0.880357
Otulin	0.661414	0.880357
Mcur1	0.683438	0.880357
Herc4	-0.520148	0.881484
Thoc1	-0.553387	0.882686
Blvrb	-0.653116	0.882686
Mrps14	-0.725514	0.886852
Serpine1	-0.405622	0.886974
Lrmp	0.69631	0.886974
Cyba	-0.549247	0.888313
Tox4	-0.627322	0.888313
Pfas	-0.322106	0.889333
Ralb	-0.654855	0.889333
Cct2	0.775865	0.889333
Ranbp2	0.655678	0.889333
Slc29a1	-0.666872	0.891195
Mpi	-0.276255	0.892709
Tprgl	0.718176	0.892709
Atp2a2	0.765263	0.896959
Hipk1	0.634596	0.896959
Rpl37rt	0.614449	0.896959
Efhd2	0.800888	0.896959
Tifab	0.660487	0.897173
Atf4	-0.6564	0.899305
Chrac1	0.671363	0.903007
Tomm34	0.614826	0.903007
E430021H15Rik	-0.251317	0.903007
Cdk19	0.651509	0.904775
Mcmbp	-0.52606	0.904775
Tnni2	0.651995	0.904903
Rpain	-0.429197	0.908105
Gde1	0.768869	0.908105
Mbd2	0.659299	0.908905
Tmsb10	-0.968369	0.908905
St3gal5	0.71163	0.908905
Nid2	-0.257382	0.908905
Oaf	-0.450802	0.910083
Rhbdf2	-0.256977	0.910083
Psmb2	0.716965	0.910083
Nde1	-0.466196	0.912295
Dhrs3	0.755147	0.914889
Cfh	-0.826776	0.914889
Chd9	-0.665761	0.914889
Scand1	0.763998	0.914889
Stk38	0.649638	0.914889
Mat2b	0.61397	0.914889
Cdk9	0.639566	0.914889
Eif3b	0.628096	0.914889
Nhp2	0.665835	0.91949
Pds5b	-0.455594	0.920374
Tram1	0.770805	0.920539
Flad1	-0.335769	0.920601
Sdhb	0.718217	0.925377
Rnls	-0.264542	0.926369
Copa	0.700587	0.926874
Gpbp1	0.611602	0.926874
Mir142hg	-0.302181	0.926874
4833411C07Rik	-0.303359	0.927751
Mocs1	-0.270059	0.927751
Zfp106	0.658248	0.927751
Smim26	0.650046	0.927751
H2az2	0.637022	0.927751
Nudcd1	-0.26937	0.927751
Gemin5	-0.317546	0.927751
Rps27a	0.417567	0.929026
Cdc42se1	0.582167	0.929026
Ostc	-0.735767	0.929026
Alkbh5	0.651233	0.929026
Trappc9	-0.421442	0.929026
Traf6	-0.313253	0.930423
Nsmce4a	-0.597176	0.931751
Plcg2	0.650941	0.931975
Zfp787	-0.483138	0.932433
Trmt10a	-0.336528	0.933476
Man2a2	0.742769	0.933586
Zmiz1	0.755978	0.933586
Klhl25	-0.410109	0.933586
Large1	-0.491189	0.933869
Vamp4	0.625183	0.933869
Sf3a3	-0.521509	0.933869
Camkk2	0.660223	0.933869
Krit1	0.687414	0.93495
Ttc28	-0.760596	0.93495
Mrpl47	-0.298017	0.934979
Tifa	0.625087	0.93594
Sf3b5	0.712771	0.939125
Ptpra	0.712774	0.939125
Tle1	-0.248906	0.939125
Rpl13	0.407688	0.939125
Cenpc1	-0.285553	0.940155
Tomm40l	-0.296942	0.943285
Tpr	-0.829638	0.944856
Usp19	-0.589156	0.948411
Timm10b	0.717357	0.951267
Notch2	-0.506365	0.953223
Grpel1	-0.61696	0.953223
Sat2	-0.278329	0.955226
Arid1a	-0.699577	0.955226
Snrpc	0.634302	0.955226
Pag1	0.741358	0.957306
Snx2	0.659094	0.957306
Son	-0.573089	0.957834
Klf13	0.678218	0.957834
Plekhb2	0.598187	0.957895
Rpl38	0.49461	0.957895
Bst2	0.815653	0.958198
Arpc1a	0.725084	0.958673
Lat2	-0.82405	0.958673
B4galt6	-0.474471	0.958673
Mtch2	0.625245	0.96454
Zfp532	-0.434387	0.965639
Isoc2b	-0.283092	0.967785
Wipf2	-0.435793	0.967785
Wbp4	0.660872	0.967785
Cdc16	-0.408018	0.967785
Aim2	0.613566	0.968312
Tmem205	0.698937	0.9704
Maged1	0.742565	0.9704
Lnpep	0.617555	0.971201
Mapk1	0.603923	0.971201
Zfp830	-0.439223	0.971201
2610507B11Rik	0.590837	0.9735
Mycbp	-0.319454	0.9735
Pdcd6	0.66108	0.9735
Gm37589	-0.250259	0.9735
Dhrs7	0.708997	0.9735
Trim23	-0.319621	0.9735
Rnaseh2c	-0.659167	0.9735
Sptssa	-0.756748	0.974095
Bach1	0.654962	0.974095
Dkk2	0.911555	0.974095
Gm8730	0.616084	0.974095
Pcyt2	-0.469047	0.974177
Pvr	-0.296318	0.974177
Pcbp1	0.722792	0.974177
Cdk4	0.658292	0.974177
Mt2	-0.325588	0.976758
Epb41l4aos	0.636966	0.977813
Rbbp7	0.607245	0.977813
Dnajc13	0.623389	0.977842
Ntpcr	-0.736999	0.978256
Idh3b	0.618062	0.978358
Ube2h	0.616572	0.979844
Syngr2	0.725309	0.980029
Tspo	0.747337	0.980029
Dyrk2	-0.616547	0.980029
Ildr2	0.594305	0.980029
Rps3a1	0.466343	0.980029
Gch1	-0.281026	0.981072
Anapc16	0.611725	0.98312
Ubp1	-0.462472	0.984007
Ptpn1	0.729136	0.984951
Piga	-0.264729	0.984951
Gm5547	-0.246246	0.984951
Dhx29	-0.414392	0.984951
Emg1	0.655167	0.984951
3110056K07Rik	-0.357535	0.984951
Eva1a	-0.473646	0.984951
Gm47445	-0.239503	0.984951
Tmem60	-0.556621	0.984951
Ube2m	0.69787	0.985318
Pin1	0.573503	0.985923
Crip1	0.876273	0.986469
Rab33b	-0.289568	0.987271
Ssr3	-0.679347	0.990005
Jund	0.810499	0.990005
Phf10	-0.4035	0.990005
H2-Ob	0.772251	0.990005
Nudt6	-0.254143	0.990005
Ubac1	-0.409433	0.990005
Ccdc86	-0.479031	0.990005
Rif1	-0.557072	0.990005
Rnf10	-0.585738	0.990005
Stx7	0.71547	0.990005
Hscb	0.624427	0.99108
Jkamp	0.642033	0.991338
Mtfp1	-0.241331	0.992319
Rpl8	0.434729	0.992319
Grwd1	-0.287076	0.994856
Clns1a	0.590819	0.99691
Ifitm10	-0.318653	0.999192
Gm49599	-0.595437	0.999192
Egr2	-0.426608	0.999192
Gpr108	0.600953	0.999192
Zfp326	0.544195	0.999192
Rab1a	0.693569	0.999326
Arpp19	-0.670138	0.999326
Rpl31	0.643722	0.999818
Hax1	-0.502459	0.999818
Arhgap27	-0.437613	0.999818
Cd164	0.777711	1
Fam49b	-0.717027	1
Zfp429	-0.255664	1
Eif4ebp1	-0.547297	1
Ralgps2	-0.370056	1
Ddx18	0.597365	1
Blvra	0.600014	1
Surf1	0.561183	1
Rpl11	0.414798	1
Ccnyl1	-0.25392	1
Slc15a4	0.597025	1
Fermt3	-0.737508	1
Ugp2	0.55152	1
Samd8	0.608631	1
Ocel1	0.503711	1
Arhgef40	-0.490704	1
Clint1	-0.726956	1
Ptp4a3	0.650639	1
Ddx58	-0.312748	1
Myom1	-0.232091	1
Ccny	0.588653	1
Dnajb6	-0.767178	1
Csnk1g2	-0.623582	1
Neurl1a	-0.524912	1
Hpgd	-0.855216	1
Uri1	-0.412162	1
Dstn	0.687622	1
Rps18	0.493995	1
mt-Nd4	0.775853	1
BC051226	-0.243407	1
Ipcef1	-0.252274	1
H2-M3	-0.688906	1
Elk3	0.721413	1
Fcho2	-0.699313	1
Tuba1c	-0.396737	1
Ankrd40	0.572661	1
Orai1	0.671118	1
Cnih4	-0.656017	1
Nfix	0.561781	1
Ctbs	0.558813	1
Slc39a1	0.575905	1
Uqcrb	0.692556	1
Gaa	0.758655	1
Vipas39	-0.41062	1
Mapre1	-0.674628	1
Sar1a	0.694073	1
Dcaf8	0.608717	1
Atp6v0a2	-0.483325	1
Rfc1	0.590668	1
Cox4i1	0.462143	1
Rps6ka5	-0.327684	1
Cd82	0.587287	1
Il10ra	-0.608088	1
Pigx	0.555021	1
Mtrf1	-0.27386	1
Tmem259	0.604061	1
Fnip2	-0.60697	1
Ppp2r1a	0.574902	1
2021-03-02	0.57149	1
Fmn1	-0.445582	1
Rbm45	-0.245107	1
Pik3r4	-0.397256	1
Ndufa6	0.727683	1
Tasor	0.62267	1
Pilra	-0.534984	1
Atrip	-0.251395	1
Snhg8	-0.688129	1
Pex2	-0.53839	1
Cul1	-0.635732	1
Prcp	-0.610317	1
Kcmf1	0.570117	1
Zfp697	0.565931	1
Msn	-0.682779	1
Kmt2a	-0.649576	1
Tlk1	0.593163	1
Eif4a2	0.732959	1
Txndc16	0.58123	1
Ccl12	-0.484658	1
Mpg	-0.4458	1
Parp14	-0.438275	1
2610037D02Rik	-0.440077	1
Rhoc	0.616661	1
Gigyf1	-0.543436	1
Ndufaf1	-0.297195	1
Msl1	0.583152	1
2021-03-05	0.545713	1
Srprb	-0.531237	1
Map2k2	0.707513	1
Tmem97	-0.435613	1
Lag3	-0.992549	1
Ap1ar	-0.408432	1
Ltn1	-0.39137	1
Jam2	0.625927	1
Ctss	0.421848	1
Syf2	0.681563	1
Yif1b	0.688162	1
Scarb1	0.549596	1
Mcrip1	0.630318	1
Ercc1	-0.381849	1
Atxn10	0.724088	1
Hltf	0.563423	1
2900076A07Rik	-0.278042	1
Parp6	-0.2459	1
Usp2	0.701019	1
Cyp4f13	-0.438967	1
Plp1	-0.562981	1
Gm5617	0.617685	1
Gm20703	-0.252184	1
Klf6	0.603055	1
Pigs	0.567707	1
Hnrnpa1	-0.745385	1
Irak2	0.552382	1
Brd7	-0.61479	1
Pwp2	-0.232641	1
Med29	0.509729	1
Arpc5l	0.669512	1
Slc38a7	-0.41239	1
Birc2	-0.450497	1
Il10rb	-0.685871	1
Slc38a2	0.610469	1
Nit2	-0.390659	1
Atp5e	0.565768	1
Ccser2	-0.310371	1
Mrpl20	-0.623989	1
Tmem163	0.551004	1
Cenpa	-0.235955	1
Saysd1	0.554142	1
Pex11a	-0.247215	1
Mpp1	0.568684	1
Acp1	0.543678	1
Mrpl55	-0.471662	1
Exosc5	0.544631	1
Gorasp2	0.528022	1
Srpr	0.677724	1
Mon2	0.547462	1
Nrde2	-0.298937	1
Arhgap18	-0.30065	1
Tmcc1	-0.540756	1
Bud31	0.536095	1
Osbpl11	0.510757	1
5031439G07Rik	-0.426845	1
Myl2	-0.327742	1
Pak1ip1	0.540296	1
Gm37420	-0.435346	1
4930453N24Rik	-0.432094	1
Rb1cc1	0.586686	1
Hras	-0.566005	1
Kbtbd7	-0.236606	1
Dnaja1	0.693426	1
Pcmtd1	0.70134	1
Ptpn21	-0.316646	1
Elp3	-0.295336	1
Eea1	0.628993	1
Il3ra	0.615344	1
Vps26a	0.565603	1
Pkib	0.736655	1
Smc3	0.572446	1
Dnm2	0.613967	1
Mdm4	0.586788	1
Vrk3	-0.485252	1
Cd84	-0.798726	1
Arl6ip4	-0.551875	1
Ap3b1	0.580841	1
Hpf1	0.689025	1
Cox7a2	0.638498	1
Mrtfa	-0.227188	1
Hfe	0.549721	1
Sf1	0.561656	1
Itpr2	0.633355	1
Ltbr	0.507969	1
Ddx31	0.580401	1
Zfp866	-0.236735	1
1700052K11Rik	-0.240381	1
Ube2q2	-0.393013	1
Usp42	-0.270916	1
Sgta	0.525495	1
Vdac1	0.661583	1
Amfr	-0.598637	1
Rnf126	-0.438195	1
Dpy19l1	0.561872	1
Zmym2	-0.387455	1
Acer3	-0.67533	1
Hnrnpul2	-0.559623	1
Ybx1	-0.648866	1
Nelfe	0.535989	1
Wbp11	0.56728	1
Cptp	-0.249094	1
Anp32e	0.584485	1
Serbp1	0.643053	1
Atf1	0.483052	1
Fam32a	0.605511	1
Sertad2	-0.443468	1
Ttc4	-0.415303	1
Rab5a	-0.582027	1
Dpm2	0.526583	1
Arid5b	-0.651582	1
Ppt2	0.545605	1
Mpst	0.521142	1
Bambi	0.554547	1
Ndufa12	0.535346	1
Arfgef1	-0.556345	1
Ykt6	0.544495	1
Uhrf2	0.529678	1
Pla2g15	0.702765	1
Fam168b	0.538787	1
Rere	0.540345	1
Cep57l1	-0.231116	1
Ndufv1	0.514923	1
Rpn2	-0.620288	1
Mtif3	-0.333669	1
Etfb	-0.596447	1
Creg1	0.486304	1
Gmfb	0.552397	1
Gm13436	-0.249439	1
Rab28	-0.420123	1
Arhgap45	0.686464	1
Shc1	-0.384374	1
Ext2	0.551653	1
Pdrg1	0.502348	1
Atp13a2	0.624724	1
Gm37033	0.589615	1
Adgrg1	-0.572373	1
Cnot7	0.525612	1
Smarca4	0.565079	1
Cdc25a	-0.234534	1
Slc9a6	-0.296578	1
Paqr7	0.502505	1
Txnrd1	-0.423151	1
Sh3kbp1	-0.636156	1
Atp5o	0.671563	1
Timm23	-0.582212	1
Caap1	-0.400532	1
Fam53b	0.546937	1
Mitf	0.6201	1
Usp38	-0.292965	1
Aasdh	-0.286161	1
Rasa1	0.558402	1
Ogfr	0.534041	1
Taf1d	-0.60178	1
Ino80b	0.530466	1
Nlk	-0.434922	1
Cd22	0.560704	1
Rpl10a-ps1	0.566573	1
Cdk12	0.549655	1
Snap29	-0.415294	1
Trmt2a	-0.458606	1
Gm5905	-0.229064	1
Uqcrfs1	0.640439	1
Mrps18c	-0.563273	1
Retreg1	0.686741	1
Rnaset2a	0.673982	1
Ywhah	0.590698	1
Gm43200	-0.224851	1
Kbtbd4	-0.28144	1
Gm37677	-0.24206	1
Yy1	-0.607384	1
Rad23a	-0.513186	1
Metap2	0.659721	1
Sparc	0.728741	1
Comt	0.637604	1
Selenom	0.670176	1
Zcchc17	0.50952	1
Hipk2	-0.513977	1
Abcd2	0.705063	1
Ubtf	0.560908	1
Srp72	-0.577936	1
Otub1	0.507027	1
Rpl28	0.387128	1
Igfbp4	-0.233669	1
Rdh14	0.496965	1
Hcfc1r1	0.610826	1
Rab9	0.482327	1
Gm46430	-0.25512	1
Herc1	-0.531195	1
Hnrnpc	0.662848	1
Ube2z	-0.420668	1
Gm31597	-0.218443	1
Ankra2	0.480845	1
Gtpbp10	-0.232746	1
Jagn1	0.510627	1
Osbpl8	0.530644	1
Nit1	-0.417397	1
Irf1	-0.269064	1
Piezo1	-0.223162	1
Ncf4	-0.553778	1
Mknk1	0.565077	1
Fkbp8	0.666495	1
Eif4b	0.682472	1
Slc35a2	0.515573	1
Tpm4	0.549403	1
Cebpb	0.672978	1
Gp9	-0.253349	1
Nup133	-0.29592	1
Mrpl21	-0.502678	1
Clock	-0.432582	1
Yif1a	-0.535491	1
Klhl6	-0.665611	1
Mt1	0.728961	1
4833445I07Rik	-0.21427	1
Psmc1	0.523428	1
Mrps23	0.471014	1
Eid1	0.657045	1
Clgn	-0.449062	1
Srpk2	-0.602252	1
Rsrc1	0.540985	1
Eml4	-0.673141	1
Prdx3	0.494722	1
Ubxn4	0.644429	1
Samd4b	-0.438059	1
Fbxw11	-0.424213	1
Galns	0.504652	1
Cxxc5	0.642621	1
Ecpas	0.533786	1
Ttc37	-0.321621	1
Faim	0.516974	1
Cox14	0.603691	1
Strn3	0.541155	1
Sfr1	0.6493	1
G3bp1	0.630688	1
Mrto4	0.530981	1
Slc39a11	-0.319403	1
Speg	0.497924	1
Cope	0.649819	1
Rnf7	0.618981	1
Prpf40a	0.629607	1
Angel2	0.510835	1
Tmem131	-0.517107	1
Psmd12	-0.57577	1
Pitpna	-0.648884	1
Hus1	-0.273259	1
Sh3glb2	-0.415119	1
Tmem222	0.488335	1
Nono	0.626213	1
Txlna	-0.461917	1
Slc11a1	0.73363	1
Tlcd2	-0.246754	1
Rab6a	0.506333	1
Galk2	0.510969	1
H13	0.607836	1
Srsf11	0.66303	1
Timm17b	0.525659	1
Snrpa	0.520699	1
Aga	0.546982	1
Gm38043	-0.291224	1
Prkdc	-0.237621	1
Zfp346	-0.23299	1
Alg5	-0.618369	1
Gm8093	-0.248927	1
Selenot	-0.619769	1
Nenf	0.679355	1
Zfp874b	-0.237261	1
Tap1	-0.45562	1
Fam3a	-0.574144	1
Lyz2	0.614812	1
Chchd5	0.495157	1
Nkap	0.47255	1
Ascc1	0.458476	1
St8sia4	0.588408	1
Kitl	-0.271253	1
Zfp84	-0.273554	1
Ywhae	0.610639	1
Xiap	0.617385	1
Apaf1	-0.284362	1
Anp32b	0.665761	1
Lsm7	0.490386	1
Mdh1	-0.635538	1
Ssb	0.637748	1
Sec23ip	-0.390595	1
Bhlhe40	0.482438	1
Golga4	0.647557	1
Zeb2	-0.732755	1
Zmat2	0.609858	1
Aph1a	0.574476	1
Mboat7	0.528101	1
Dpm3	0.645457	1
Lactb	0.509275	1
Actb	-0.559903	1
Fam214a	0.452231	1
Eny2	0.49392	1
Dusp16	-0.231857	1
Plaur	0.626915	1
Cops9	0.591403	1
Mpv17	0.494891	1
Usp18	-0.260854	1
Dnase2a	0.657365	1
Ebp	-0.604489	1
Phkg2	-0.411758	1
Zfp414	-0.238258	1
Usp48	0.502931	1
Ndufb10	0.656195	1
Lmna	-0.272995	1
Mybbp1a	0.503364	1
Slc29a3	-0.641329	1
Lyl1	0.479622	1
Slc35b2	0.552889	1
Zfp780b	-0.27886	1
Arl1	-0.579779	1
Hdac5	0.458015	1
Sec61b	-0.637425	1
Pcf11	0.504528	1
Chchd2	0.504906	1
Grina	0.65629	1
Vps45	-0.270882	1
Naalad2	-0.46989	1
Vbp1	-0.468936	1
Wdfy4	-0.41241	1
Lpcat3	0.601934	1
Cops2	0.49431	1
Actr8	-0.389719	1
Tra2a	-0.675799	1
Chmp1b	0.484516	1
Pld2	-0.299647	1
Ctnnd1	-0.433122	1
Zfp748	-0.240776	1
Irf8	0.603971	1
Sh3glb1	0.61606	1
Tgfa	0.482575	1
Tcea1	0.481446	1
Gm48585	-0.234842	1
Ralbp1	0.620003	1
Med30	0.490581	1
Trim8	0.530815	1
Fat3	0.498411	1
Phb2	0.619615	1
Pttg1	0.351084	1
Acot6	-0.233238	1
BC031181	0.603357	1
Dnase1l1	-0.268039	1
Atg16l2	-0.292559	1
Dpm1	0.454027	1
Ndufa13	-0.57194	1
Cds2	0.477137	1
Lrch4	-0.235816	1
Vps36	0.490678	1
Cln5	0.599108	1
Ppp1cb	0.475956	1
Mios	-0.231662	1
Lmf1	0.48183	1
Ei24	0.478758	1
Xlr	-0.645608	1
Triap1	0.487262	1
Rps2	0.429463	1
Aggf1	0.481501	1
Mrc2	0.550997	1
Babam2	0.518598	1
Zfp407	-0.387454	1
Unkl	-0.227519	1
Gnl3	-0.551537	1
Rpl7a	0.468386	1
Kat6a	0.47893	1
Ddx23	-0.394294	1
Ube2f	0.514847	1
Cdc42se2	-0.476121	1
Polr3k	-0.365988	1
Gyg	0.655964	1
Pomp	-0.6055	1
Snn	-0.432313	1
Cx3cr1	-0.525245	1
Mthfsl	-0.512739	1
Tnfrsf11a	-0.488123	1
Idh3g	-0.543316	1
St8sia6	0.669109	1
Wdr11	-0.33357	1
Tmtc3	-0.257608	1
Slc38a6	0.490751	1
Xbp1	0.68238	1
Slf2	0.529155	1
Pkm	0.685534	1
Mrpl4	0.481078	1
Lgals8	0.491424	1
Gm37233	-0.289961	1
Adap1	0.475842	1
Ncoa3	-0.501085	1
Arpc1b	0.497914	1
Grn	0.554566	1
Peli1	-0.581623	1
Rpl36al	-0.620192	1
Plekha8	-0.299014	1
Slc25a39	0.569122	1
Mia2	0.596287	1
Zbtb41	-0.225462	1
Ptpn11	-0.43496	1
Nap1l4	-0.490754	1
Dph5	-0.38293	1
Tmem80	-0.375141	1
Rpl32	0.375057	1
Cbfb	0.463599	1
Gcnt1	-0.587358	1
Crk	0.51019	1
Dlst	0.492333	1
Ubr4	0.472849	1
Zfp445	0.500212	1
Mea1	0.452384	1
Kmt5b	0.502884	1
Dnlz	0.487391	1
Clcn5	-0.295835	1
Cog3	-0.211531	1
Dag1	-0.47585	1
Faf2	-0.494022	1
Ttc7b	-0.283179	1
Hspa4	0.600776	1
R3hcc1	-0.24196	1
Echs1	0.607432	1
Snx17	-0.580303	1
Fam199x	-0.266242	1
Zswim6	-0.385417	1
Zbtb38	-0.422528	1
Ap2s1	-0.588621	1
Aftph	0.483521	1
Gatad2b	0.496327	1
Mre11a	-0.287569	1
mt-Co2	-0.422418	1
Aurkaip1	0.571481	1
Erp29	0.445702	1
Ank2	0.534397	1
Gls	0.622493	1
Gfer	0.466228	1
Malsu1	0.436384	1
Hacd4	-0.57998	1
Tbl3	-0.233358	1
Emd	0.470984	1
Rock2	-0.629645	1
Ndufa1	0.613105	1
Pofut2	0.468821	1
Mrpl52	-0.580716	1
2310022A10Rik	-0.225207	1
Arl5b	-0.233512	1
Lrrk1	0.480336	1
Cebpzos	-0.625081	1
Mfge8	0.478241	1
Stk24	0.446936	1
Fblim1	0.4903	1
Slc30a9	0.478699	1
Arhgef12	0.480832	1
Fam117b	0.472205	1
Ift20	-0.574617	1
Klrb1b	0.455268	1
Gba	0.609358	1
Atp6v0d1	0.602652	1
Ssrp1	-0.508169	1
Rad23b	0.461874	1
Txnrd2	0.443557	1
Ppfibp1	-0.233574	1
Smagp	0.488816	1
Spg20	0.43345	1
Fis1	0.600039	1
Zfp91	0.626315	1
Nfic	0.595215	1
Xkr6	-0.21387	1
Psat1	0.673099	1
Dhx32	0.46112	1
Derl2	0.569332	1
Larp4	0.471026	1
Gpn1	-0.360535	1
Nup155	-0.232977	1
Clk3	-0.339104	1
Rnf115	0.428834	1
Set	-0.630795	1
Eif1	-0.463455	1
Tmem260	0.415134	1
Gm8624	0.397644	1
Sh3bgrl	0.499404	1
Rogdi	0.462112	1
Taldo1	-0.609944	1
[truncated: 16,061 more rows]
