# Supplementary material for: Gossypetin ameliorates 5xFAD spatial learning and memory through enhanced phagocytosis against Aβ
Source: Alzheimers Res Ther. 2022 Oct 21;14:158. doi: 10.1186/s13195-022-01096-3 (PMC9585741; doi:10.1186/s13195-022-01096-3)
Supplement: Supplementary file 3 — Additional file 3. DEGs between 5xFAD vehicle and gossypetin treated group. Lists of DEGs between vehicle and gossypetin treated 5xFAD homeostatic microglia, stage 1, and stage 2 DAM subpopulation in hippocampus and cortex. [file 13195_2022_1096_MOESM3_ESM.xlsx]

## Sheet: Homeostatic_Cortex
	logFC	P.val
Ftl1	-1.91203	0
Ftl1-ps1	1.93132	0
Rpl26	-1.5744	1.19085937489064e-313
Gatm	1.2977	2.11856e-284
Slc2a5	-0.865974	1.98268e-124
Anxa3	0.874557	1.75151e-119
Rpl29	-0.833511	5.95854e-106
Ubc	0.670899	3.43034e-76
H2-DMa	0.555319	4.96368e-74
Fcrls	-0.74087	1.92568e-72
H2-D1	0.769056	2.01629e-66
Ftl2-ps	0.399442	2.01629e-66
Gm10260	-0.561049	6.2896e-63
Nav2	-0.470963	2.20699e-49
Siglech	-0.454657	2.49796e-49
Mlph	-0.284251	1.42048e-47
Ccnd3	-0.430619	2.71887e-47
Ppfia4	-0.2765	7.21781e-46
Clec7a	0.25299	6.82966e-44
Gm8730	-0.283243	1.21044e-42
Pdlim4	0.441946	3.65015e-42
Mpeg1	0.596587	1.71347e-41
Spint1	-0.268339	6.5948e-41
Pianp	-0.233011	5.06974e-34
Ly86	-0.406753	9.02111e-32
Qpct	-0.356914	1.51944e-30
Pon2	-0.385679	1.29428e-29
Gm8189	0.0721973	2.01623e-29
Fcgr2b	0.42092	3.96933e-29
H2-Ob	-0.367417	1.14875e-28
Gm15772	0.500381	9.87165e-28
Olfml3	-0.401848	1.26483e-27
H2-Q4	0.114473	4.94138e-27
Lsp1	0.228439	5.08611e-27
Cd9	0.485218	6.76411e-27
Gm28187	0.117226	5.83841e-26
Selplg	-0.290597	2.29548e-25
Sh3bgrl3	0.414939	2.30132e-25
Whrn	0.225576	6.78171e-25
Gm48611	0.13035	2.39622e-24
Camk2n1	-0.347755	2.62361e-24
Pttg1	-0.179435	4.18741e-23
H2-K1	0.433695	4.9048e-23
Edem2	0.354081	3.82437e-22
Rbpms	0.0659113	2.55651e-21
Ctse	0.173141	2.84263e-20
Rapsn	-0.210867	4.95377e-19
Ccdc12	-0.316328	5.30141e-19
Cd37	-0.345266	9.18183e-19
H2aw	-0.181253	8.50323e-18
Gm43305	0.133828	1.43266e-17
Gm32849	-0.13906	5.88429e-17
Sorl1	0.124892	6.66628e-17
Ccr1	-0.307995	8.12745e-17
Adgre1	0.320718	1.7505e-16
4930481A15Rik	-0.0471339	1.7505e-16
Spp1	-0.0828413	2.22977e-16
3830403N18Rik	-0.100572	2.45613e-16
Rnasel	-0.0867657	3.17138e-16
Oaf	-0.218162	4.32851e-16
Arsb	0.310804	8.81676e-16
Gm5380	0.0383097	1.41811e-15
Rplp0	0.350496	1.87838e-15
Gm47283	0.275551	1.94538e-14
Msh5	-0.18341	2.90908e-14
Bst2	0.237398	4.61929e-14
Marcksl1	-0.136971	6.59982e-14
Neurl1a	0.193176	8.38317e-14
Fat3	-0.198054	1.93532e-13
Tmem119	-0.258854	2.52242e-13
Sgk1	-0.338513	4.57969e-13
H2-T22	0.0781011	5.23985e-13
Rps18	0.332204	2.12831e-12
Junb	-0.254443	4.30071e-12
Chek2	-0.100557	7.44722e-12
Bhlhe41	-0.272081	1.02504e-11
Lpl	0.0957088	1.29714e-11
Lyz2	0.297543	1.67565e-11
H2-Q6	0.0580995	1.804e-11
Gm22613	-0.03624	2.42109e-11
Zfp979	0.0654825	5.15611e-11
Gm26740	-0.147435	5.47002e-11
Ldhb	-0.280234	8.83735e-11
Lox	0.0558126	1.07543e-10
Tm6sf1	-0.264745	1.35515e-10
Rnase4	-0.230924	1.41428e-10
H2-Oa	0.116797	1.53429e-10
Lgmn	-0.16139	2.05756e-10
Rpl13a	-0.272356	3.84688e-10
Dock8	-0.229066	4.16262e-10
Gm37494	-0.16786	4.80517e-10
Ftl1-ps2	0.0633919	5.06471e-10
Procr	0.111642	5.76137e-10
Ywhah	-0.249765	6.03391e-10
Atp2c1	-0.237305	6.89139e-10
Arl4c	0.255466	8.08765e-10
AC149090.1	0.257262	1.19636e-09
H2-Q7	0.0973406	1.24433e-09
Fcer1g	0.198417	1.68263e-09
Eif3j1	-0.169904	2.23194e-09
Mmp2	-0.120242	2.37564e-09
Angptl7	0.122888	2.39576e-09
Zfp467	-0.13774	3.37336e-09
Cdk5rap1	-0.0972642	3.49691e-09
Kcnip3	-0.0579104	3.61464e-09
Sparc	-0.178358	4.06749e-09
Hmgb1-ps8	-0.0886997	4.06749e-09
Mxra8	0.0929251	4.22651e-09
Dusp7	-0.180863	4.7395e-09
Man2b1	-0.248888	5.12036e-09
H2bc4	-0.161927	5.65226e-09
Tcim	-0.095746	7.00604e-09
Selenop	0.229325	7.22278e-09
Ifi204	0.0340599	8.29001e-09
Abhd14b	-0.0655647	1.25162e-08
Camk1	-0.226234	1.52272e-08
Htra3	-0.078373	1.66481e-08
Gm42602	0.0685821	1.76494e-08
Cap1	-0.200733	2.54112e-08
Gm3716	-0.0557581	2.72456e-08
Soga1	-0.128783	2.72849e-08
Gm15459	-0.083174	2.73807e-08
Cmas	-0.173936	3.18447e-08
Fscn1	-0.237154	3.36292e-08
C1qb	-0.15086	3.40818e-08
Arf5	-0.195594	3.95234e-08
Igsf8	-0.182981	4.56526e-08
Bbs9	0.114319	5.59597e-08
Fth1	0.248817	5.90419e-08
Irgm2	-0.0825256	6.25051e-08
P2ry12	-0.171908	7.0879e-08
mt-Co1	0.275369	8.23047e-08
C1qc	-0.135284	8.93183e-08
Cd52	0.267093	1.0399e-07
Gm47015	0.019906	1.2584e-07
Gm45640	0.162537	1.78592e-07
B2m	0.212506	2.35446e-07
Selenom	0.0938446	3.00551e-07
Tbxas1	-0.203048	3.97021e-07
Fbrsl1	-0.159249	4.39404e-07
Il7r	-0.170403	4.97319e-07
Cd74	0.107782	5.88183e-07
Eif3j2	0.0853833	6.07989e-07
Gm5431	0.074411	6.22793e-07
Cybb	0.0377355	6.91804e-07
Ctsa	0.209448	7.47511e-07
Cd34	0.19151	7.57692e-07
Gm16867	-0.0125755	7.58587e-07
Entpd1	-0.207415	7.79177e-07
Fgl2	0.0696184	9.21124e-07
Mt1	0.195372	1.30785e-06
H2-T23	0.180456	1.37701e-06
Rps11	0.226161	1.42465e-06
Sh3rf3	-0.0150041	1.49167e-06
Thrsp	-0.159336	1.60733e-06
Lag3	0.22888	1.61348e-06
Aass	0.0469225	1.82539e-06
Selenow	0.16387	2.51364e-06
Itpr2	0.173129	2.56031e-06
Akr1e1	-0.0507078	2.99226e-06
Vwa5a	0.123437	3.01267e-06
B430010I23Rik	0.0803984	3.30778e-06
Etl4	0.0291384	3.30908e-06
Epb41l2	0.212026	3.80213e-06
Trem2	0.18349	4.23089e-06
Rpl35a	0.232651	4.25969e-06
Rpl29-ps5	0.0607577	4.35118e-06
Cyth4	-0.192141	4.80759e-06
Ivns1abp	-0.197425	5.19898e-06
Dbi	-0.150898	5.41278e-06
Gm8995	0.162332	5.75733e-06
Mlxipl	-0.154908	6.36435e-06
Bcl2a1a	-0.116362	7.5014e-06
Sox4	-0.208513	7.90579e-06
Amotl1	-0.0790494	8.66404e-06
Crtap	0.0826162	9.44113e-06
Bex3	0.0678791	1.15408e-05
Coro2a	0.0288356	1.17615e-05
Adcy7	-0.153626	1.18954e-05
Fam3c	-0.118593	1.21267e-05
Ppib	0.177716	1.34294e-05
Gm48358	0.0145298	1.36311e-05
Ggh	0.132775	1.41009e-05
Ifngr1	-0.166239	1.60143e-05
Rnf150	0.047666	1.76422e-05
Gpr65	-0.0932655	1.91107e-05
Sdf2l1	0.186982	2.0102e-05
Rab32	-0.0911124	2.49227e-05
Itga6	-0.192143	2.80917e-05
Gpr160	-0.110348	3.34283e-05
Pmp22	-0.188987	3.45913e-05
Apobec3	-0.134361	3.46475e-05
Nlrp3	-0.123266	3.97175e-05
Gm13212	0.0418134	3.98854e-05
Pi4k2b	-0.0391425	4.49348e-05
Ly6e	0.187245	4.49348e-05
Nceh1	0.0756265	4.75018e-05
Ctsz	0.17709	5.01126e-05
Atp6v1g1	-0.175981	5.03956e-05
Isyna1	-0.109933	5.53075e-05
Clec4a3	0.149052	6.75762e-05
Ucp2	-0.17816	6.89801e-05
Npl	0.173985	7.96246e-05
Commd8	-0.182587	8.03157e-05
Ccl6	0.182349	8.35585e-05
Ifi30	-0.175131	8.43034e-05
Gm42031	0.0551313	8.83725e-05
mt-Nd1	0.222554	8.83791e-05
Gm19689	-0.0416667	9.2718e-05
Ckb	-0.187093	9.52943e-05
Gm7324	-0.0597115	0.000104921
Vmn2r65	0.0114029	0.000108623
Tcn2	-0.173012	0.000115186
Nudc	-0.146621	0.000116259
Grap	-0.138645	0.000118071
Dennd4a	-0.168204	0.000119876
Gm3164	0.013466	0.000137471
Cst3	0.131339	0.000143429
Treml2	0.037979	0.000146647
Hspa1a	-0.0232508	0.000147678
Sfi1	0.124743	0.000157217
Srd5a3	-0.108184	0.000178744
H2-DMb2	-0.0542829	0.000201402
Slc25a27	0.0485917	0.000231742
Ccng2	-0.138294	0.000236409
mt-Cytb	0.211212	0.000244266
Abhd1	-0.044677	0.000248709
Pla2g15	-0.163736	0.00025632
Vps37a	-0.134619	0.000282758
Rilpl1	-0.125528	0.000306691
C1qa	0.0939648	0.000310037
Pxdc1	-0.0737737	0.000352204
Cd63	0.207011	0.000370138
H2bu2	-0.0193144	0.000371623
Adgrg5	-0.0355017	0.000393621
Gm6394	0.0394215	0.000395392
Arhgap17	0.129365	0.000415941
Sqor	0.137729	0.00042859
Oscp1	0.045914	0.000441169
Tuba1a	-0.143898	0.000463258
Atp1a3	0.0347782	0.000471419
Lgals1	0.0480246	0.000522802
Glb1	-0.091434	0.000692471
Trpm2	-0.0922353	0.000703089
Cd59a	0.0343549	0.000714547
Fcgrt	0.121256	0.000714547
Cd72	0.0298153	0.000737447
Ptafr	0.1259	0.000774401
Clec1a	0.0111765	0.000780522
Ccrl2	0.0581699	0.000793268
Cebpd	-0.147897	0.000809267
Dab2	0.0593124	0.000809267
Tspan4	-0.120303	0.000811495
Zdhhc14	-0.0462372	0.000833643
Ttr	0.0119705	0.000854608
Slc38a9	-0.130377	0.000863867
Cdk2ap1	-0.127683	0.000889645
Mir6236	-0.154156	0.000895838
Cox6a2	-0.0476465	0.000927903
Mgat4b	-0.0877422	0.000969896
Ncf4	0.109793	0.00100968
Fkbp5	-0.104227	0.00108378
Pigyl	0.0753376	0.00108521
Ccdc80	-0.0481055	0.00110846
Neu1	-0.10526	0.00118613
Ccr5	-0.183648	0.00118913
Phf20	0.0989416	0.00129861
Sdc4	0.0561738	0.00129861
Tgfbr1	-0.135273	0.00130213
Abhd12	-0.145731	0.00132243
Csnk2a3	0.0619349	0.00132325
Olfml2b	0.0477769	0.00135733
Jdp2	-0.0341982	0.0013808
Rpl34	-0.176968	0.00146258
Padi2	-0.0710823	0.00159177
Stk39	0.0283006	0.00159177
BC023719	-0.0508506	0.00159177
Plppr4	0.0525372	0.00160408
Mylip	-0.145389	0.00161755
Htatip2	-0.0259971	0.00167747
Ccdc66	0.0662302	0.00176092
Clec1b	0.0151835	0.00196366
Id2	-0.0676237	0.00203757
Klhl23	-0.0608354	0.00209777
Rnaset2b	-0.142774	0.00224761
Col27a1	0.134083	0.00225907
Atp6v0c	0.153266	0.00228084
App	0.132332	0.00231601
Gm37306	0.0201042	0.00244039
Rpl3	-0.17166	0.00251445
Chst1	0.0463204	0.00251445
Gngt2	-0.153719	0.00274369
Serpine2	0.157647	0.00274369
Gm16192	0.0102368	0.00276311
Cyfip1	-0.148908	0.00277198
Ttc28	-0.135988	0.00286191
Gtpbp2	0.10462	0.00292228
Ccl24	-0.0625053	0.00302901
Mical3	0.0454241	0.00324136
Ramp1	0.112201	0.00345315
Egln3	0.0182983	0.00367052
Gm28586	0.0220216	0.00367052
Enpp4	0.0346237	0.00367124
Tspan33	0.0655169	0.00381335
Herc2	-0.136799	0.00389154
Gm31597	-0.027485	0.00409918
Zfp984	-0.0432869	0.00413887
Fgr	0.0234296	0.00420559
Limd2	-0.141458	0.00420559
Laptm5	0.0949099	0.00426
mt-Rnr1	0.245012	0.00433297
Kcnj12	-0.0425307	0.00439581
Ocel1	-0.062699	0.00439581
E230001N04Rik	0.042258	0.00442898
Gpnmb	-0.0105407	0.00458831
Rnase6	0.0545556	0.00458831
mt-Nd2	0.182338	0.00489964
Tap1	0.0624835	0.00489964
Ablim1	-0.0422206	0.00503315
Gm5733	0.00762269	0.00507496
Psme2b	-0.0574576	0.00522955
Dynlrb1	-0.112109	0.00530799
Csnk2a1	-0.0893523	0.00533958
Aldh2	0.082379	0.00554263
Klc4	-0.0662047	0.0055785
Lactb	-0.100541	0.00572551
mt-Nd3	0.181795	0.00577364
Gm26632	0.00533717	0.00605905
mt-Rnr2	0.231492	0.00607334
Cd300c2	0.143306	0.00608985
Mri1	0.0477153	0.00630095
Smim3	-0.0522535	0.00633165
St14	-0.0423694	0.00636094
Mib2	-0.0612784	0.0065448
Ifi27l2a	0.074848	0.00656905
Eno3	-0.0567398	0.00672269
Gapdh	0.152819	0.0069501
Rcbtb2	0.130996	0.0072404
Emp3	0.074081	0.00727358
Ier5	-0.121668	0.00739829
Arhgdib	-0.140581	0.00752591
Cst7	0.102193	0.00752591
Manf	0.144619	0.00752591
Jund	-0.134358	0.00757445
Zfp691	0.0620372	0.00771751
Olfr1033	-0.0262392	0.00775657
CAAA01118383.1	-0.0611858	0.00876543
Slc35c2	-0.0888142	0.00884801
Dna2	0.0210616	0.00898247
Pcp4	0.0452388	0.00976782
P2ry13	-0.136412	0.00976838
Mpp6	0.0870215	0.0098129
Tnfrsf21	-0.117273	0.00992632
Mertk	-0.141509	0.00995617
AI506816	0.0568197	0.00995617
Tomm22	-0.110236	0.00995617
Triap1	-0.0802236	0.0101403
Trib1	-0.0690888	0.0101403
Fgfbp3	-0.0269028	0.0101403
Gm15545	0.0374175	0.0103129
H2-T24	0.0315459	0.0103327
Nt5c3b	0.0370067	0.0103327
Ak1	-0.0739046	0.0103407
H2-K2	0.0229209	0.0103846
Scimp	0.0321652	0.0105875
Gm11478	0.137357	0.0114623
Uqcrq	0.125352	0.011487
A830008E24Rik	-0.083185	0.0117159
Ncbp3	-0.0913081	0.0117857
Gipc1	-0.0730523	0.0128372
Cfap74	-0.0680892	0.0128654
Cbl	0.112518	0.0131213
Gltp	0.0976008	0.0132294
Cxcr2	0.0166194	0.0132389
Rbmxl1	0.0682536	0.0139351
Pold4	-0.116331	0.0141608
Jade2	-0.067946	0.0143087
Gm43984	0.0346923	0.0143439
Bcl2	-0.0584886	0.0143439
Glrp1	0.0967208	0.0149759
Capn3	-0.0990391	0.0150797
Ccdc102a	-0.0341476	0.0151457
Gas6	0.108975	0.015598
Fggy	-0.0376211	0.0156446
Gm34121	-0.0153024	0.0160678
Rpl5	0.150178	0.016095
Gm49980	0.0456325	0.0166008
Jaml	-0.0262082	0.0166321
Rpl14-ps1	-0.0284592	0.0167705
Stard9	-0.0868332	0.0168906
Galnt12	0.0718747	0.0168906
Thg1l	0.0347503	0.0169539
mt-Nd5	0.160375	0.016971
Rps2	0.147776	0.0174922
Alad	-0.0478466	0.0181348
Sesn2	-0.0325576	0.0186358
Tmsb10	-0.126933	0.0203439
Tax1bp3	-0.0741383	0.0203546
Poc1a	-0.025059	0.0207675
Atp1b3	0.124205	0.0210847
Plk3	-0.0466918	0.0210847
Cdkn1a	-0.0424553	0.0210847
Gnb4	-0.0365646	0.0210847
Tmem37	-0.102707	0.021219
Clec4a2	-0.115678	0.0215774
Ssb	-0.114389	0.0216591
Gm20707	-0.0335369	0.0223542
Trf	-0.128938	0.022902
Rasal3	-0.0963232	0.0230534
Psmb8	0.116001	0.0232607
Il17ra	-0.0985364	0.0234683
Prex1	-0.10935	0.0235144
Atox1	0.134237	0.0254574
Slc11a1	0.101283	0.0260102
Dennd5b	-0.0310359	0.026113
Cacna1a	-0.067566	0.0262079
Npc2	0.12767	0.026387
Bmyc	-0.120156	0.0279327
Rab6b	-0.0830578	0.0287607
Lacc1	-0.0865239	0.0290761
Lcp1	-0.123521	0.0290761
H2-T10	-0.0326086	0.0292186
Sdk1	0.0372297	0.0292186
Igf2bp2	0.0234637	0.0292186
Tia1	-0.104545	0.0292186
Lsm6	0.0868506	0.0292642
Rab7b	0.017393	0.0293139
H2az1	-0.128003	0.0294153
Soat1	0.0837605	0.0294808
H2aj	-0.104681	0.029557
Eif1	0.114477	0.029557
Borcs8	-0.0657931	0.0302578
Snrnp70	-0.120788	0.0303785
Tmem52	0.0592022	0.0305493
Tlr6	-0.049138	0.0305493
Rassf2	-0.0947447	0.0319228
Nosip	0.0654309	0.0320729
Auh	-0.0591181	0.0323492
Hsp90b1	0.118591	0.0323987
Tsix	0.104928	0.0331415
Gm37730	-0.0503292	0.0335601
Ptger3	0.0438685	0.033667
Tmsb15b1	-0.0164637	0.0344765
Cux1	-0.103273	0.0346653
Hmga1b	-0.0236792	0.0350122
L3mbtl3	-0.04216	0.0352643
Gm46411	-0.0261101	0.0352643
Atp10d	-0.0396387	0.0375594
Rplp1	-0.129768	0.0380806
Ptchd1	0.0195283	0.0380806
Gm42603	0.0225867	0.0385504
Cybc1	-0.0954795	0.0388281
F2r	0.0160619	0.0388281
C230096K16Rik	0.0637108	0.0392016
Rnaset2a	-0.117713	0.0397945
Zfp846	0.0457614	0.0400606
Iscu	-0.115438	0.0400606
Clec5a	0.101332	0.0415711
Lamp1	0.111375	0.0419298
Dusp6	-0.113748	0.0420473
Sh2d1b1	-0.0207377	0.0422662
Ctsl	0.125684	0.0429726
Lpxn	-0.0825683	0.045371
Bin2	-0.119687	0.0458371
Ccl9	0.108234	0.0458371
Snta1	-0.0843129	0.0459186
Eef2k	-0.097133	0.046084
Hk2	0.120471	0.0472521
Serpinf1	-0.0955129	0.0478459
Csad	-0.0935326	0.0480171
Trp53cor1	-0.0524699	0.0483386
Tnfaip8l2	-0.116182	0.0486984
Ctsh	-0.117863	0.0508328
Csf1r	0.0683964	0.0518552
G530011O06Rik	-0.0872223	0.0522861
Mtch1	-0.0998454	0.0525238
Cmtm8	-0.0684737	0.0532659
Thoc2l	-0.0456434	0.0532999
Actg1	-0.119678	0.0535464
Adrb2	-0.111378	0.0551877
Trpm4	-0.0438431	0.0551877
Hdhd3	-0.0207586	0.0559806
Cd48	0.0928187	0.0559806
Gm42785	0.0110469	0.0559806
Arhgef40	-0.0891961	0.0559806
Il6st	0.102079	0.0588814
Phf21a	-0.0612613	0.0588814
Nt5dc2	-0.0391785	0.0605554
Pde8b	0.0427799	0.0609079
Gm3636	0.0173683	0.061549
Mpc1	-0.117887	0.0619694
Clip1	0.089826	0.0634651
Bend7	0.0140084	0.0641699
Hps4	-0.0997075	0.0655406
Limk1	-0.0557767	0.0660788
Ppt2	0.0613002	0.0660788
Ncoa3	0.082206	0.0660788
Klhdc4	0.0389407	0.0660788
Plxnd1	-0.0109664	0.0681698
Zfp862-ps	-0.0649906	0.0688415
Bloc1s2	0.0600472	0.0692312
Ccl3	0.0545336	0.0694348
Plcb2	0.0612535	0.0719553
2610507I01Rik	-0.0229079	0.0725513
Adk	0.0372309	0.0738383
Gm3468	0.00836256	0.0738396
Wdfy2	-0.0719749	0.0740829
Mtus2	-0.0251698	0.0746433
Derl3	0.0126178	0.0789459
Trim26	-0.0861869	0.0803209
Acp5	-0.011261	0.0803981
Gadd45gip1	0.0535678	0.0829719
Canx	0.113122	0.0836165
1700012D14Rik	-0.0547467	0.0859801
Pcdhga2	-0.0149803	0.0869697
Tubgcp5	-0.0976355	0.0869697
Kctd12b	-0.0334047	0.0869697
Gak	0.0595798	0.0869966
Ang	-0.0948648	0.0870683
Il2rg	0.0203866	0.0892673
Slc25a31	0.00771387	0.0899632
Ndufb7	-0.0972437	0.0899849
Nlrp1b	-0.0355719	0.0910991
Ndufb10	-0.0911963	0.0931932
Klf7	-0.0837765	0.0936483
Me2	-0.0523932	0.0944415
Liph	0.0419917	0.0944415
Srgap2	-0.108773	0.0982288
Lat2	0.0848538	0.0995189
Ppp1r14b	-0.108468	0.100546
Prune2	-0.0502485	0.101285
Pde4b	-0.034655	0.102247
Nolc1	0.0562931	0.102785
Snn	-0.0875517	0.102785
Nupr1	-0.0607145	0.103113
Ago4	-0.0423575	0.103182
Myo1b	-0.080704	0.1039
Gm11131	0.00976998	0.1039
Myo1e	0.0437235	0.10445
Nbl1	0.0337457	0.105688
Gsdme	0.0558833	0.106125
Pfkl	-0.0726701	0.106623
Snhg3	0.0524768	0.107579
Gm13165	0.00503088	0.109595
Vsir	-0.089731	0.111274
Tmem59	-0.101728	0.111851
Hspa13	-0.0771581	0.112113
Slc7a7	-0.0884435	0.11261
Tlr13	-0.0762502	0.11261
Pop4	-0.0319232	0.112791
mt-Nd4	0.138937	0.11394
Parp3	-0.0314065	0.116985
Prxl2a	0.0349496	0.116985
Mymk	-0.037192	0.117995
Fbxl7	-0.0175348	0.11881
Lefty1	-0.041222	0.118841
Pld4	-0.106722	0.119101
Fry	0.0401168	0.119101
Gstm5	0.0589596	0.119101
Lhfpl2	-0.0848358	0.119101
Ntpcr	-0.104988	0.119101
St6gal1	0.0459708	0.119101
Galnt10	-0.0477198	0.120126
Mrps5	0.0622773	0.121795
Zfp951	0.025674	0.122166
Stmn1	0.0518593	0.12396
Mrc1	0.0127042	0.12396
Cotl1	-0.108284	0.124097
Hist1h2al	0.0134084	0.125432
Cyp4f18	0.00483925	0.125432
Sapcd1	-0.0327625	0.125432
9930111J21Rik2	-0.0972144	0.125526
Blnk	0.0940061	0.125891
Ltc4s	-0.122363	0.127272
Rplp2	0.118457	0.127272
Tmem86a	-0.0996821	0.128983
Axl	0.0366713	0.129184
Chfr	0.0621391	0.129316
Psmc3	-0.0897594	0.131488
Nav3	-0.11535	0.131488
Gm45407	-0.00584202	0.133912
Gm42735	0.0274221	0.134445
Ache	-0.0267612	0.137901
Hexb	-0.0593805	0.137976
Vdac2	-0.101215	0.138442
Pcgf5	0.0391147	0.138813
Fbxl21	0.00842858	0.139446
Sult1a1	-0.0679528	0.140384
Chst7	-0.0736163	0.140384
Cyba	0.0923051	0.140384
Tef	-0.057187	0.140384
Tlr1	-0.0420553	0.140384
Hspb3	0.0518483	0.140384
Amdhd2	0.0417214	0.140558
Fam167b	-0.0726273	0.14069
Tmem256	0.089345	0.141698
Elmo1	-0.104938	0.141698
Mrps10	-0.0591076	0.141698
Klhl10	0.00535677	0.142336
Fyb	0.107505	0.14239
Rhob	-0.107801	0.143303
Dennd1c	-0.079501	0.144767
Nudt16	-0.0471992	0.146814
Shb	-0.0397603	0.147737
Sp100	0.0316122	0.147737
Paqr7	-0.0602871	0.148165
Dclre1a	0.0393685	0.149123
Cfh	-0.106666	0.151412
Gm21816	0.0292473	0.151684
Slc25a11	-0.0848867	0.152279
Accs	-0.0575782	0.152725
Rps28	0.125518	0.153217
Klhl12	-0.016235	0.153427
mt-Nd6	0.0708786	0.155343
Lypd6	-0.0376522	0.155343
Gm4631	-0.0217223	0.155343
Aig1	0.0607157	0.155343
Anxa5	0.0465559	0.155343
Sft2d2	-0.085033	0.155343
Psme1	0.0963333	0.155645
Wdr83os	0.0857115	0.155645
Trps1	-0.0127825	0.155645
Tmem273	-0.0763331	0.157859
Hps5	0.0520339	0.157859
Basp1	0.0914216	0.157859
Gm49594	-0.00353483	0.158652
Itgam	-0.106652	0.158792
Calm2	0.0958874	0.16165
Myl2	-0.0501105	0.163526
Nlrp1c-ps	-0.0206138	0.163526
Map3k19	0.00806287	0.165027
1810026B05Rik	-0.0719895	0.165355
Tgm2	-0.0554892	0.165355
Ms4a6c	0.0637825	0.166702
Pnrc1	-0.0960168	0.167884
Gm28874	-0.0356679	0.168393
Ndufaf7	-0.0561026	0.168736
Pde2a	0.0185954	0.169143
Gm20429	0.00650489	0.16995
Cox5a	-0.0876137	0.170976
Arl8b	0.0829027	0.170976
Tpp1	0.10088	0.172492
Simc1	0.0235509	0.173213
Hmgn2	0.0648731	0.173481
Tespa1	0.0127448	0.173481
Ddx10	0.0466601	0.174104
Cryab	-0.0340346	0.175041
Pik3cg	-0.0844722	0.176022
Eps8	-0.0378954	0.17813
Odc1	0.0394261	0.179018
Car13	0.0063391	0.181594
Plaat3	0.0398436	0.182348
Mocs1	0.0170226	0.183547
Mfsd1	0.0653862	0.183637
Shisa5	0.0832066	0.18461
Glul	-0.102832	0.184804
Gab1	-0.0538077	0.184804
Rnpep	-0.0733935	0.184804
Man2a1	-0.0396073	0.185671
4933424M12Rik	-0.0217004	0.185671
Rpl36-ps2	-0.0208376	0.185671
H2-DMb1	-0.0914918	0.185671
Apoe	-0.184927	0.18733
Gm5134	0.011326	0.189376
Gm35857	0.0123103	0.189376
4930518I15Rik	-0.0224653	0.190469
Crybb3	-0.00615496	0.190659
Smagp	-0.0547928	0.192051
Hspa1b	-0.00949527	0.192051
Slc25a4	-0.0893668	0.193065
Lgi2	-0.0121357	0.19394
5830444B04Rik	-0.0191262	0.194927
Tsen2	0.0346371	0.195332
Rpl18a	0.112027	0.195767
Osbpl2	0.0451788	0.195767
Tceal9	0.0598172	0.196286
Plcl2	-0.0827328	0.19924
Castor2	-0.031752	0.20458
Gmpr	-0.0600386	0.206259
Calm1	-0.104928	0.206259
Tpt1	0.109002	0.207385
Atp2b2	0.0135265	0.208691
Spi1	-0.0975397	0.209327
Tmx2	-0.056921	0.209327
Gm38140	0.00905991	0.210678
Mzt2	-0.0741392	0.210678
Zkscan2	-0.0242294	0.212658
Alox5	-0.0453053	0.212907
Il1a	-0.0585195	0.216791
Hacd4	-0.0605836	0.218429
Gmip	-0.0757728	0.218429
Gm2788	0.00821821	0.218429
Abi3	-0.0954452	0.218429
Nsmf	-0.0266868	0.220502
Ggt5	-0.0616822	0.220502
Camkk2	-0.0692929	0.220803
Saal1	0.0310862	0.222148
Zfp276	-0.0349396	0.222148
Reps2	0.0106102	0.223386
Pgam1	-0.0809763	0.22384
Pex1	0.0301648	0.224302
Gas2l3	0.0129274	0.224302
Plpp1	0.0502101	0.224302
Fgf11	-0.0214438	0.225152
Acaca	-0.0273905	0.226453
Ythdf2	-0.0732245	0.227099
Ank	0.0509858	0.229187
Gm13268	-0.0334077	0.229187
Tacc1	0.0942815	0.230306
Gm2956	0.0027771	0.23074
Atp5c1	-0.0909615	0.23074
Aurkaip1	-0.0588496	0.231469
Slc6a16	0.0102728	0.231675
Snx6	-0.08645	0.231675
Tmem123	0.0518616	0.231675
Zfp458	0.0472847	0.231675
2900026A02Rik	-0.0228615	0.233313
Tmem65	-0.0503421	0.233313
Impact	-0.0543359	0.23421
Glmp	0.0832339	0.236505
Ydjc	0.0170585	0.236505
Fuca1	-0.087534	0.237148
Colgalt1	0.0714236	0.240224
Rftn1	-0.0287065	0.241838
Cstb	0.0706657	0.243985
Slc35b2	0.0606515	0.244461
Nfam1	-0.0803471	0.244461
Chd9	-0.0940471	0.244461
Gm17354	-0.0265143	0.245825
Tmem33	-0.0834655	0.246739
Itgb2	0.092724	0.247009
Gsto2	0.0157932	0.248138
Tnfrsf1b	-0.0670284	0.250761
Ctsb	0.0916316	0.255697
Hpgd	0.106107	0.256361
Tmem50b	0.0573237	0.256493
Cables1	-0.0656583	0.257405
Slc25a33	-0.0300501	0.257405
Gm15513	-0.0277674	0.257405
Ifi27	0.0852519	0.257554
Fmn1	0.0245987	0.259644
Pla2g7	-0.022529	0.260058
E2f1	0.00857626	0.260139
Gatc	0.0386712	0.262729
Ncaph	-0.033674	0.265094
Srebf2	0.0392022	0.267628
Gas5	-0.105065	0.269892
Eif5b	0.0919161	0.269892
Etfb	-0.0685385	0.269892
Pik3cd	-0.0626326	0.269892
Chkb	-0.0367363	0.270165
Gm35154	0.0202976	0.274092
Anxa4	0.0411667	0.274289
Cryl1	-0.0757913	0.277636
Fam49b	-0.0905302	0.277862
Pgs1	-0.0476705	0.27798
Gpx4	-0.088916	0.279252
Svbp	0.0640268	0.279252
Ethe1	-0.0399991	0.280922
Hdac11	-0.0350008	0.281179
Bcl2a1d	-0.0241477	0.283311
Arhgap12	-0.0739499	0.284318
Cchcr1	0.0133083	0.284318
Rragd	0.0092666	0.284798
Rpl21	0.103929	0.284819
Mrgpra4	0.00304134	0.285334
Ptpre	0.0918967	0.286841
Gm4724	-0.00612075	0.287764
Tspan14	-0.0785171	0.289326
Tspan7	-0.0847779	0.289776
Gm40841	0.0413386	0.290317
Fcgr1	-0.0939487	0.290317
Nup88	-0.0555587	0.290908
Khsrp	0.0448497	0.292514
Tada2b	-0.0321052	0.294193
5730507A11Rik	-0.0487183	0.294211
Gnl3	0.0607756	0.294508
Gm47389	0.00758716	0.296171
Olfr266	-0.00327617	0.296171
Aim2	-0.0715551	0.296171
Tor4a	-0.0321746	0.297082
Zfp68	0.0498588	0.297507
Zfp783	-0.0264214	0.298566
Glod4	-0.0541897	0.298566
Polr3g	0.0201132	0.298566
Hbb-bs	0.0339396	0.299376
AU019990	-0.00894315	0.299376
Gm47415	0.0036496	0.301048
Arid5b	-0.0688727	0.302211
Nme4	0.021054	0.307143
Zfp704	-0.0335685	0.307417
Cmtm7	-0.0935965	0.307922
Hspb11	0.037956	0.309532
Fermt3	-0.0920209	0.31029
Map11	-0.0653517	0.311132
Notch2	0.0563129	0.311457
Mettl5	-0.0478663	0.312815
Atf4	-0.0699968	0.313554
Cyb561a3	0.0672171	0.316076
Mrpl33	-0.069643	0.317397
Serpine1	-0.0142192	0.319715
Sh2b2	-0.0439061	0.323148
Jph3	0.0126624	0.323322
Rsrp1	-0.0860097	0.324794
Clcn6	0.0287384	0.324974
Ppip5k2	0.0473201	0.326521
Prpf4b	0.0878504	0.32914
8030474K03Rik	0.00251254	0.329968
Gimap1	-0.0511198	0.33318
Zc3h13	0.0609546	0.33318
Pot1b	0.0384603	0.33318
Kcnk6	-0.065651	0.334585
Trim37	0.0238746	0.33652
Gm18760	-0.00258034	0.337232
AI467606	-0.0484812	0.339976
Tmem234	-0.0853524	0.342645
Rp9	0.0667748	0.343223
Ubb	-0.0874567	0.343223
Baiap2l2	0.0151925	0.344391
Nlrc5	0.0096696	0.34637
Ptpn18	0.0921129	0.347925
Fam20c	-0.0271507	0.348428
Trpv2	-0.0507334	0.348428
4933413C19Rik	-0.00244257	0.350969
Zbtb34	-0.0319218	0.350969
4930503L19Rik	0.0273875	0.352333
Prxl2b	-0.0472614	0.355356
Tgfb1	-0.0891043	0.355356
Clec2d	0.0451827	0.355356
Neat1	0.0527615	0.355356
Fam43a	-0.0147865	0.358294
Fnip2	0.0397726	0.358294
Zkscan4	-0.0223904	0.358294
Ube2r2	-0.0590573	0.361317
Ipmk	-0.0384906	0.362552
Tmco1	0.0861749	0.362635
Bbc3	-0.0205449	0.362635
Igtp	-0.0404923	0.362635
Slc23a2	0.0488036	0.362635
Gm33370	0.0150499	0.362635
Inka1	-0.0710334	0.363555
Ide	-0.0416652	0.363776
4921531C22Rik	-0.0216779	0.364854
Slc30a9	-0.0529354	0.366333
Msn	0.0914445	0.367005
Gm14305	-0.0201913	0.367187
Ubash3b	-0.0791777	0.370037
Tmem221	0.00988712	0.372217
Gm9706	0.0174496	0.374224
Scn1b	-0.0590385	0.374692
Il1b	0.0148248	0.374692
Mxd4	-0.0691184	0.374692
Opa3	-0.0313531	0.375281
Ctsd	-0.0623137	0.377233
Pde1b	-0.0243845	0.377233
Snph	-0.0202187	0.377233
Tcirg1	-0.0694665	0.377233
Rex1bd	-0.063882	0.378071
Enox2	0.0275635	0.378071
Gm21781	-0.027269	0.378071
Vkorc1	0.0705352	0.378071
H3c15	-0.00988457	0.378973
Magt1	0.0819703	0.382766
Rcan3	0.0291538	0.38289
Havcr2	0.0853545	0.38289
Gm32858	-0.0125811	0.38289
Inpp4b	0.0577877	0.38289
Dhrs3	0.0743147	0.38289
Borcs6	-0.0478412	0.387266
Rgs2	-0.0917218	0.388795
Naalad2	0.0446431	0.392515
Casp1	-0.0501951	0.392515
P2ry10b	-0.0493472	0.392712
Tjp1	-0.0802915	0.395833
Gm46218	-0.0290312	0.395833
Asap1	0.0759022	0.398359
Kcnj2	0.0399537	0.39934
Fkbp8	-0.0671538	0.399548
Sptbn1	0.0273288	0.402848
Zfp811	-0.0145304	0.402848
5031425E22Rik	-0.0560824	0.402848
Lyl1	-0.0709049	0.402848
Irf2bpl	-0.0621597	0.402848
Rps20	0.102505	0.404416
Dact1	-0.00452467	0.405951
Adgre4	0.00920849	0.405951
Aspscr1	-0.0420539	0.406164
Apba1	-0.028395	0.406204
Gm50105	-0.029961	0.406204
Ap1m1	-0.0359749	0.406599
Rhox5	0.0100804	0.407134
Gm13622	-0.0207965	0.407301
Gm16552	0.00840397	0.409481
Mycbp2	-0.0878511	0.413883
Zmym6	0.0323875	0.41452
Arsk	-0.047088	0.416047
Ik	0.070673	0.418117
Cd68	0.0914968	0.418412
Rgs19	-0.0665839	0.418495
Hsd17b4	-0.0664665	0.424913
Ap3s1	-0.0438691	0.427833
Masp2	0.0092256	0.428142
Lgals9	-0.0704845	0.428413
Cul9	0.0313316	0.428413
Dock10	-0.0866747	0.428413
Dcaf15	-0.023459	0.430247
Zfp672	-0.034705	0.430659
Lrrc39	-0.0410432	0.434709
Ltb	-0.0245602	0.434709
Gm2822	0.00214841	0.434726
Mettl9	-0.0543779	0.435027
Rbms2	0.0247749	0.436297
Sh3bgrl	0.0251231	0.436757
Tigd2	-0.0615589	0.436757
Pfdn5	-0.097151	0.436757
Icam1	-0.0635783	0.43917
Gm26445	0.00245569	0.439844
Gm5464	0.0125391	0.440869
Col6a3	-0.0314999	0.441204
Gpsm3	-0.0725082	0.441204
Pcm1	0.0617258	0.443884
Mphosph9	-0.0310769	0.443884
Rhoh	-0.0797028	0.443886
Psmb1	-0.0824177	0.446618
Acer3	0.0723498	0.446688
Gm7363	-0.012038	0.446947
S100a4	-0.0146597	0.446947
Nadk	0.0471056	0.448865
Ermard	-0.0283773	0.449178
Nampt	0.0366103	0.449178
Stk38	-0.0625814	0.449178
Ak2	-0.0568299	0.450426
Rrp15	0.0338051	0.452009
Uqcrb	-0.077668	0.452017
Plau	-0.0327179	0.454815
Gm6863	-0.0131287	0.455076
6030468B19Rik	-0.0246033	0.455076
Armc6	-0.0207007	0.455677
Smim12	-0.0467658	0.457443
Mir99ahg	0.0862848	0.457443
Igf1	0.0225493	0.457443
Pithd1	-0.0363305	0.459309
Ccdc163	0.0229211	0.459309
Psmc5	-0.0632884	0.459309
Mbd3	-0.0620872	0.459309
Eno1	-0.0697812	0.461353
Wasl	-0.0444492	0.461353
Dnajc7	-0.0701134	0.461353
Plxna4	-0.0552355	0.461353
Sema6d	0.0287491	0.46187
Slc31a2	-0.0492693	0.46187
A230056P14Rik	-0.00877997	0.46187
Nfe2l2	0.0797981	0.462917
Rpl11	-0.0916302	0.467406
Evi2a	0.0878738	0.46793
Fancg	-0.0211013	0.471835
Cflar	-0.0810354	0.471835
Fkbp2	0.0808199	0.471949
Gse1	-0.0368532	0.476065
Cxcl13	0.00218169	0.48497
Tagap	0.0409923	0.487507
Nudt19	-0.0284939	0.490152
Gm5055	-0.00276487	0.490233
Ccdc152	0.0431479	0.490586
Gm26728	0.00505883	0.492314
Gm45073	-0.00315199	0.495321
Galnt7	-0.0518022	0.498244
Zfp653	-0.0228283	0.499377
Rpl24	-0.0938891	0.500382
Cd99l2	0.0281706	0.501
Gm43965	-0.0052325	0.501
1110038B12Rik	-0.0530136	0.501537
Lrrc25	0.0528165	0.505845
Mansc1	-0.0111293	0.508223
Calhm2	-0.0464165	0.508223
Txnip	-0.0839173	0.511197
Cdkn2aipnl	-0.0335396	0.511197
Ccnl1	0.068466	0.511197
Bcl7b	-0.0518603	0.511197
Son	0.0691466	0.511197
Lrmda	0.0199594	0.511197
Gm43437	0.00421542	0.512339
Trim8	-0.0574637	0.513266
Pkd2	0.0385535	0.514397
Actb	0.0632718	0.515842
Syne4	-0.00697193	0.515842
Gm42867	-0.00262465	0.515842
Yif1b	0.0623639	0.51843
Nat8l	-0.0193167	0.51843
Dpp7	0.0425465	0.519208
Sox30	-0.00381114	0.520431
Rps9	0.0911486	0.521474
Cldnd1	0.0635043	0.522206
Nudt7	0.0262141	0.522574
Mbd6	-0.039337	0.525495
Gpr84	-0.0657144	0.525832
Slc38a1	-0.0577449	0.525832
Zbtb18	0.0621893	0.526421
Smim20	-0.0435075	0.526927
Gal3st4	-0.0276885	0.529008
Trp53inp2	-0.0190821	0.529008
Nradd	0.0339388	0.529008
Cnot7	-0.0487726	0.529008
Btg2	-0.0687	0.529008
Hagh	-0.0483689	0.530154
Nfkbil1	-0.0424168	0.530185
Rpl7l1	0.0543904	0.532878
Ebpl	0.048787	0.532878
Arhgap31	0.0575483	0.532878
2810405F17Rik	-0.0303319	0.532878
Map1s	-0.0506063	0.532878
Pirb	0.0220978	0.532878
Gm14296	-0.018653	0.532878
Meak7	-0.01251	0.532878
Lancl1	0.0292322	0.532878
Mdm1	0.0156397	0.532878
Ndufa3	-0.0707389	0.532926
2310011J03Rik	-0.04648	0.532926
Zc3h14	0.0491707	0.534213
Rassf8	-0.0267131	0.534213
Sgcb	0.0262019	0.534213
Rpl31-ps6	-0.00213825	0.534213
Igsf6	0.0434226	0.536194
Plin3	0.0165727	0.536605
Gm43633	0.0136512	0.538815
Prlh	-0.00165983	0.539996
Snhg17	-0.0213093	0.541097
Bmf	-0.0409846	0.543819
Atp8a2	0.0627066	0.543819
Nrip2	-0.00526208	0.543819
Gm10499	-0.0160249	0.545878
Plekhb1	0.00926021	0.547066
4930471E19Rik	-0.00137195	0.548088
Nob1	0.0311301	0.548402
Senp2	0.0630536	0.5489
Slc12a6	-0.0699973	0.549453
Stk25	-0.0331414	0.549453
Rspo1	0.0114438	0.551363
Tspan3	0.0677963	0.551796
Gm6969	0.0166758	0.55251
Wdfy1	0.0527551	0.554274
Fam160b1	-0.0407094	0.554489
Rubcnl	-0.0282908	0.554894
Cyb5b	0.0329048	0.55893
Hsd17b11	-0.0705084	0.559961
Gm13170	0.00413548	0.561505
Foxm1	-0.00681279	0.561505
Rif1	0.0520853	0.562087
Gm16536	-0.0244508	0.562087
Lpar6	-0.0758566	0.562223
Nbdy	-0.0341265	0.562578
Gm15527	0.00645389	0.562578
Pnp	-0.0858867	0.563152
Ift46	-0.0341837	0.56396
Atp6v0a2	-0.0660576	0.566823
Prps1	0.025144	0.567684
Herpud1	0.071127	0.569408
Rap2a	-0.0618707	0.57075
Ndufs1	-0.043754	0.571918
Gm44824	-0.00212265	0.571918
Atg4a-ps	-0.00199357	0.571918
Pcyox1l	-0.031549	0.571918
Trim65	-0.040122	0.571918
Xist	0.100181	0.572742
Cope	-0.0637502	0.575774
Msr1	0.00589758	0.576771
Gm37613	-0.0109524	0.577981
Tuba1b	-0.0791556	0.578194
Adgrg1	-0.0795532	0.579691
Sla	-0.0594611	0.580647
Prr13	-0.0618508	0.582245
Ccnyl1	0.0212486	0.583435
Slamf6	0.0398473	0.583733
Rpl17	-0.0916027	0.587824
Alox5ap	-0.0823467	0.587824
H6pd	-0.0240774	0.587824
Lsm11	-0.0182079	0.587824
Asb13	0.0369358	0.587824
Uchl4	0.0115887	0.58846
Tapbp	0.0714851	0.58846
Cd164	-0.0825829	0.58846
Tspan18	-0.0394351	0.589216
Lekr1	0.0234591	0.592375
Nfic	0.0606773	0.592375
Pqbp1	-0.043199	0.593409
Mea1	0.0372143	0.593409
Cds1	-0.050347	0.593409
mt-Atp8	0.082145	0.593409
Myl6	-0.0821316	0.594435
Ostf1	-0.0737313	0.595782
Dnajc10	0.0440448	0.595929
Man1a	-0.0731888	0.596695
Bin1	-0.0763314	0.596736
Srgn	-0.0796256	0.597522
Gm23458	0.00519002	0.597522
Chchd6	0.0235885	0.597522
St3gal5	-0.0725232	0.597522
Csnk2a2	0.0519144	0.597522
C920006O11Rik	-0.0136294	0.597772
4933406I18Rik	-0.0496817	0.597772
Ctnnbip1	0.0488159	0.597772
Hcst	-0.0464	0.597772
Rab3gap1	0.0527707	0.597772
Cp	0.00822566	0.597772
Rgs14	-0.0193033	0.597772
Pknox1	0.0400265	0.598173
6720475M21Rik	0.0122559	0.598333
Chchd2	0.0807099	0.601253
Afap1l1	-0.0327062	0.601253
Fam129a	0.0309574	0.602147
Guca1b	0.00601668	0.602147
Zfp871	0.0605651	0.602147
Fam210a	0.0312168	0.602147
Cd86	0.0730827	0.602147
Gm38236	0.00785785	0.602147
Socs1	-0.0152423	0.602147
Mir1946b	-0.00322913	0.602147
Gm36486	-0.00206142	0.602147
Rps27	0.0904812	0.602147
Gpr19	0.00946925	0.602147
Gm25336	-0.00304281	0.602147
Olfr1030	-0.00522744	0.602359
Zfp668	-0.019434	0.602504
Lamtor1	-0.0735052	0.603356
Ifi211	0.00197862	0.603356
Klrd1	0.0357493	0.603356
St3gal4	-0.0214057	0.603356
Rbpj-ps3	-0.00523921	0.603609
Slc46a3	0.0422055	0.603609
Gm44511	-0.0020651	0.603609
Aoah	-0.00196834	0.603609
Prnp	0.0215118	0.604376
Tmem50a	0.0757149	0.605068
D130020L05Rik	0.0158918	0.605068
Tmem209	0.034307	0.605068
Fbxo42	0.0233861	0.605068
Smad6	-0.0113031	0.606803
Slc18b1	0.0242915	0.606803
Ctla2b	-0.0144651	0.60723
Zfp319	-0.0257296	0.60723
A230005M16Rik	-0.0114176	0.60723
Thap11	-0.0350857	0.607703
Gm16124	-0.0141179	0.607703
4930412M03Rik	-0.00385489	0.607703
Cnpy4	-0.0262096	0.614497
Gm45779	-0.00866912	0.61453
Snrpn	0.011934	0.617509
Kxd1	-0.049462	0.617509
Pyroxd2	0.020514	0.617509
Fer	-0.0422299	0.617509
Gm49441	0.0044786	0.617509
Gm16300	-0.0152953	0.621637
Gm50012	-0.0220232	0.621637
Prrt3	-0.00924125	0.621637
Nudt4	-0.0477797	0.62165
Eaf1	0.0268739	0.62165
6430548M08Rik	-0.0159291	0.62165
Yipf3	-0.0559636	0.621653
Gm8624	-0.0385189	0.6221
Ap1ar	0.0389903	0.62318
Nrgn	0.0222316	0.624499
AB124611	-0.010287	0.624933
Lrrc8d	0.0376116	0.627535
Itch	-0.0661859	0.627535
Ceacam1	0.0243858	0.631462
4921514A10Rik	0.0050104	0.632988
B3galt6	0.0339589	0.633336
Eif3a	0.0767699	0.633336
Fxyd6	0.00580078	0.633336
Hprt	-0.0646058	0.633336
Eya4	-0.0449528	0.633336
Srrt	-0.0463255	0.633877
1600014C10Rik	-0.0314846	0.636718
Gm32031	-0.0179335	0.637781
Chsy1	-0.0409823	0.637889
Gm38252	-0.0226861	0.639475
Gm26912	-0.0069845	0.639475
Ippk	-0.0163299	0.639475
Gm43210	0.00467007	0.639475
Srp14	0.0712737	0.640751
Ncapd2	0.00903285	0.640751
Cox7c	-0.0794475	0.641047
Rab34	0.0351232	0.642525
Gm23303	0.00442438	0.642525
Id3	-0.0107188	0.642525
B430306N03Rik	0.0132797	0.643235
E2f8	-0.00164508	0.643235
Cela1	-0.0140917	0.643238
Gm49857	0.00306626	0.643238
Gmds	0.024959	0.643238
Hspa5	0.08781	0.643238
Sult6b1	0.00715943	0.645563
Macf1	-0.0810227	0.645909
Rad54l	0.00736023	0.646724
Dcps	0.0326157	0.646724
Gfer	0.0437599	0.646724
Lyzl4os	-0.00207924	0.646724
Rnf10	-0.0473464	0.646724
Gm37349	-0.0132466	0.646724
Fam8a1	0.0369437	0.646724
Tanc1	-0.00887719	0.646724
Bckdhb	0.0200341	0.646724
Clint1	0.0603771	0.647893
Ssu72	-0.0610304	0.647893
Zfp36l2	-0.0789734	0.650893
Plxdc2	-0.0796519	0.650893
Ric3	-0.0280433	0.650893
Tent4b	0.0337857	0.650893
Pelp1	-0.0381799	0.650893
Nr2f6	-0.0420279	0.650893
Leprot	0.0649416	0.650893
Gm41764	0.0246529	0.650893
Tecr	-0.0697429	0.651651
Zfand5	-0.0617514	0.652599
Krcc1	-0.0684139	0.652819
Rps10	-0.0900785	0.653804
Znf41-ps	-0.011853	0.653804
Gm38080	-0.00839957	0.653804
Gm38001	-0.00207177	0.653934
Sema4a	0.0101594	0.653934
Gm45220	-0.0360701	0.653934
Acmsd	0.00207769	0.656367
Klhdc8b	-0.0516588	0.656576
Olr1	0.00299466	0.656576
Bnc2	0.00595328	0.656576
Vps13c	0.0500413	0.656998
Gm48119	-0.00209015	0.657246
Lncpint	0.03492	0.658416
Gm43814	0.00486478	0.660544
Gm49741	-0.015139	0.660544
Rbm4b	0.0412037	0.660544
Sec14l5	-0.00269295	0.660544
Psmg2	0.0446951	0.660874
Fgd2	-0.0710476	0.660874
Tfpi	0.0460572	0.661145
Gm45311	-0.00564043	0.661145
Gm37127	0.00666468	0.661145
Rnf113a2	-0.0251104	0.661145
Pmaip1	0.0122772	0.66116
Sycp2l	-0.00487724	0.661809
Ccdc93	-0.0502395	0.662712
Sft2d1	-0.0745685	0.662712
Qsox2	0.0194296	0.662712
Lap3	0.0603273	0.662712
Atp6v1f	-0.0759485	0.663274
Gm14295	-0.0124879	0.663409
Usp31	0.0211976	0.66579
Gm25896	-0.00353071	0.665943
Il1rn	0.00367555	0.665943
Nudt3	-0.0513077	0.666906
Plcg1	-0.0354907	0.669146
Mrgprx1	0.0020332	0.669146
Dok3	-0.0369479	0.670845
Cct4	-0.0654057	0.670955
Grwd1	0.020363	0.671567
Cep152	-0.0307493	0.671591
Gm42553	0.0127199	0.671591
Smim26	0.0463016	0.671591
Slc35e4	-0.0140039	0.671591
F830115B05Rik	-0.00606249	0.671591
Tyrobp	0.0621497	0.67467
Rpl7a	-0.0817469	0.67467
Gm12856	0.00515458	0.67467
Col23a1	0.00717439	0.67467
Ehd1	-0.00826627	0.674861
Tmem141	-0.0500528	0.675113
Spns1	-0.0410243	0.675458
B3gnt8	0.00602048	0.676011
Gm13263	0.00316751	0.676011
Hnrnpu	0.0736178	0.676011
Hps1	-0.0271034	0.676829
Gm26788	0.00709898	0.678536
Alg1	-0.0420898	0.678614
Pex6	0.0324447	0.678614
Gm26964	-0.0103534	0.678614
Gapt	0.0029184	0.679136
Nhs	-0.0229348	0.679138
Cdk5rap3	-0.049207	0.679138
Tpst2	-0.065746	0.67988
Zrsr1	0.0249806	0.681737
Ptges3	0.0614054	0.681737
Rnf130	0.0733437	0.681737
Use1	0.0655999	0.681737
Gm15542	0.012653	0.681737
Gm45328	0.0041157	0.682518
Dpy19l3	0.0193339	0.68343
Gimap6	-0.0376009	0.683488
Vtn	-0.0204283	0.685238
1700028K03Rik	0.00701525	0.685238
Slc16a10	0.0267143	0.685238
Sema4c	-0.036047	0.685631
Gm43811	-0.00929	0.686129
Qdpr	0.0407127	0.686697
Lman1	0.0663446	0.686868
Dusp27	-0.0198189	0.686868
Fcrla	0.00231257	0.686868
Hectd2	-0.0144167	0.687309
Mrpl23	0.0367836	0.687309
Gm45424	-0.00364479	0.687309
Mrfap1	-0.072127	0.687309
Supt3	0.0294344	0.687309
Cxcl16	0.0496356	0.68737
Tgs1	-0.0594323	0.687899
Larp1	0.0541306	0.688983
Nod2	-0.00989137	0.690397
Gm48418	-0.0112675	0.69068
Mxra7	0.0106547	0.69068
E2f2	-0.0138465	0.69068
Cep85	0.0173401	0.69068
Itm2a	-0.0107011	0.69068
D8Ertd738e	0.064565	0.69068
Nos1ap	0.0391409	0.69068
Arl6ip5	-0.0602893	0.69068
Arhgap30	-0.0675274	0.69068
Gm50107	-0.0152909	0.69068
Tomm34	-0.0383951	0.691477
R74862	-0.031267	0.691477
Smim24	-0.0166898	0.691477
Gm20082	-0.0070069	0.691477
Epb41l3	-0.0289673	0.691477
Gm26947	0.00568655	0.691477
Atp13a2	0.0454584	0.691477
Nucb2	0.0422111	0.692235
Dnajc17	-0.0187891	0.693261
Minar1	0.00402215	0.694485
Nek6	0.0456766	0.695105
Got1	0.0334915	0.696065
9330104G04Rik	-0.00746786	0.696174
Lrrc3	-0.0614485	0.697948
Agtpbp1	0.0260792	0.697948
Nudt12	-0.0104427	0.697948
Gm42601	0.00618857	0.697948
Ifitm3	0.0285076	0.697948
Med22	-0.0403657	0.698733
Gpr157	-0.0274941	0.699304
Gm15758	0.00143318	0.699304
Bod1l	0.0669726	0.699304
Clybl	0.0119593	0.699304
C920021L13Rik	0.00962767	0.700204
Gm37125	-0.00463407	0.700204
Fbh1	-0.0318795	0.700204
Acadvl	-0.0344131	0.700204
Amotl2	-0.00516594	0.700862
Gstp1	0.0277887	0.700862
Gm15877	0.00200392	0.700862
Gm7600	-0.00307476	0.700862
Skil	-0.072118	0.700862
Taf6	-0.0332978	0.701925
Gm6345	-0.0131208	0.701925
Ly9	0.020636	0.702024
Btg3	0.0238489	0.702024
Dlgap2	0.00183247	0.702024
Mrps11	-0.0378593	0.702302
Gm37229	0.00606203	0.702416
Gm13238	-0.00502084	0.702519
Bag1	-0.0675841	0.702519
Rbm19	0.022673	0.702519
Mob1a	0.0644304	0.702531
Mapkap1	-0.0419523	0.703671
Edem1	0.0677101	0.703671
P2ry2	0.00627669	0.704416
Myc	-0.0239314	0.704632
Aven	-0.0252972	0.707121
Tmx1	-0.0472556	0.707885
Susd4	-0.00508696	0.708651
Nit2	-0.0274165	0.709052
Mdh2	-0.0542603	0.71011
Sv2a	-0.033199	0.712651
Gm38147	0.00468072	0.712681
Lpcat2	0.0643848	0.714405
Gm42743	0.00318867	0.716927
Gm45838	0.0141537	0.717391
Mmd	-0.0278108	0.717391
Srek1	-0.057292	0.717391
Tes	-0.0328842	0.719869
Gpd1l	-0.0295896	0.720761
Eloc	-0.0599719	0.72222
Unc93b1	0.0646573	0.722591
Gm42463	0.0158196	0.724256
Washc1	-0.0318921	0.7259
Gm16299	-0.00673866	0.726659
Arf6	-0.0413857	0.726659
Lmbr1l	0.0180588	0.728748
Naa80	-0.0249452	0.728748
Gm13523	0.00436518	0.72904
Gm21887	-0.0163626	0.729114
Leprotl1	0.0467139	0.729114
Ehbp1l1	-0.0360287	0.729534
Gm10012	-0.0101527	0.730892
Pid1	0.0623572	0.730892
Fabp5	0.0284031	0.732851
Insig2	-0.0430721	0.734199
Gm11483	-0.0125198	0.736794
Pzp	-0.00352955	0.737357
Lst1	0.0798436	0.737363
Per3	-0.0313369	0.738121
Txndc17	-0.0595899	0.738121
Cct6a	0.0594493	0.738491
Homer3	-0.0250869	0.738491
Lpin1	-0.0398464	0.739372
Mttp	-0.0340291	0.741197
Isca1	-0.0283683	0.742111
D130007C19Rik	-0.0160747	0.742111
Cep57l1	0.0234108	0.742111
Rora	-0.0211629	0.742111
H2-Ke6	0.0220599	0.742111
Fn3k	0.0112826	0.742111
Gm15903	0.00963821	0.742993
Gbp7	-0.0481487	0.742993
B230362B09Rik	0.0107939	0.742993
Kansl1	0.0566271	0.743359
Gm44257	-0.00733944	0.74424
Sall1	-0.071202	0.744946
Grn	-0.0657456	0.745711
Pigt	0.0463375	0.746876
Nmt2	0.0232692	0.746876
Hps6	0.0172126	0.748254
Abcc1	0.0290985	0.749791
Clock	0.0418359	0.750868
Rpn1	0.0661572	0.750868
Klc2	-0.0229919	0.750868
Ctc1	-0.0590291	0.750868
Tnfsf14	0.00215821	0.750868
Rflna	0.00450402	0.750868
Gm49703	-0.0109363	0.750868
Cnot8	0.053287	0.750868
A430090L17Rik	0.0048515	0.750868
Picalm	-0.0730984	0.750868
Gm37376	0.041345	0.751894
Gramd1a	-0.045552	0.752132
Rpl10-ps3	-0.0312645	0.752797
Surf1	-0.0401216	0.752797
Gm10384	-0.0284852	0.752797
Cmklr1	-0.0449726	0.752797
H60b	0.00736173	0.754908
Kmt2e	0.06511	0.754908
Sccpdh	-0.0264992	0.754908
Parvg	0.0543805	0.755127
Gsg1	0.0283738	0.755127
Rnf135	-0.0301832	0.755127
Trim7	0.00881567	0.755127
Ptcd3	0.0300705	0.755127
Nfya	-0.0428231	0.755127
Gm15374	-0.00205958	0.755127
Ccs	-0.0378761	0.755127
Arl5c	-0.0296968	0.755127
5430431A17Rik	-0.00910998	0.755127
Gm5547	0.0123987	0.755127
Hba-a1	0.0168491	0.755759
Vmn2r79	-0.00231374	0.758934
Hsdl2	0.0252867	0.761672
Gm28188	0.0056529	0.761672
Rps16	0.0810473	0.761823
Ier3	-0.0201001	0.761823
Tmem82	-0.00806882	0.761877
Rmdn3	0.026925	0.761877
Thyn1	-0.0320523	0.761877
Gca	0.0146211	0.761877
Ralgapb	-0.0309143	0.761877
1700001C19Rik	0.0079474	0.761877
D830030K20Rik	0.0139203	0.761978
Pros1	-0.0690134	0.762489
Gm14286	0.00865173	0.762489
Lrrc70	-0.0230516	0.762489
M6pr	0.0618039	0.762489
Gm44153	-0.00970659	0.762489
Erp29	-0.0653198	0.762489
Gm13209	-0.00979944	0.762489
Zyg11b	-0.0413154	0.763275
Wfdc17	0.0143709	0.767071
Ncf1	-0.0704235	0.767391
Cep250	-0.0339062	0.767647
Hltf	-0.0566401	0.767693
Itsn2	0.0518212	0.77085
Gm43686	-0.00131714	0.77085
Aup1	0.058812	0.771423
Rps6ka1	-0.0630326	0.771423
Zfp993	-0.0105915	0.773748
4930579G24Rik	0.00863698	0.774137
Ccdc122	-0.0233824	0.774301
Ace2	0.00317744	0.774301
Vars	0.0333926	0.774301
H2-M3	0.0465757	0.774301
Gm42692	-0.00373688	0.774301
Il6ra	-0.0690793	0.774301
Cops9	0.0667336	0.774301
Ecsit	-0.0279969	0.774301
Ctso	0.0521184	0.774498
Rnf215	-0.0388528	0.775413
Wwtr1	-0.00502265	0.775508
Bzw1	0.0623875	0.775818
Cd2bp2	-0.0301374	0.777745
Gm37673	-0.00140487	0.777745
Gm12247	0.00154311	0.777759
D130019J16Rik	0.0253597	0.777776
Mir155hg	0.00159597	0.777776
Gm30329	0.0234237	0.777776
Gm26801	-0.00673612	0.777776
Oip5os1	-0.0570051	0.777776
Gm12250	-0.0151426	0.777776
Myct1	-0.00156686	0.777776
Gm12248	0.00600818	0.777776
Gm49265	-0.004546	0.777776
Kmt5b	0.0489433	0.778051
Taf15	0.0579835	0.778117
Pald1	-0.0500669	0.778117
Aqp3	-0.00183393	0.778117
Ano6	-0.0338635	0.778117
Raly	-0.0529938	0.778117
Abhd15	0.0255766	0.778117
Slc7a2	-0.00422579	0.778117
Rasgrf1	0.00664627	0.778117
Fkbp9	0.031834	0.778117
Gm12712	-0.00122619	0.778117
Btnl7-ps	0.00125728	0.778117
Mta3	0.0232343	0.778117
Gnai2	0.0677166	0.778117
Syce1	0.00312239	0.779022
Gm42047	0.00670318	0.779022
Folr2	-0.00561811	0.779022
Gm44559	0.00535398	0.779408
Tmem161a	-0.0287626	0.779408
Gnb3	0.00134631	0.779408
Mecom	-0.00169447	0.78011
Zfp174	0.0133105	0.78011
Kat8	-0.0303478	0.781817
Abca9	-0.0690563	0.784821
Apeh	-0.0281921	0.784821
Abhd11	-0.0244349	0.7849
Gpx1	-0.0737867	0.7849
Atf5	-0.0185871	0.7849
2810002D19Rik	-0.0220063	0.7849
Gm5795	0.00199263	0.784906
E230029C05Rik	0.0791533	0.787025
Mctp1	-0.0294824	0.7892
Gstk1	0.022288	0.789503
Gm11865	0.00134966	0.789503
Ago1	-0.0427632	0.789914
Mkln1os	0.00815426	0.794709
B9d2	-0.0253107	0.796317
Pf4	0.00579618	0.796317
Gm25265	0.00150021	0.796317
4930449I04Rik	-0.00142096	0.796317
Gm42777	-0.00172882	0.796397
Samd8	-0.0423965	0.796397
Kcna7	-0.00123511	0.796397
AI504432	-0.0167425	0.796397
Nfxl1	0.0332622	0.796522
Ube2g2	-0.0340456	0.796708
Trmt61b	-0.0181158	0.797418
Sh3tc1	-0.0267596	0.797418
Rps12	0.0800738	0.797418
Camk2a	0.0162659	0.797418
Gm38266	0.021631	0.797455
Pced1b	-0.0121982	0.797455
Slc25a53	0.0163365	0.797757
Sgms1	-0.0301856	0.798294
Nlrc3	-0.00733077	0.798294
Gm28551	0.00200245	0.798294
Kdm6a	-0.0394678	0.798294
Baiap2	-0.0148992	0.798294
Mcoln1	0.0266746	0.798294
Psma5	-0.0489939	0.798294
C1ql3	0.0044839	0.798294
Alyref2	-0.0279711	0.798294
Lncppara	-0.00984567	0.798294
Syce2	0.0153337	0.798294
Gm10516	0.00178965	0.798294
Gm18724	-0.00150578	0.799239
Socs3	-0.0218539	0.799239
4930477G07Rik	-0.00207474	0.799239
A130077B15Rik	0.015895	0.799521
Cd80	-0.0206144	0.799521
Ldlrad4	-0.0515645	0.800009
Eif4ebp1	-0.0325015	0.800379
Gpr34	-0.0623837	0.800379
mt-Co2	0.0365474	0.800379
Rsu1	-0.0554127	0.800379
Irf5	-0.0600259	0.800899
Smim7	0.0422999	0.803324
Gm7805	0.00166041	0.803585
Clec4a1	0.0113195	0.803585
Gm13369	0.00794679	0.803585
Gm13935	0.00162873	0.80366
Mgmt	0.0175903	0.803984
Capg	0.0312592	0.803984
Rab24	-0.0472935	0.803984
Trim55	-0.00216221	0.803984
Arpc5	-0.0623242	0.803984
Txn1	-0.051329	0.805317
Pts	-0.0587576	0.80547
Faim	0.0415946	0.80547
Ppp1r3f	-0.00500808	0.80547
Mex3b	-0.0264139	0.80547
Ppa1	0.0262871	0.80547
Gcm2	-0.00268439	0.80547
Olfr735	-0.00138247	0.80547
Rab8a	-0.0431002	0.806746
Tomm20	0.0650881	0.808515
Adam18	-0.00311451	0.809571
Psmc6	-0.0546969	0.811281
Dgkz	-0.0391893	0.812068
Tnrc6a	0.0530734	0.812626
Cbr3	0.0192465	0.812722
2310015A10Rik	-0.02303	0.813209
Cd24a	0.00311252	0.813209
Mitf	0.0393798	0.813259
Anapc1	-0.0333128	0.813271
Ddit4	0.0203317	0.813271
Gm21986	0.00197368	0.813793
Btbd19	-0.0231925	0.813793
Abcc9	-0.00586522	0.813793
Gm4356	0.0176056	0.813793
AI427809	0.0021775	0.813793
Gm43823	0.00375993	0.813793
Bmp1	-0.00905588	0.817378
Cd300c	0.00498517	0.818216
Cubn	-0.00151407	0.818216
Zfp36l1	0.0736976	0.818216
Heatr3	0.0233688	0.818216
Tom1l1	-0.0365731	0.818216
Cd84	0.0658749	0.819317
Tmod3	-0.0448404	0.819358
Zfp125	0.0117199	0.81953
Miip	-0.0272888	0.819894
Lrp11	0.0090444	0.820907
Gng2	-0.054089	0.820907
Mfap3l	0.00803467	0.820907
Grhpr	0.0268348	0.820907
Gm43915	0.00458504	0.820907
Gcsh	0.0279476	0.820907
Pik3r4	-0.0263966	0.821399
Cdk2ap2	-0.0532915	0.821399
Gm37531	0.028032	0.821399
Zfp105	-0.0196004	0.821478
Nrg2	-0.00431604	0.821478
Pi4k2a	-0.038575	0.821478
Zfp536	-0.00360911	0.821478
Syngr3	0.00376417	0.821478
Oplah	-0.0111156	0.825792
Hfe	-0.0562429	0.825825
Gm11971	-0.0016004	0.826558
Gm17056	-0.00400502	0.827398
Gm16133	-0.00172291	0.830754
Sgpp2	-0.00245868	0.831013
Zfp619	-0.016266	0.831013
Gm20681	-0.00157544	0.831013
Phactr4	0.0341302	0.831013
Sh3bp4	0.00613615	0.833012
Gm13653	-0.00246061	0.833234
Vstm4	-0.0100433	0.833234
Gm44091	0.00441316	0.833398
Smc5	-0.0291004	0.833398
Gm43147	0.0101922	0.834808
Nt5m	-0.0246928	0.834808
Snx25	0.0207451	0.834808
Gm6682	0.00133002	0.834808
Ggct	0.020656	0.834808
D17H6S53E	-0.0239126	0.834808
Ppcdc	-0.0623056	0.834808
Srsf9	-0.0645678	0.834808
Gm22513	-0.00159473	0.834808
A930007I19Rik	0.00973746	0.834808
Orai3	-0.0422727	0.834808
Phlda1	-0.00711869	0.834808
Pag1	-0.0694363	0.83483
Sash1	-0.011701	0.835819
Ddost	0.0609476	0.835819
Donson	0.0248266	0.835819
AU021092	-0.00278899	0.83644
Zfp991	-0.0136886	0.837227
Mettl7a1	-0.0419735	0.837916
Lrrc29	-0.00931491	0.837916
Sgk2	0.00170602	0.840393
Fam168a	-0.0478623	0.844099
Sertad3	-0.0182913	0.844099
Ada	0.0142341	0.844099
Abcc3	0.0527153	0.844335
Mfsd7a	-0.0178107	0.84445
Slc12a2	-0.0583692	0.846309
Gm13171	0.00303606	0.846309
Btbd8	-0.0186693	0.847611
Gins2	0.0126325	0.848318
Gm36043	0.00502418	0.849152
Gaa	0.0409534	0.849152
Rpl15	-0.0742732	0.850637
Krtcap2	0.0640159	0.850637
Gm38374	0.0152239	0.850637
Adgb	-0.00553373	0.854665
Sla2	0.00260385	0.854665
Nisch	-0.0616201	0.854809
Traf2	-0.0220422	0.855553
Cd300lb	-0.00532736	0.857082
Gm10033	0.0438574	0.857082
Phf11b	0.0236403	0.857082
Lamc1	0.0165333	0.857374
Il1r1	0.00775659	0.857374
Morf4l1	-0.0661436	0.857374
Rpsa-ps7	0.00275214	0.857374
Scarf2	-0.0139548	0.857374
Micos10	0.0607943	0.857374
Igfbp4	-0.032709	0.857374
Gm4651	0.00450834	0.858047
Wdr89	0.0382839	0.860213
Gm37677	0.0199663	0.860213
Mcrip1	-0.0492211	0.860213
Cyb5r1	-0.02066	0.860213
Uqcrc1	-0.0466847	0.860213
S1pr1	0.02691	0.860213
Rfxank	-0.0231388	0.860213
9930111J21Rik1	0.0182557	0.860213
Ndufab1	-0.0510363	0.860213
Nkd1	-0.00704664	0.860213
Gm14419	-0.00533172	0.860213
Rusc2	-0.0140492	0.860213
Comt	-0.0660971	0.860213
4933439K11Rik	-0.0112078	0.860761
Ctnnb1	-0.0595321	0.860761
Sfr1	-0.0564409	0.860761
Smim10l1	-0.0475583	0.860761
Prr12	0.0283327	0.860761
Gm45184	-0.00753824	0.861436
Gm38042	-0.0534633	0.861436
Asb4	-0.00617885	0.862935
Gm43133	0.0129981	0.862935
Slamf8	-0.0336698	0.862935
Zyx	-0.0356617	0.862935
Nop58	0.0386869	0.862935
Sik3	-0.0237334	0.862935
Ndfip2	-0.0571429	0.862935
Lrrc32	-0.00151468	0.862935
Gm15356	0.00659595	0.862935
C230062I16Rik	0.0120945	0.862935
Pde3b	-0.068126	0.864524
Srxn1	-0.0087717	0.864726
Slc5a5	0.00278979	0.864726
Siva1	0.0293219	0.864726
Psmb5	-0.0516708	0.864726
Tubb5	-0.066996	0.864726
Rpsa	0.0784066	0.864726
Gm10848	-0.0110712	0.864726
Rsl1d1	0.0509549	0.864726
Tpcn1	-0.042568	0.866888
Rbx1-ps	-0.00214473	0.866888
Nup35	0.0255419	0.866888
Gm47997	-0.0076862	0.867685
Eef1akmt4	0.01528	0.867685
Rrbp1	-0.0582577	0.867685
Cacnb2	-0.0193938	0.868386
Gm13213	0.00219841	0.868657
Dkk2	0.00505625	0.869804
Rgs10	-0.0561794	0.870311
Gm37363	0.00153141	0.870311
Slc9a9	-0.0523477	0.870311
Cmc1	-0.035678	0.871353
Olfr1459	-0.00332802	0.871353
Ext2	0.041427	0.871911
Dnase2a	0.0570162	0.872578
Defb30	-0.00409657	0.872578
Map7	-0.0250971	0.872578
Gm6356	-0.015186	0.872578
Surf4	-0.0498881	0.872578
Gigyf1	0.0402651	0.872578
Gm13710	0.0055275	0.872578
Sf3b2	0.0608396	0.872578
Mdn1	0.0281073	0.874111
Gm37645	0.00311375	0.876678
Inava	0.00155773	0.877419
Mcm6	0.0167953	0.877419
Gm23657	-0.0063066	0.877419
Tgfbr2	0.0646097	0.877419
Patl2	-0.00200716	0.877419
Samd11	0.00285878	0.877419
Tlr4	-0.0401463	0.877419
Gm12987	-0.00750691	0.879803
Gm43609	-0.00969632	0.879816
Chmp5	-0.0526715	0.879816
Acsf2	0.0179999	0.879816
Pgp	-0.0430771	0.883313
Tmem176b	-0.080963	0.884766
Gm38379	-0.00226799	0.884766
Gm26531	-0.00186314	0.886
Fign	-0.00267945	0.886
Pbxip1	-0.0515376	0.886
Gm43480	0.00489441	0.886353
Snapc2	-0.0172353	0.886353
Serf2	-0.067772	0.886353
Tmem63a	-0.0459069	0.88779
Wipf2	0.0316657	0.88779
Zhx1	0.0392001	0.88779
B4galnt1	0.0283	0.888466
Ctsw	0.00522811	0.888931
Zfp982	0.00325513	0.889071
Mgat3	0.00383849	0.891381
Mterf4	0.0258787	0.891381
Rxrb	-0.0384033	0.892144
Hyal1	-0.0213537	0.892275
Gm16118	-0.0246124	0.893312
Gm4951	-0.0132411	0.893312
Gabpb1	0.0273071	0.893312
Gm44237	0.0105082	0.893312
Ndufs8	-0.0515816	0.893312
Milr1	0.0394528	0.893312
Psma2	-0.0552742	0.893312
Gm44243	0.00159595	0.89391
Plxnb2	-0.0618512	0.896093
Pak6	0.00482777	0.896511
Sphk2	-0.0300641	0.897169
P3h2	0.0398489	0.897644
Rab17	0.00385214	0.898691
Elovl6	-0.00552568	0.898818
Tmem181a	-0.0201844	0.898818
Msrb2	-0.0453543	0.898994
Gm49600	-0.00263332	0.899653
Gm12961	-0.0022286	0.903441
Xrn1	0.0440525	0.903441
Gabarapl1	0.0295513	0.903441
Gm49731	0.00249242	0.904336
0610012G03Rik	-0.0498326	0.90465
Capn2	0.0133941	0.906835
Gm15989	-0.00394108	0.908402
Tvp23a	0.00248277	0.90853
Gm44178	-0.00440398	0.908755
Gm36693	0.00199615	0.908755
Lrrc41	-0.0261172	0.909924
Akirin1	-0.0550506	0.909924
Peli2	-0.0499193	0.909924
Zfp512	-0.0391828	0.909924
Gm2a	0.0568104	0.909924
Cacna1s	0.0120665	0.909924
Gm19195	0.00563283	0.909924
Gm37697	0.00717984	0.909924
Resf1	0.0571622	0.912095
Xdh	-0.00659029	0.912095
Mxi1	-0.0419994	0.913358
Mpdz	0.00239705	0.913358
Pank4	-0.0150719	0.913463
Gm43557	0.00428409	0.914678
Mfsd4a	-0.0208596	0.914678
F730043M19Rik	-0.0122743	0.915344
Chst8	-0.0273584	0.915344
AI662270	-0.0248421	0.915344
Spice1	0.0165349	0.915344
Rpl38-ps1	-0.00139651	0.915344
Armc7	-0.0166767	0.915344
Atg13	0.0191159	0.915344
St6galnac6	-0.0214859	0.915344
Nnat	-0.0106193	0.915344
Cenpa	0.0123042	0.915344
Dab2ip	-0.00862931	0.915344
Map4k1	0.00505025	0.915344
Slbp	-0.0417624	0.915344
Eefsec	0.0318882	0.915344
Rnasek	0.00770497	0.915576
Gm3248	0.00694998	0.915576
Pdia6	0.0659761	0.915576
Sema4g	-0.0242534	0.915576
Nefl	0.00562868	0.915576
G6pdx	0.0268397	0.915576
Ppp1r18	-0.0582308	0.915955
Alas2	0.00239485	0.91669
Pcna-ps2	0.00474503	0.916695
Adam4	-0.00902103	0.917327
Ptpro	-0.0436138	0.917464
Tmem38a	0.00676768	0.917464
Prag1	-0.0331695	0.917886
A530088E08Rik	-0.0338009	0.917886
Rad50	0.0372993	0.918461
Egr2	0.002207	0.922035
Tnfrsf1a	0.0525281	0.923332
Gm4462	0.00228381	0.927232
Gm8291	-0.00194407	0.929059
Tsc22d4	-0.0639569	0.929883
Erlin2	0.0378434	0.929883
Synj1	0.039345	0.929898
Wwc2	-0.039166	0.931247
Ei24	0.0375494	0.931299
Psip1	0.027183	0.931299
Psd3	0.0128104	0.931299
Cog3	0.0192384	0.931299
Flywch1	0.0183988	0.931299
Gm48086	-0.00971436	0.931299
H3c4	-0.00526889	0.931392
Gm38843	0.0372721	0.934007
Cep83	0.0285441	0.934168
Cpt1c	0.00582064	0.934168
Rer1	-0.0560979	0.934168
Ctsc	-0.0664475	0.935863
Cnpy3	-0.0537021	0.935863
Bicd2	0.0392073	0.93652
Trim44	0.0475641	0.93652
Il10rb	0.0544028	0.93652
Gm27008	-0.00886639	0.93652
Bco2	0.0259585	0.937205
Ildr2	-0.0247293	0.937235
Nsa2	0.0665754	0.937235
Ddx51	0.0146354	0.938334
Hspb8	0.00250036	0.938334
CT010467.1	0.0702213	0.938334
Gm37006	-0.0113934	0.938334
Gdpd3	0.0160046	0.938342
Kcnab3os	-0.00253886	0.938548
1700099I09Rik	0.00980537	0.938923
Gm44005	0.0181831	0.938923
Ptma	0.0671615	0.938923
Fam219b	0.0286587	0.938923
Nsmce1	-0.032494	0.938923
Snx17	-0.0569862	0.941032
Kcnt1	0.00159496	0.941032
Tnfaip1	-0.0340948	0.941032
Sesn1	-0.045306	0.941032
Mir3473g	-0.00315224	0.941032
Gm6368	-0.00252022	0.941032
Pdia4	0.0549679	0.941032
Cebpb	-0.0580825	0.941032
Ift27	-0.0208305	0.941185
Ptpn14	0.00286081	0.945071
Hmgn5	0.0178563	0.945071
Dtymk	0.0325443	0.945071
Olfm4	-0.00979196	0.945071
Maoa	0.0116372	0.945071
Gm48840	-0.00452535	0.946411
Pld1	-0.0483429	0.947611
Ap2b1	0.0404791	0.949001
Ccpg1os	-0.0158875	0.949001
Prorp	0.0152951	0.949001
Hoga1	0.00844319	0.949001
Cox6a1	0.0581367	0.949111
Slco2b1	-0.0628228	0.949137
Fam209	-0.00183501	0.949633
Bmp2k	-0.0658505	0.949908
Gm17786	-0.00390392	0.949908
Vps39	0.0301153	0.949908
Kitl	-0.02407	0.949908
Arhgef33	-0.00313628	0.949908
Gm44996	0.00920882	0.949908
Bcas3os1	0.0070372	0.949908
Tmem38b	0.0222312	0.950049
Gm11946	0.00121831	0.950332
Pnmal2	0.00595275	0.950332
Dppa2	0.000935228	0.951048
A230001M10Rik	0.00114855	0.951048
AA386476	-0.0137768	0.952061
Zfp949	0.0227154	0.95267
Gm45546	0.00855034	0.95267
Jun	-0.0461932	0.953083
Myh13	0.000810154	0.953083
4833407H14Rik	0.00139372	0.953664
Pou2f2	0.0713817	0.956226
Psmd8	-0.0499531	0.956774
Uba5	-0.0412704	0.956774
Usp15	0.0435474	0.957673
Impg2	-0.00344928	0.957956
Zfp612	0.00713558	0.958554
Apoc1	-0.00738569	0.959627
Rhobtb1	-0.0363096	0.960676
Ly6m	-0.00642235	0.960676
Apoa2	0.000950548	0.960676
Il4i1	0.0188088	0.960676
Emilin2	-0.00178321	0.960676
Gm49266	-0.00600812	0.960676
C230031I18Rik	0.012729	0.960676
Shisa4	0.00627875	0.961347
Ccdc92	-0.00262874	0.961947
Zbtb3	-0.00880128	0.961947
Os9	0.0574491	0.961947
A430035B10Rik	-0.011839	0.961947
Rcan2	-0.0116056	0.961947
Pfdn6	0.0356504	0.961947
Asf1b	-0.00792564	0.961947
Tcf7l2	-0.044185	0.961947
Khk	-0.0481198	0.962236
Zdhhc13	0.0241734	0.962397
Tyk2	0.0295699	0.962397
Ube2m	-0.0473887	0.962397
5430420F09Rik	0.024881	0.962397
Gm48405	-0.00497447	0.963232
Wasf2	-0.0631461	0.964796
Ermap	0.0081351	0.964896
Mknk1	-0.0473182	0.965181
Exoc3l4	0.00392408	0.965181
Zfp157	0.0360337	0.965669
Aifm1	0.0305312	0.965669
Als2cl	-0.00562544	0.965669
Nxt2	0.0314347	0.965669
Mgp	0.00693315	0.965727
Ctsk	0.00397596	0.966438
Ap2m1	-0.0470113	0.966438
Gcc1	-0.0158883	0.966438
Sap30l	0.0364749	0.966438
Gm30285	0.00510767	0.966438
Pdrg1	-0.0365248	0.96644
Kynu	-0.00636256	0.967112
Ophn1	-0.0642992	0.967112
Acsl4	-0.0416863	0.967112
Gm44258	0.00639525	0.967112
Tbc1d10a	0.0282566	0.967112
Ddit3	-0.0305948	0.96786
Gm9294	0.0094345	0.968453
[truncated: 22,587 more rows]

## Sheet: Homeostatic_Hippocampus
	logFC	P.val
Ftl1	-1.83748	0
Rpl26	-1.53131	0
Ftl1-ps1	1.93148	0
Gatm	1.27289	3.38261e-261
Rpl29	-0.949593	2.29102e-149
Anxa3	0.87524	1.16074e-117
Ftl2-ps	0.517843	1.5387e-110
Ubc	0.722341	5.05664e-85
Slc2a5	-0.70407	1.33327e-77
H2-DMa	0.575241	6.02475e-77
H2-D1	0.884432	1.23956e-72
Gm8730	-0.352525	3.66756e-64
Gm10260	-0.527782	3.60585e-57
Mpeg1	0.714848	1.84125e-53
Siglech	-0.486028	2.09063e-51
H2-Q4	0.155565	5.2969e-45
Fcrls	-0.623418	3.81601e-44
Uba52	0.540605	6.27527e-44
Gm10076	0.451196	4.27954e-39
Spp1	-0.186317	4.29148e-39
Nav2	-0.436238	5.59024e-39
Pianp	-0.248289	6.43499e-39
H2-K1	0.597852	3.43592e-38
Clec7a	0.292524	2.91334e-37
Qpct	-0.393767	2.91334e-37
Pdlim4	0.40787	1.63968e-36
Ccnd3	-0.373151	1.76273e-36
Mlph	-0.245999	3.4364e-36
Sh3bgrl3	0.493598	1.61295e-35
H2-Ob	-0.396711	6.5237e-34
H2-T22	0.120027	8.86172e-34
Cd9	0.53969	4.98471e-32
Ftl1-ps2	0.111798	3.37072e-29
Spint1	-0.21636	1.08205e-28
Bst2	0.322	2.09128e-28
Rapsn	-0.224333	1.33636e-27
Rbpms	0.0806488	1.98818e-27
Rps10	-0.461415	2.74345e-27
Fcgr2b	0.383693	4.03123e-26
Ccdc12	-0.362134	1.12074e-25
mt-Nd3	0.510264	1.56477e-25
H2-Q7	0.191349	3.29815e-25
Gm28187	0.10841	1.12865e-23
Edem2	0.36367	4.93267e-23
Cd37	-0.383405	6.7216e-23
Gm48611	0.128727	7.8526e-23
Rplp0	0.396633	1.29478e-22
Pttg1	-0.161016	7.20259e-22
Gm8189	0.0588965	4.08664e-20
Gm15772	0.398114	5.69109e-20
Camk2n1	-0.295168	4.0329e-19
H2aw	-0.176548	4.27777e-19
Lpl	0.144563	1.01969e-18
Pon2	-0.30509	1.44943e-18
Whrn	0.183115	4.86678e-17
Tcim	-0.126248	6.30438e-17
Lsp1	0.175199	6.8593e-17
Neurl1a	0.214732	8.79947e-17
Sorl1	0.126477	2.48695e-16
Gm6394	0.0883894	2.53848e-16
Rpl24	-0.340006	1.06951e-15
Msh5	-0.19363	2.07904e-15
Rpl34	-0.327772	4.07574e-15
Lgmn	-0.215002	4.07574e-15
Selplg	-0.248552	7.69516e-15
Arsb	0.303137	1.63367e-14
Fat3	-0.211867	1.66561e-14
Fcer1g	0.264688	1.66561e-14
Olfml3	-0.306055	4.34698e-14
B2m	0.317101	4.58116e-14
Trem2	0.262841	4.58116e-14
Sparc	-0.224576	9.6952e-14
Bbs9	0.144162	1.44136e-13
Rnaset2a	-0.274268	1.52582e-13
Rpl13a	-0.303958	2.87402e-13
Oaf	-0.197837	3.28613e-13
Ly86	-0.253078	3.28613e-13
Gm5380	0.0272771	6.32277e-13
Gm42602	0.0895428	6.32277e-13
H2-Oa	0.135234	6.52201e-13
Cap1	-0.24527	9.59397e-13
Gm43305	0.108863	1.18988e-12
Camk1	-0.274185	1.89098e-12
Ppfia4	-0.148429	2.42617e-12
Gm32849	-0.130382	2.87546e-12
Sgk1	-0.31392	1.68942e-11
Cdk5rap1	-0.104952	1.73506e-11
Cd52	0.33716	2.31824e-11
Dock8	-0.238229	4.46058e-11
Rpl35a	0.279289	6.28709e-11
Ifngr1	-0.236661	7.27483e-11
Atp2c1	-0.247243	1.15286e-10
Aass	0.0492816	1.57088e-10
Ifi204	0.0441804	1.57088e-10
Itpr2	0.219871	1.73229e-10
Rnaset2b	-0.234645	1.99113e-10
Igsf8	-0.200765	1.99976e-10
Kcnip3	-0.0663657	2.29827e-10
Gm37494	-0.171648	3.26607e-10
Zfp467	-0.146408	4.41659e-10
Rn7sk	-0.181636	4.51939e-10
Tm6sf1	-0.256286	4.51939e-10
H2-T23	0.218949	8.79438e-10
Bhlhe41	-0.247952	9.50091e-10
Zfp979	0.0573354	1.03905e-09
Fth1	0.278246	1.07741e-09
Ldhb	-0.268443	1.13646e-09
Rplp1	-0.23748	1.13646e-09
Htra3	-0.095537	1.27748e-09
H2-Q6	0.0586222	1.35601e-09
Fcgrt	0.177594	1.39482e-09
Ly6e	0.258065	1.40339e-09
Ccr5	-0.291465	1.62842e-09
4930481A15Rik	-0.0295165	2.59398e-09
Sdf2l1	0.241955	2.59398e-09
Htatip2	-0.0402028	3.69673e-09
Pcp4	0.0948345	4.18583e-09
Cd74	0.151229	6.53426e-09
Procr	0.0983981	1.38776e-08
Rpl41	-0.240236	1.4972e-08
Adgre1	0.228165	1.4972e-08
Cmas	-0.172614	2.40464e-08
Vwa5a	0.135406	2.41058e-08
Rps18	0.254766	3.21046e-08
C1qc	-0.146172	3.32708e-08
Man2b1	-0.246488	3.43348e-08
Chek2	-0.0839163	3.60321e-08
Sh3rf3	-0.0207654	4.42102e-08
Rps7	-0.245372	6.04167e-08
Cdk2ap1	-0.178339	7.42991e-08
Abhd14b	-0.0642387	1.13774e-07
Gm15459	-0.0760209	1.2722e-07
Ctse	0.128668	1.42421e-07
Rps19	-0.24071	1.44659e-07
Ywhah	-0.218797	1.82632e-07
Eif3j2	0.087774	1.86981e-07
Fscn1	-0.223672	1.98963e-07
Trf	-0.227281	2.28032e-07
Marcksl1	-0.101005	2.28032e-07
Ccl6	0.218841	6.31637e-07
Gm7324	-0.067119	7.08743e-07
Pmp22	-0.213731	7.1051e-07
Aldh2	0.12029	7.15616e-07
Cd72	0.0400623	7.30054e-07
Ptgds	-0.112562	7.65132e-07
Ccl3	0.096694	7.69409e-07
Glb1	-0.121492	7.93862e-07
Rnf150	0.0607278	8.1137e-07
Crtap	0.0856608	8.17133e-07
Junb	-0.179606	8.8756e-07
Ccl12	0.140957	1.15052e-06
Gm16867	-0.0140504	1.27692e-06
Serpine2	0.21413	1.40205e-06
Mir703	-0.107667	1.81321e-06
Ctsz	0.206199	2.07175e-06
Gm45640	0.151863	2.33357e-06
Gm8995	0.163351	2.7339e-06
Rpl27	-0.218834	3.10895e-06
Csnk2a1	-0.123024	4.0658e-06
Ptchd1	0.0315294	4.20678e-06
Arl4c	0.198632	4.27077e-06
Angptl7	0.0905963	4.50738e-06
Gm26740	-0.110692	4.54344e-06
Baiap2l2	0.0362059	4.81582e-06
Uqcrq	0.179285	5.50663e-06
Ly9	0.061413	5.50996e-06
Tpt1-ps3	0.08277	5.50996e-06
Rpl3	-0.209411	5.50996e-06
Cst7	0.179367	7.01871e-06
Fam3c	-0.12032	7.52469e-06
Nosip	0.10204	7.61259e-06
Lyz2	0.244558	8.76794e-06
Rnase4	-0.180325	9.21858e-06
Lsm6	0.130089	1.06772e-05
Gm22613	-0.0259687	1.14613e-05
Snhg3	0.0854224	1.23151e-05
Fbrsl1	-0.142257	1.26614e-05
Chst1	0.0708344	1.38023e-05
Mical3	0.0589489	1.41583e-05
Gm3164	0.01674	1.48517e-05
Sqor	0.15608	1.50654e-05
Ccl5	0.0648842	1.5863e-05
Gadd45gip1	0.0866904	1.61246e-05
Gm47283	0.169948	1.71538e-05
Mmp2	-0.0880481	1.76396e-05
Tmem119	-0.190323	1.86978e-05
Pde8b	0.0727939	1.99268e-05
Rbmxl1	0.0921388	2.01802e-05
Ccr1	-0.168324	2.15538e-05
Hsp90b1	0.183176	2.33027e-05
Gm14303	-0.13292	2.4631e-05
C1qb	-0.138392	2.85683e-05
Gm37306	0.0270372	2.91188e-05
Selenop	0.184497	2.97685e-05
Soga1	-0.0986273	3.18182e-05
Jdp2	-0.0341182	3.24689e-05
Tgfbr1	-0.172341	3.31789e-05
Ncf4	0.126138	3.51184e-05
Gm48358	0.0141701	3.65458e-05
Fgl2	0.066922	3.8273e-05
Etl4	0.029917	4.00722e-05
Tuba1b	-0.178021	4.00722e-05
Herc2	-0.169321	4.33637e-05
Cyp4f18	0.011916	4.61014e-05
Ggh	0.123047	4.61014e-05
Gm5431	0.0608701	4.61025e-05
Cd34	0.167967	4.73129e-05
Rnasel	-0.039504	4.84308e-05
Tmem50b	0.104316	4.84308e-05
Lox	0.0448707	5.75958e-05
Adgrg5	-0.0412107	6.33602e-05
Olfml2b	0.0557657	6.40252e-05
Rpl11	-0.180191	6.40252e-05
Cyfip1	-0.181674	6.79497e-05
CAAA01118383.1	-0.0760095	6.92977e-05
Tmsb15b1	-0.0238826	7.61281e-05
Ctsa	0.182954	7.73682e-05
Gas6	0.149501	7.85966e-05
H2bu2	-0.0214267	8.45999e-05
Canx	0.179007	8.84859e-05
Eif3j1	-0.120602	9.06982e-05
Gm16192	0.0127094	9.4876e-05
Atp1a3	0.048593	0.000112705
BC023719	-0.05759	0.000116453
Dock10	-0.173251	0.000117245
Plp1	-0.135918	0.000122209
Gngt2	-0.176114	0.000126905
Fbxl7	-0.0258756	0.000126905
Arf5	-0.146887	0.000126905
Csnk2a3	0.066598	0.000130286
Ccdc80	-0.0563718	0.000134627
AC149090.1	0.181704	0.000138032
Fmn1	0.0459016	0.000138451
mt-Co1	0.216747	0.000139944
Dusp7	-0.122471	0.000139944
Ccl24	-0.0639016	0.000140611
B430010I23Rik	0.0644352	0.000148236
Mxra8	0.0622011	0.000172626
AI506816	0.0692455	0.000177135
Axl	0.0818967	0.000184911
Irgm2	-0.0570505	0.000191906
Selenom	0.0738292	0.000194554
Gltp	0.125311	0.000195952
Liph	0.0581008	0.000203655
Rps15a	-0.178954	0.000208944
Vps37a	-0.135288	0.000208944
Tgfbr2	0.164003	0.000213059
A830008E24Rik	-0.104963	0.000226503
Rpl30	-0.18233	0.000246318
Klc4	-0.0765379	0.000247128
Entpd1	-0.169028	0.000256488
Jaml	-0.030921	0.000288006
Acp5	-0.0199545	0.000291865
Rftn1	-0.0535028	0.000293594
Ifi27l2a	0.110915	0.00029512
Apobec3	-0.119602	0.000301744
Rps13	-0.171997	0.000308263
Ccrl2	0.0575259	0.00031159
Arhgap31	0.114273	0.000317533
Gm3716	-0.040564	0.000331001
Rpl23a	-0.188525	0.000334405
Clec1b	0.0174995	0.000370094
Borcs8	-0.0880493	0.000377877
Sft2d1	-0.164422	0.000377877
Srd5a3	-0.101201	0.000387106
H2-K2	0.0268402	0.000399078
Cd59a	0.0344798	0.00040408
Gapdh	0.182577	0.000406961
Mrpl33	-0.123217	0.000412066
Pld4	-0.161734	0.000421955
Dpp7	0.082483	0.000471998
Ifi30	-0.163559	0.000471998
Hspa1a	-0.0198549	0.000498359
mt-Atp6	-0.163906	0.000558744
Atox1	0.172832	0.000558744
Bloc1s2	0.0835485	0.000558744
Coro2a	0.0271558	0.000590853
Tspan33	0.0707588	0.00059237
Gpnmb	-0.02011	0.000593214
Cebpd	-0.145302	0.000597798
Rpl17	-0.170112	0.000604865
Alad	-0.0568903	0.000607828
Tbxas1	-0.154115	0.000624795
Gm15545	0.0437931	0.000643047
Isyna1	-0.0945172	0.000679441
Tap1	0.071499	0.000759415
Mlxipl	-0.12602	0.000759415
Arhgef40	-0.120891	0.000780185
Gm13212	0.0324412	0.000821702
Amotl1	-0.0701809	0.000836637
Ltc4s	-0.183562	0.000892361
Ccl9	0.151201	0.000934852
Rps28	-0.178317	0.000947121
Glrp1	0.112979	0.00102465
Rilpl1	-0.117433	0.00104494
Tnfrsf21	-0.134273	0.00119008
Atp1b3	0.147623	0.00119555
Gm5733	0.00777826	0.00140755
Arid5b	-0.113221	0.00146937
Rps11	0.152456	0.00150779
Rcbtb2	0.142785	0.00164518
Stat1	0.0750456	0.00164518
Rab32	-0.069644	0.0017094
Itga6	-0.158068	0.00171679
Lat2	0.120345	0.00172022
Cxcr2	0.0135535	0.0019754
Rpl35	0.167994	0.00197741
Il7r	-0.118177	0.00200599
AW112010	0.0765577	0.00208687
Adrb1	0.0838731	0.00208687
Akr1e1	-0.0367905	0.00208687
Gm42031	0.0424575	0.00219825
Gm11808	-0.0639006	0.00222747
H2-DMb2	-0.0500238	0.00226391
Atp6v0c	0.155928	0.00240869
Epb41l2	0.160152	0.00241792
Gmip	-0.115812	0.00242625
Psmb8	0.135134	0.00243407
Fbh1	-0.0630257	0.00243811
Emp3	0.0831855	0.00259552
Cd300c2	0.154191	0.00259924
Bin1	-0.143641	0.00259924
Cd27	-0.0574917	0.00262318
Ckb	-0.163495	0.00269435
Wdr83os	0.120322	0.00276165
Serpinf1	-0.117203	0.00297457
Mpp6	0.0920382	0.00301008
Rpl36al	-0.141221	0.00303644
Phf20	0.0917972	0.00306243
Gm49980	0.04731	0.00312664
Gm47015	0.0103287	0.00324366
Nfkbil1	-0.0725489	0.00341723
Grap	-0.119626	0.0034488
H2-M3	0.0979583	0.00349364
Pla2g15	-0.142787	0.00349364
Ocel1	-0.0616437	0.00350451
Rpl9-ps6	-0.0592747	0.00356048
Bcl2a1a	-0.0834018	0.00356669
Tmem52	0.0613897	0.00393568
mt-Nd6	0.0974999	0.00400824
Ccng2	-0.116595	0.00404744
Dusp6	-0.129063	0.00409963
Tnfaip8l2	-0.138923	0.00418649
Qdpr	0.0797797	0.00420709
Cacna1a	-0.078082	0.00437834
Soat1	0.095067	0.00442832
Pou2f2	0.161415	0.00456935
Mt1	0.143775	0.00462674
Pla2g7	-0.0297725	0.00470338
C1qa	0.0898253	0.00476421
Hpse	-0.0177752	0.00490787
Cldn11	-0.037694	0.00509539
Adap2os	-0.112745	0.00509864
Klhl23	-0.0533021	0.00568805
Tspan4	-0.102273	0.00598189
Zfp862-ps	-0.0771296	0.00610965
Cd63	0.182794	0.00636258
Ramp1	0.117092	0.00651339
Plppr4	0.0483018	0.00658342
Hmgb1-ps8	-0.0538999	0.00660015
Rpl39	-0.147699	0.00664818
Thrsp	-0.106103	0.00667762
Hps4	-0.121602	0.00667762
Stard9	-0.0935149	0.00667762
Ivns1abp	-0.142533	0.0068096
Col6a3	-0.0490704	0.00686532
H2bc4	-0.0937983	0.00686965
Lgals1	0.0403817	0.00693594
Hist1h2al	0.015843	0.00706513
Psmb9	0.0954234	0.00711485
Tubgcp5	-0.117288	0.00729117
Dbi	-0.106883	0.00757569
Slc38a9	-0.112995	0.0076426
Cybb	0.0312364	0.00768401
F11r	0.13824	0.00773498
Eno3	-0.0525102	0.00776379
Nmt1	-0.130422	0.00779594
Arhgap17	0.107624	0.00780345
Arl6ip5	-0.109272	0.00785385
Rpl29-ps5	0.0390022	0.00788526
Csmd3	-0.148398	0.0080583
Fyb	0.140333	0.00810062
Gm43984	0.0351571	0.00813367
Plxnd1	-0.0126135	0.00840031
Stk39	0.0248408	0.00840031
Gm20429	0.0121234	0.00840031
Zfp984	-0.0389887	0.00872197
Hacd4	-0.0853553	0.00872197
Rpl7a	-0.143338	0.0088945
H2-T10	-0.0346526	0.00893223
Alox5ap	-0.140735	0.00893223
Tmcc3	-0.138584	0.0091533
Aup1	0.111602	0.00940967
Ythdf2	-0.0987	0.0104064
Mfsd1	0.0831098	0.0104064
Gas5	-0.149601	0.0104775
Commd8	-0.138506	0.0106513
Pi4k2b	-0.0289691	0.0107225
Tmem86a	-0.122734	0.0108175
Clec4a2	-0.118685	0.0108756
Vcam1	0.0250944	0.0117308
Snta1	-0.0941034	0.0117677
Ly6k	-0.0339535	0.0121939
Dnajc10	0.0720338	0.0124419
H2-T24	0.0304622	0.0129135
Ppib	0.127268	0.0129241
Pfkl	-0.0865364	0.013061
Id2	-0.057454	0.0130671
Gm13710	0.00838197	0.0137572
Ank	0.075738	0.014137
1110038B12Rik	-0.0841449	0.0142373
G530011O06Rik	-0.0996634	0.0142373
Triap1	-0.0750482	0.0142373
2900026A02Rik	-0.0292098	0.0148312
Chd9	-0.127604	0.0151716
Gm34312	0.00898528	0.0153636
P2ry12	-0.115944	0.0163383
Rps4x	-0.1355	0.0165153
Prlh	-0.00732605	0.0168598
Mfsd7a	-0.0341945	0.0170632
Mertk	-0.136267	0.0175896
Aurkaip1	-0.0770043	0.0176065
Tecr	-0.115984	0.0177344
Cyth4	-0.125957	0.0183417
Npc2	0.143499	0.0187343
Rps24	-0.13079	0.0192998
Cryba4	0.0983614	0.0193968
Cd68	0.137259	0.0194785
Rad51b	0.0252728	0.020209
Thg1l	0.0303992	0.0204228
Clint1	0.10124	0.0206675
Cd48	0.0984646	0.0209217
Gm13268	-0.0401554	0.0209555
Gm31597	-0.0248103	0.0214898
Adrb2	-0.118351	0.0217785
Capn3	-0.0959538	0.0222513
Gm15500	0.0732708	0.0225283
P2ry13	-0.134399	0.0227536
Tbrg1	0.0653785	0.0227536
Npl	0.119999	0.0230555
Gm49266	-0.0105087	0.023287
Lyl1	-0.0981496	0.0238518
Ccl4	0.0401888	0.0239834
Gm7480	0.011004	0.0240988
Per3	-0.0552575	0.0244648
Fkbp15	-0.094068	0.0250265
Pop4	-0.038155	0.0250265
Dnase1l1	0.0212783	0.025046
Prkcb	0.0877544	0.0251653
Rgs2	-0.129325	0.0257802
Dennd4a	-0.118618	0.0257855
Slc35b2	0.0799041	0.0264363
Lactb	-0.0850718	0.0266328
Sgcb	0.0416715	0.0266568
Ablim1	-0.0335382	0.0273798
Upk1b	0.070578	0.0278194
Nlrc5	0.0155213	0.0280889
Sox4	-0.12848	0.0285077
3830403N18Rik	-0.0342382	0.0287933
Lag3	0.140124	0.0289717
Rpl37rt	-0.0681552	0.0289845
Pip4p1	-0.111354	0.0290314
Ubb	0.119903	0.0295391
Tsc22d3	-0.0501163	0.0296767
Gm43147	0.0181048	0.0297629
Rpl10-ps3	-0.0510341	0.0298127
Mrgpra4	0.0047982	0.0299984
Rpl36	-0.132435	0.0313403
Treml2	0.0285136	0.0313403
H2-Aa	0.0166606	0.0314352
Manf	0.128258	0.0318557
Serpine1	-0.021329	0.0324576
Stmn1	0.0593823	0.0326927
Clip1	0.097347	0.0334644
Apoc4	-0.0220262	0.0337385
Laptm5	0.0817773	0.0337385
Tuba1a	-0.0987935	0.0339877
Gm49307	-0.0444787	0.0339877
Pmepa1	0.139112	0.0343876
Gstm5	0.0673023	0.0344283
Nceh1	0.0549385	0.0347251
Gpr183	-0.129332	0.0347864
Akap13	-0.121579	0.0355169
Pgd	-0.0791997	0.0367653
Fam167b	-0.0877898	0.0370776
Gak	0.0616168	0.0376636
Abhd12	-0.115443	0.0379703
Mxd4	-0.0924609	0.0380096
Rpl18	-0.125895	0.0387271
Vsir	-0.10573	0.0387271
Gm42047	0.0135308	0.0395318
Neu1	-0.0796904	0.0395318
Mib2	-0.0533565	0.0398827
Apoc1	-0.0278316	0.0407643
Clk1	-0.115677	0.0407861
Il2rg	0.01963	0.0424419
H2-Q5	0.0113897	0.0424419
Il17ra	-0.09036	0.0425543
mt-Cytb	0.14784	0.0430948
Rpl36a	-0.136352	0.0432469
Cbl	0.0969007	0.0434769
Slc12a6	-0.0988599	0.0439885
Aig1	0.0689347	0.0441212
Ifi207	0.00987121	0.0446126
Gm11478	-0.117698	0.044813
1700028K03Rik	0.0110506	0.0460902
Gm14305	-0.0255541	0.0468816
Abca1	0.118406	0.047026
Nlrp3	-0.0799133	0.0471543
mt-Nd1	0.145179	0.0472805
Bex3	0.0408366	0.0501934
Abi3	-0.114384	0.0503513
Vmn2r65	0.0071325	0.0505219
Ggt5	-0.0716734	0.0505219
Cox7a2l	-0.12693	0.0529813
Lpxn	-0.0791088	0.0531547
Gm43133	0.0235487	0.0534919
Tef	-0.0592061	0.0544213
P2ry10b	-0.0655552	0.0551678
Ncf2	-0.0985655	0.0551766
Derl1	-0.0997729	0.0555828
Col27a1	0.103867	0.0560303
Tmem221	0.0138698	0.0560303
Oscp1	0.0326174	0.0562358
Gm10478	0.0124477	0.056684
Rp9	0.0865834	0.0568843
Tomm22	-0.0921696	0.0569157
Dazap2	0.0936475	0.0569157
Ppt2	0.0612315	0.0577203
Pfdn6	0.0619561	0.0579346
Ssbp2	-0.0906492	0.0583391
A230056P14Rik	-0.0142272	0.0591806
Rassf2	-0.0848299	0.0591806
Fgr	0.0203058	0.059719
Gm13889	-0.0334814	0.0598632
Ptafr	0.0853472	0.0607389
Eps8	-0.0423645	0.0620384
Ccdc50	0.102556	0.0620788
Khk	-0.0823853	0.0625077
Mymk	-0.0409147	0.0668969
Clcf1	0.0328748	0.0671577
Rhoh	-0.104463	0.0671577
Cnot8	0.0816783	0.0685601
Rpsa	-0.124618	0.0690428
Rab6b	-0.073645	0.0698025
S100a4	-0.0226737	0.0716888
Arpc4	-0.107509	0.0716888
Klrb1a	-0.00534275	0.0728103
Dop1b	0.0551918	0.07285
Naa60	-0.0481983	0.0731424
4933406I18Rik	-0.0699517	0.0733883
Inpp4b	0.0736114	0.0734323
Lacc1	-0.0756547	0.073633
2610507I01Rik	-0.0201991	0.074608
Tbc1d8	0.0368578	0.0750983
Rpl37a	-0.117848	0.0755859
Slc30a4	0.0378754	0.0755859
Gm27239	-0.0135653	0.0759364
Gm42603	0.0211693	0.0763154
Hmgn2	0.0656195	0.0764128
Olfr1033	-0.0224458	0.0768856
Tmem33	-0.0945988	0.0774791
Dnaja1	-0.0963398	0.0775546
Hmox1	-0.047477	0.0775546
Plcb2	0.060381	0.0791071
Rpl9	-0.113859	0.0805489
Gcm2	-0.00417889	0.0813318
Spg11	-0.0303179	0.0813318
Smg9	0.0446677	0.0822294
Sec61g	0.0606599	0.0827497
Nisch	-0.101342	0.083506
Zrsr1	0.0350819	0.0846184
Clec4a3	0.0837699	0.0858772
Dnajc7	-0.088226	0.0859086
Cd14	-0.115175	0.0860877
Adarb1	-0.0368629	0.0878504
Enpp4	0.0253084	0.0881627
Gm28188	0.00899943	0.0884484
Sp100	0.0322169	0.0886403
Sult1a1	-0.0701477	0.0886854
mt-Nd5	0.135947	0.0893958
Rab7b	0.0196756	0.0894472
Magt1	0.101087	0.0896007
Scand1	0.0957532	0.0896641
Zfp811	-0.0215492	0.089791
Prkcd	-0.102139	0.089791
Csnk2b	-0.0753065	0.0898838
Myo1e	0.0430593	0.0906049
Rbm27	0.0637057	0.0906049
Atp6v0e	0.105099	0.0918213
Tmem41a	0.0320303	0.0924573
Gpr160	-0.0585485	0.0949394
Ache	-0.0292367	0.0960243
Pofut2	0.0474626	0.0964508
Apbb1ip	-0.110949	0.0965934
Gm40841	0.0445392	0.0966857
Ucp2	-0.108913	0.0987958
Tmem123	0.054722	0.0989787
Plpp1	0.0565585	0.0989787
Ttc28	-0.0956659	0.0989787
Cyba	0.103879	0.0991902
Gm35857	0.0110986	0.0993647
Cd84	0.105031	0.0998068
Tbce	-0.0486388	0.100417
Cryab	-0.0434383	0.100918
B430306N03Rik	0.017185	0.101033
Fam149a	0.023627	0.10165
Lgi2	-0.0137676	0.101708
Gpr65	-0.0519591	0.101735
Gm8624	-0.0510324	0.101802
Rsrp1	-0.101986	0.10192
Rps3	-0.107775	0.10192
Gm1966	0.0345919	0.101978
Il21r	0.0751964	0.102303
Dnajc17	-0.0255884	0.102782
Gstp1	0.0357623	0.102846
Rhox5	0.0105333	0.104532
AC160336.1	-0.105052	0.106202
Nbl1	0.0342398	0.106225
Tlr1	-0.0409742	0.106286
Eif1ax	0.0561276	0.106331
8030474K03Rik	0.00430532	0.108082
Prps1	0.0334699	0.108154
Col23a1	0.0101515	0.108378
Atp6v0e2	0.0257019	0.108429
Gm16348	0.00473467	0.109877
Fkbp8	-0.0802775	0.109877
Lcp1	-0.104812	0.109877
Rps10-ps1	-0.0733713	0.110043
Ptger3	0.0316228	0.110043
Snrnp70	-0.104081	0.111081
Stox2	-0.0188123	0.111081
Ddost	0.0944236	0.112055
Trappc2l	-0.0785503	0.112129
Dynlrb1	-0.0827411	0.112558
Tex19.1	-0.0046544	0.113707
Itgam	-0.111865	0.115117
Rpl6	-0.110315	0.115117
Armcx3	0.0551215	0.115767
Pcdhga2	-0.0151304	0.115867
Derl3	0.0134098	0.116167
Jph3	0.0132338	0.116167
Dennd5b	-0.0253982	0.118549
Man1a2	0.103507	0.122487
Mal	-0.0358711	0.123419
Rps2-ps10	-0.0320006	0.124238
Rpl37	-0.109331	0.124293
Gm9294	0.0181064	0.124293
Nfkbia	0.0693896	0.125863
0610010F05Rik	0.0265321	0.126991
Xiap	-0.0931345	0.129623
Snhg17	-0.0247433	0.130159
Ctnnbip1	0.0627771	0.130618
Idua	0.0458603	0.13076
Zcwpw1	0.0478342	0.131023
Irf9	0.0518079	0.131669
Gm32031	-0.0260911	0.131669
Mau2	-0.0677424	0.132361
Bmyc	-0.0998347	0.133024
Kctd12b	-0.025869	0.1334
Itga4	-0.0133035	0.134581
Ecscr	0.112534	0.134746
Klhdc4	0.0332958	0.134963
Atp5c1	-0.0976917	0.135322
Gtpbp2	0.0746576	0.135322
Ier5	-0.084495	0.135399
Raly	-0.075607	0.135399
Treml1	-0.0131929	0.135399
Nlrp1c-ps	-0.0208598	0.135399
Tcn2	-0.104263	0.135852
Rnpep	-0.0751463	0.135923
Tkt	-0.0743333	0.137301
Cacna1s	0.0185611	0.137301
Jpt2	0.0261148	0.13792
Slc25a27	0.0300234	0.137939
mt-Rnr1	0.176199	0.137939
Trpm2	-0.0590772	0.137939
Sh2b2	-0.048851	0.138922
Stx3	0.0120102	0.14205
Gemin5	0.0309834	0.14352
Orai2	-0.0465597	0.145047
Trp53cor1	-0.0482602	0.145336
Hexb	-0.0592254	0.146075
Gm11131	0.00967677	0.146103
Hnrnpa0	-0.0937443	0.146103
Ppfibp1	0.0235516	0.146103
Gm26632	0.00381562	0.14676
Rps27rt	-0.0725236	0.147429
Gpat2	-0.00783402	0.147429
Smap2	0.10336	0.147682
Gm43378	-0.0552627	0.149078
Atp6v1g1	-0.100423	0.149713
Lamp1	0.100067	0.151143
Poc1a	-0.0185619	0.152728
Rpl10a	-0.116403	0.152797
E230029C05Rik	0.115387	0.154002
Rpl23	-0.108447	0.154002
Smagp	-0.0564118	0.155458
Echs1	-0.0684241	0.157997
Sesn2	-0.0253324	0.158011
Tmem176b	-0.127532	0.159556
Erp29	-0.0931979	0.160103
Rpl32	-0.107857	0.16075
Nudt3	-0.0671278	0.160944
Gpx1	-0.106633	0.160954
Aif1	0.101469	0.162995
C920006O11Rik	-0.0167124	0.163237
Slc25a31	0.00598587	0.163713
Calhm6	0.0310913	0.163713
Trim47	-0.0404022	0.165045
Tomm34	-0.0515526	0.166038
Mrps10	-0.0537372	0.168106
Anp32a	-0.0948661	0.168106
E230001N04Rik	0.0301138	0.16924
Clec2d	0.0414448	0.170426
Epb41l3	-0.0380395	0.170426
Erlec1	0.0734596	0.170426
Gm28586	0.0146797	0.170807
Sft2d2	-0.0802172	0.171137
Snph	-0.0224653	0.172031
Ago4	-0.0380833	0.172374
Cxcl16	0.0671843	0.174202
Zfp846	0.0353632	0.178306
Psmc3	-0.0829621	0.178564
Cdkn1b	-0.0603262	0.181976
Adam22	-0.0182113	0.181976
Rubcnl	-0.0349219	0.182246
Hpgd	0.111741	0.182906
Itgb2	0.0973711	0.182941
Fkbp5	-0.0608706	0.184252
AI661453	0.00818022	0.184676
Rgs14	-0.0234728	0.185008
Padi2	-0.0462347	0.185008
Cd300e	0.00567463	0.187029
Ercc1	-0.0384973	0.187035
Efhd2	0.0999991	0.187492
Pxk	0.0450695	0.189094
Dennd1c	-0.0749811	0.189423
Mif	0.0908634	0.190078
Taz	-0.0830725	0.190078
Nek6	0.057635	0.190956
Slc11a1	0.078869	0.19106
Havcr2	0.0934518	0.19106
mt-Atp8	0.0999504	0.192077
Ajm1	-0.018613	0.193303
Il6st	0.0901007	0.195192
Fcgr1	-0.0988307	0.195192
Tex264	0.0542125	0.195729
Zbp1	0.00915892	0.198198
Rps23	-0.102607	0.198198
Atp5l	0.0663214	0.198895
Igf2bp2	0.0159851	0.199078
Alas1	0.0625718	0.202109
Slc35c2	-0.0625892	0.202109
Clasp2	-0.0748495	0.202158
Atp2b2	0.0114154	0.205471
Tubb5	-0.096587	0.206057
Usp50	0.0294524	0.206413
Fgf11	-0.0246778	0.206413
Nav3	-0.106191	0.206413
Gm14295	-0.0148286	0.207898
Glul	-0.100616	0.207898
Plek	0.096716	0.207898
Gnb1	0.0824105	0.207898
Ubxn8	0.0327855	0.208991
Il1a	-0.0518654	0.209066
Ctsh	-0.100456	0.209157
Svbp	0.0664227	0.209157
Gm44511	-0.0025288	0.209689
Dok3	-0.0458646	0.210216
Cnot7	-0.0582309	0.210939
Itch	-0.0818169	0.211058
Gm49368	-0.0179285	0.211058
Gm43813	0.0416348	0.211058
Erh	0.0575197	0.212687
Nol4l	-0.0352961	0.22051
4930455G09Rik	-0.00216129	0.220563
Rfxank	-0.0328361	0.220563
Basp1	0.0889844	0.223856
Gm10248	0.00407617	0.224636
Rrp36	-0.0425347	0.224636
Cd300lf	0.051482	0.224936
Xdh	-0.0107206	0.225072
Gm8430	-0.0416955	0.225072
Ogt	-0.0930852	0.225072
Chfr	0.053347	0.225649
Ifi209	0.0118061	0.226294
Fam49b	-0.0931278	0.227721
Me2	-0.0433311	0.229003
Cables1	-0.0636981	0.230417
Mfsd14a	0.0559083	0.231448
Idh3g	-0.0714658	0.23302
Psmb1	-0.0923724	0.233302
Il10rb	0.0783701	0.235381
Tbc1d14	-0.0576596	0.235381
Siae	0.0398267	0.235381
Clybl	0.0138648	0.235381
Ninj1	0.0650109	0.235597
Gm5879	0.0026296	0.235631
Lrguk	0.0187182	0.239088
Clec1a	0.00780815	0.241339
Bag1	-0.0868734	0.241541
Rpl8	-0.0962147	0.241541
Atp5g2	0.0311514	0.241541
Gpr34	-0.0882328	0.242275
Tusc3	-0.0524495	0.243556
Gm20634	-0.0238129	0.243629
Sertad1	-0.0152324	0.243629
Clstn1	-0.0678174	0.244121
Atic	0.0413164	0.24653
Rpl14	-0.0993354	0.246877
Hs2st1	-0.0509641	0.247687
Adap2	0.0912751	0.248182
Cryz	0.0305039	0.249151
Adcy7	-0.0772687	0.250294
Slc15a4	-0.0655162	0.250294
H2aj	-0.0788132	0.250294
Mrfap1	-0.0919904	0.250294
6530402F18Rik	-0.0130204	0.25035
Gm18134	0.00660628	0.25035
Hist1h2ap	0.0238128	0.250874
Sv2a	-0.0413482	0.250916
Rnase6	0.0361717	0.251484
Hspa13	-0.065638	0.254429
Lap3	0.0725321	0.254429
Rgs1	-0.028179	0.254903
Mgat4b	-0.0516323	0.254903
Spi1	-0.0942532	0.255931
Pcyox1l	-0.0354066	0.257013
Rpl7	-0.100908	0.257543
Gm16287	-0.0141739	0.257543
Rps26	-0.104814	0.258993
Prkcsh	0.0655145	0.259372
Cyb561a3	0.0679076	0.26018
Gm37613	-0.0148349	0.260182
Psmb5	-0.0702707	0.261049
Arl5c	-0.0392961	0.261569
Cryl1	-0.0740743	0.261684
Hsd17b12	0.0670124	0.261684
Usp48	-0.0542399	0.261732
Nxpe1-ps	0.00308899	0.261781
Cx3cr1	0.0662946	0.262311
Ddit4	0.0264894	0.263144
4833420G17Rik	-0.073564	0.263144
Igsf6	0.0479633	0.263585
Trpm4	-0.0337934	0.264404
Ccdc102a	-0.0244485	0.26604
Tmco1	0.0892344	0.266834
Rcan3	0.028008	0.266834
Leprotl1	0.0578288	0.268956
Gm20707	-0.0225302	0.269122
R74862	-0.0412019	0.270397
Tgfbi	-0.0493435	0.270426
Cdkn1a	-0.0362945	0.270974
Avpi1	0.0142445	0.271083
As3mt	-0.0574767	0.271862
Fam129a	0.0335691	0.272232
Il1b	0.0175737	0.272895
Abca6	0.00574168	0.274002
2410006H16Rik	-0.0927321	0.27577
Acaa1a	-0.064816	0.27577
Apod	-0.024493	0.27606
Camkk2	-0.0644328	0.27606
Nfe2l2	0.086401	0.27606
Eif3h	-0.0943525	0.27606
Ccnyl1	0.022212	0.276833
Rps29	-0.0914081	0.27739
Aamp	-0.0773451	0.27739
Hgsnat	0.0350837	0.278033
Ptp4a2	0.0941075	0.27883
Wnt4	-0.0107105	0.282256
Ppp2cb	0.0289385	0.282847
Ptprm	-0.0376363	0.286679
Zfp991	-0.0164171	0.288064
Tbl3	0.0268647	0.288064
Cd101	0.0190584	0.288219
Olfm4	0.01468	0.290223
Tlr6	-0.035627	0.290867
Gm26917	-0.116374	0.2923
Trim37	0.0245265	0.292321
Abhd1	-0.023174	0.293036
Tbc1d23	-0.0660097	0.293036
Mturn	0.0164002	0.293036
Gm44257	-0.0121503	0.293536
Pde3b	-0.0933192	0.293536
Tnik	0.00921846	0.293536
Srgn	-0.0907075	0.294123
Gm9794	0.0358007	0.295862
Wdfy1	0.0593111	0.295955
Pold4	-0.0800151	0.295955
Rpl7l1	0.0586208	0.301849
Gm14586	0.0155613	0.302695
Anapc15	0.0391425	0.302695
Psme2b	-0.0361346	0.302776
Gm15590	0.00512844	0.303129
1110032A03Rik	0.0488572	0.303636
Pfdn5	-0.0976032	0.304441
Atp5md	-0.0760665	0.304802
Il3ra	-0.0190268	0.306588
Slc41a3	-0.0400572	0.30739
Kcnj12	-0.0251739	0.30739
Ang	-0.0766324	0.307766
Ifitm3	0.0377063	0.309537
Thoc2l	-0.0332833	0.309717
Colgalt1	0.066045	0.309717
Ccdc66	0.0375351	0.309858
Rps23-ps1	-0.0512037	0.309858
Decr2	0.0222026	0.310452
Gm5086	0.0627532	0.313361
Bad	-0.0450876	0.314089
Gpcpd1	-0.0661039	0.314883
Ankrd49	0.0514592	0.314883
Cav2	-0.0168829	0.317535
Gm17705	-0.0112712	0.318078
Ccdc163	0.0224999	0.320215
Timm23	-0.06104	0.320452
Dock4	-0.0909838	0.320452
Eif3f	-0.0949371	0.321085
Edem1	0.0817285	0.322167
Alox5	-0.0398332	0.322167
Lancl1	0.0318779	0.322447
Hacd3	-0.0446657	0.322447
Slamf6	0.0427218	0.322813
Gm38590	-0.00454846	0.322813
Olfr1034	-0.00455947	0.324739
Cyc1	-0.0618916	0.324739
Lemd2	-0.0568446	0.326082
Gal3st4	-0.0282915	0.326082
Ifngr2	0.077255	0.326082
Eif4a2	-0.0868987	0.326082
Elmo1	-0.0895663	0.327141
Galnt10	-0.0383933	0.327363
Aplp1	-0.0270698	0.328299
Gm3468	0.00718006	0.329919
Bmpr2	0.0682233	0.331008
Anxa2	-0.0120997	0.333379
Rasal3	-0.0691509	0.334891
Shisa5	0.0727969	0.335041
Hpcal1	-0.0355199	0.335041
Fnip2	0.0374793	0.335762
Plagl2	0.0348639	0.33611
Ccdc192	-0.0193347	0.342419
Cacfd1	-0.0190741	0.342523
Dclre1a	0.0325256	0.342523
Cdc37	0.0692555	0.342862
Gm20008	0.0098047	0.343461
Cep85	0.0199445	0.345315
Gm4356	0.0229852	0.347563
Il27ra	0.00652012	0.347724
Gm26510	0.0239818	0.347732
Samhd1	0.0604968	0.347904
Psmd1	-0.0589928	0.354765
Ankrd29	-0.00473208	0.354785
C920009B18Rik	0.0128513	0.354785
Irgm1	0.0345036	0.354785
Sec14l1	0.0661259	0.354785
Zfp691	0.0351012	0.354785
Ctbs	-0.0520887	0.355069
Fam20c	-0.0285201	0.355359
Errfi1	0.0337587	0.355359
Mpp1	-0.0385548	0.356036
Gm43912	0.00909284	0.356815
Plod1	-0.0789661	0.357669
Anxa4	0.0369915	0.358349
Sema4d	0.0721513	0.358356
Pi4k2a	-0.0458422	0.358928
2810002D19Rik	-0.0275646	0.359712
Gmnn	0.018769	0.359976
Tyrobp	0.0766383	0.361581
Rps3a1	-0.0894497	0.363389
Atp5b	-0.0820925	0.363389
H2-Ab1	0.0363323	0.363389
Usp47	0.0455519	0.366368
Bcs1l	0.0358216	0.366764
Gm4631	-0.01751	0.367234
Sptbn1	0.0278523	0.369058
Map1s	-0.0526556	0.369058
Ostc	0.0731998	0.370096
1700030C10Rik	0.00745241	0.370405
Chkb	-0.0308892	0.370632
Srp14	0.0800171	0.370632
Rptor	-0.0639426	0.372367
Pdrg1	-0.0483803	0.373047
Abca17	0.00424308	0.375229
Ccz1	-0.0572536	0.375451
Gm44694	-0.0423364	0.375451
Tspan14	-0.0710067	0.378565
Metrn	0.0250923	0.378693
Zfp985	0.00276707	0.379046
Snrpb	-0.076881	0.383533
Ms4a4c	0.0150337	0.384713
Lyn	-0.0873438	0.384713
Ticam1	0.0239475	0.385569
Sapcd1	-0.0252966	0.38746
Scaper	0.0418776	0.388221
Jmjd1c	-0.0842015	0.388221
Gm10645	0.0192315	0.391031
Gm15747	0.00921871	0.392482
Gm33370	0.0148002	0.394434
Clec5a	0.0704266	0.39484
Gsdme	0.0410442	0.39542
mt-Rnr2	0.141925	0.396394
Ptpra	0.0807058	0.396394
Cyb561d2	-0.0400375	0.396491
Prkd3	-0.0565285	0.398507
Ripor2	-0.00939002	0.401708
Il15ra	-0.0222393	0.401708
Gm6166	0.0027091	0.403357
Slc25a11	-0.0689409	0.403357
Yeats4	0.0574785	0.403531
Bco2	0.032438	0.403729
Clec2h	-0.00548319	0.404002
Nudt9	0.052724	0.404002
4930426I24Rik	-0.00841694	0.404063
H2-Eb1	0.010691	0.404063
Acy1	-0.0223849	0.40439
Nlrp1b	-0.0267904	0.404635
Bcl2l1	0.0448029	0.404867
Zik1	0.0187461	0.407204
Dlg5	-0.0059868	0.41097
9630028I04Rik	-0.0239353	0.411315
Lst1	0.089777	0.412022
Zdhhc14	-0.0236468	0.413559
Mapkapk3	-0.0209877	0.414372
Accs	-0.0475713	0.414372
1700116B05Rik	0.00304756	0.414643
Dst	0.0844217	0.415193
Nanos1	-0.0205652	0.41534
Ndufab1	-0.0621774	0.41534
Hps1	-0.0306391	0.41534
Ipo11	-0.0451654	0.41534
D16Ertd472e	0.0161279	0.416483
Cebpb	-0.0743139	0.417668
Slc9a9	-0.0644421	0.421852
Mitf	0.0468848	0.423173
Gm45464	0.00867102	0.423173
Gm5617	0.0453327	0.424189
Atp5pb	-0.0800465	0.426177
Dab2	0.0287983	0.427155
Isg15	0.0170137	0.427484
Tgm2	-0.04407	0.427484
Gm38157	0.0372203	0.427632
Gm5278	0.00998572	0.427632
Myh9	0.0734152	0.427632
Blnk	0.0745901	0.427632
Vwf	0.00535749	0.42767
Uap1	0.0371659	0.431184
Tagap	0.039293	0.431886
Maoa	0.0140679	0.431886
Pzp	-0.00396119	0.431886
Rps15a-ps5	-0.0225262	0.431886
Gm10499	-0.016476	0.431886
Gm38082	-0.0283214	0.431961
Acbd6	-0.0476696	0.434148
Pnmt	-0.00214189	0.439138
Gm44860	0.0800299	0.439138
Mat2a	0.0759162	0.439216
Sfmbt2	-0.00855487	0.439216
Srgap2	-0.0849274	0.440114
Gm6548	0.005402	0.443272
Nop2	0.029688	0.446047
H2-Eb2	-0.0110948	0.446047
Bend7	0.0111265	0.446047
Ccr2	0.0181605	0.446638
Atf4	-0.0604577	0.446638
Tbc1d9b	0.0466801	0.446638
Rps2-ps9	-0.0215717	0.446638
Rras	0.0333585	0.447456
Agtpbp1	0.0278078	0.449315
Spcs3	0.0607032	0.449315
C1qbp	0.0607983	0.449545
Ankrd44	-0.0757261	0.449684
1010001B22Rik	-0.0116842	0.449719
Eif1a	0.0462621	0.450073
Mtus2	-0.0192383	0.450441
Timp2	0.0913793	0.450441
Gm46218	-0.0279349	0.450441
Pogk	0.0320162	0.450441
Tmed9	-0.0793773	0.453582
Polr3f	0.0402349	0.455455
Hmg20a	-0.0528797	0.461231
Tjp1	-0.0748809	0.461971
Myl12b	-0.06705	0.461971
Zfyve28	-0.0190617	0.462121
Col25a1	0.0153326	0.462249
Gm43081	-0.0123658	0.462274
Gm38042	-0.0662673	0.462274
Hspb3	0.0440241	0.462274
Pir	-0.00286126	0.462274
Mylip	-0.0768224	0.462274
Sugp1	-0.0278094	0.462274
Yars	-0.0293913	0.464784
Gm37730	-0.0329796	0.465072
Lsm4	0.0458798	0.465881
Itga5	0.0188729	0.467673
Reep3	0.077455	0.467729
Dnpep	-0.0355965	0.468105
Gm5854	0.0134803	0.468591
Vps9d1	-0.0503981	0.468591
Rpl36-ps2	-0.0171821	0.469322
Il4i1	0.0250116	0.471734
Ndufa6	-0.0798262	0.47195
1700001C19Rik	0.00775735	0.47195
Sfxn2	-0.0278281	0.475488
Gm5292	-0.00335458	0.476211
Comtd1	-0.0662067	0.476211
Rps2	0.0887181	0.478358
Atp5mpl	-0.0804265	0.478358
C130012C08Rik	0.00456558	0.478358
Usp40	-0.0403625	0.481542
Itpripl2	0.0508122	0.484384
Gm28874	-0.0284585	0.487152
Jade2	-0.0403871	0.488335
Higd1a	-0.0495825	0.488335
P4hb	0.0677094	0.488335
Nradd	0.0331574	0.489789
Ndufa7	0.0741879	0.490098
Trim26	-0.0623547	0.493384
Btg3	0.0244263	0.494569
Slc37a2	0.0511057	0.494767
1700067K01Rik	0.00474232	0.494767
Fam114a1	0.0242745	0.494835
Cyld	0.0563247	0.496274
Ikbkb	-0.0587785	0.4963
Nipsnap1	0.015687	0.496303
Ric3	-0.0291092	0.496303
Cd300lb	-0.00783832	0.496303
Galc	-0.0400767	0.496303
Nbdy	-0.03508	0.496303
Gm11810	-0.00785842	0.496303
Gm3081	0.0156605	0.496303
Cotl1	-0.0823391	0.496303
Gm4997	-0.00271159	0.496303
Tmem44	-0.0381388	0.4968
Daam1	0.0322009	0.499822
Bcl2	-0.0372053	0.500118
Lrp2bp	-0.00179222	0.500118
Sco1	0.0189465	0.500435
Gm16223	0.00935006	0.50358
Gm48624	-0.00742426	0.50617
Tnr	-0.0101648	0.506575
Pirb	0.020228	0.50726
Jup	0.038634	0.508087
Ak1	-0.0454097	0.510201
Pex14	-0.0363555	0.510263
Got1	0.0347711	0.510584
Borcs5	0.0186777	0.510901
D1Ertd622e	-0.0417293	0.510931
Acp2	0.0703138	0.511354
Mmp23	-0.0135648	0.511354
Crybb3	-0.00562197	0.511864
Nupl1	-0.00281364	0.514149
Spata1	0.0265445	0.515895
Sult6b1	0.00789506	0.517505
Ring1	0.0370877	0.519247
Med27	0.0228753	0.523061
Rnasek	0.00845846	0.523259
Agap3	-0.0272503	0.523259
Gm10369	0.00673423	0.523259
Mtdh	0.0778572	0.523259
Gm47089	-0.00362643	0.524612
Cc2d1b	-0.0381635	0.524612
5830444B04Rik	-0.0139653	0.524956
Afap1	-0.0220985	0.524956
St5	-0.0248678	0.52581
E230016M11Rik	-0.00632517	0.526707
Nrp2	0.0448029	0.529538
Tpm4	0.0365233	0.529538
Ciita	0.00373969	0.530674
Pdcd2	-0.0331812	0.531649
Ccdc152	0.0408574	0.532283
Cybc1	-0.061977	0.532283
Gm10848	-0.0134817	0.534574
Slc7a7	-0.0641674	0.535128
Miip	-0.0298138	0.537132
Tgoln1	0.0669868	0.537132
Itga9	0.041953	0.537132
Gsto2	0.0127481	0.537132
Fam129c	-0.0128563	0.537132
F830115B05Rik	-0.00435198	0.537132
Sf3b1	-0.078813	0.537132
Slc25a23	0.0296263	0.537132
Aldh7a1	0.0283042	0.537132
Gm29844	-0.00171008	0.537132
Spen	0.0458105	0.538269
Map3k11	0.0333299	0.53853
Cand2	-0.0195549	0.539938
Traf3ip1	0.0247493	0.542316
Cfh	-0.0820865	0.542316
Vgll4	-0.0637568	0.542343
Gm7468	0.00194397	0.542568
Gng2	-0.0619929	0.542568
Zfp672	-0.0310802	0.542568
Kmt2b	0.0406032	0.543079
Gm10643	-0.00512798	0.544728
Mir155hg	0.00244599	0.545297
Proca1	-0.00273306	0.545297
Trp53rka	0.0296403	0.546435
Senp2	0.0605138	0.546586
Krit1	-0.0678771	0.546586
Eef1akmt4	0.0175535	0.546964
Slc25a3	-0.0801886	0.546964
Ubash3b	-0.0712315	0.546964
App	0.0702677	0.546964
Gm15156	0.00151124	0.546964
Gm13479	-0.0375857	0.548768
Dnajc3	0.0702635	0.550509
Snx6	-0.0681923	0.550509
Ctnnb1	-0.0695873	0.550509
Eif1	0.0737224	0.551062
Ift81	-0.0196118	0.551733
Sppl2b	-0.0267566	0.551733
Pnrc2	-0.0482004	0.551806
Pcif1	-0.04423	0.552095
Bloc1s3	-0.0248571	0.552614
Plk3	-0.0278294	0.552614
Ankrd17	-0.0574377	0.554481
Gm35909	-0.00232908	0.554727
Sirt5	0.0280027	0.554727
Ube2g2	-0.0377715	0.554727
Mrgpra3	0.00175684	0.554727
Rab35	-0.0494794	0.554727
Atp5o	-0.0650101	0.554727
C030017G13Rik	-0.00625977	0.555118
Capn2	0.0159327	0.555118
Ttc23	-0.0058342	0.555118
Ly6a	0.0182253	0.555311
Elovl1	-0.0492387	0.555402
Rpn1	0.0712907	0.555543
Adgrl2	0.041603	0.557186
Adrm1	-0.0408918	0.557186
Fhl3	-0.0156744	0.558553
Prr5	0.0145844	0.558553
Gcsh	0.030182	0.558775
Trp53inp2	-0.0173957	0.560152
Cacnb2	-0.0233295	0.560389
Clic4	0.0183514	0.563601
Arsa	0.0328781	0.568434
Gm30329	0.0260602	0.569141
Dnph1	0.00866222	0.569863
Nit1	0.0419271	0.569863
Gm47087	0.0410836	0.569863
Nod1	0.0204095	0.571313
Ppp2r3c	-0.0317645	0.57176
Gm20036	0.00182903	0.571811
Ccni	0.0734374	0.571811
Rrm2	-0.00181462	0.571811
4930486L24Rik	-0.00201049	0.572765
Rap2a	-0.057672	0.573676
Hmgb2	0.0477825	0.573933
Gm27008	-0.0118342	0.573933
Rab39	-0.0432381	0.574152
Gm13622	-0.0195779	0.574152
Smim24	-0.0188042	0.574614
Gm7004	0.00421765	0.574746
Psen2	0.0297065	0.574746
Sec62	-0.0773595	0.578338
Fmnl2	0.030718	0.578338
Gm42785	0.00610957	0.578338
Xlr4a	-0.00754993	0.578338
Ckm	0.00522106	0.579838
Snx24	0.0457692	0.58021
Ppp2r1a	-0.0456877	0.581034
Cpq	0.034	0.581034
Gon7	-0.0284551	0.581034
Tmx1	-0.0487168	0.581034
Akt3	-0.0230613	0.582274
Dek	0.0672707	0.583025
Gm6977	0.0081858	0.583025
Stt3b	0.0450119	0.583482
Pxdc1	-0.0314898	0.586684
Tmem165	-0.0523583	0.586684
Usp12	0.0450406	0.586684
Ppil1	0.0198479	0.591958
BC051142	0.0126001	0.592734
Xlr3a	0.00509854	0.592868
Fam76a	0.037954	0.592868
Pdcd5	0.0596339	0.594356
Tnfsf8	0.0240748	0.594722
6720475M21Rik	-0.011999	0.594722
Cnn2	0.022623	0.595346
Man1a	-0.0713414	0.59645
Igfbp4	-0.0376824	0.596808
Tent5c	0.0539253	0.597918
Gm20234	-0.016021	0.600194
Gm48250	0.00163679	0.600278
Mtx1	-0.0375639	0.602465
Prnp	0.0199917	0.602465
Zdhhc3	0.0330378	0.602465
Zfp341	-0.00882943	0.602465
Kctd5	0.0220895	0.602465
Gm8539	-0.00419816	0.602465
Abcc1	0.0308342	0.602966
E2f2	-0.0151702	0.605754
Mgst1	-0.00460141	0.608201
Rtf1	0.0595271	0.60849
Man2b2	-0.048117	0.609344
Rpl10	-0.0756804	0.611666
Gbp2	0.0155996	0.613227
Gm4673	-0.0383464	0.613831
Gnl2	0.0392505	0.613895
Chst2	-0.0312207	0.61401
Gm43792	0.0112559	0.614661
Trpc4ap	0.0591752	0.615926
Fgd6	0.00883381	0.615926
Mageh1	-0.0172472	0.617554
Rcn2	0.0491716	0.61961
Gm15720	0.00918602	0.620194
Clta	-0.0720045	0.62332
Gm45110	-0.0093411	0.623946
Med22	-0.0397416	0.623946
Gm45407	-0.00420701	0.624778
Cars	-0.0290857	0.624778
AI429214	-0.0207135	0.62503
4930518I15Rik	-0.0172076	0.625303
Rps11-ps2	0.0242206	0.625919
Gm7332	0.00537331	0.625919
Atraid	0.0706781	0.625919
Gm50070	0.00142307	0.625919
Irf2bpl	-0.0529307	0.625919
Stard3	-0.0615899	0.625919
Slc2a4rg-ps	-0.0192361	0.625919
Gm37510	-0.0312361	0.62595
Ncor2	0.0421815	0.62595
Abca2	0.0273876	0.62596
Mob4	0.050935	0.62596
Wdyhv1	-0.0245218	0.62596
Gm12428	-0.00136396	0.626713
Pias3	-0.0271564	0.627852
Herpud1	0.0665524	0.627852
Nfil3	-0.0170391	0.627852
Slc38a2	-0.0601557	0.629013
Slc23a2	0.0396625	0.629013
Gm38000	-0.00843167	0.62937
Pilra	0.0407745	0.62942
Eif1ad	0.03469	0.629618
Gm16201	0.00957025	0.629618
Atxn1	-0.037275	0.629854
Gm17300	-0.00754321	0.629854
Rfc1	0.0457386	0.630345
5730414N17Rik	-0.0101967	0.632191
Ebf3	0.0295615	0.632191
Tax1bp3	-0.0414872	0.632956
Ptprv	-0.00222857	0.633762
Cdkn2c	0.0217977	0.635175
Vrk3	-0.036647	0.635668
Tnks1bp1	-0.0161916	0.638308
Nt5dc2	-0.024825	0.638407
Nhlrc3	-0.0429697	0.638407
Rpl21	0.0759027	0.639754
Snrpf	-0.0563346	0.639818
Mbtps2	-0.0397813	0.639951
S1pr1	0.0264256	0.639951
Pgm2	-0.0241037	0.639951
Atp2b1	0.0731202	0.639951
Gm34589	-0.0562933	0.639951
Mrpl4	-0.0390178	0.641435
Supt3	0.0285852	0.641451
Gm42601	0.00676781	0.642206
Fchsd2	-0.0768048	0.642767
Vps11	-0.0317337	0.643461
Alox15	-0.00351446	0.644725
Nmd3	-0.0330722	0.644725
Arfgap3	0.0235447	0.644725
Pmaip1	0.0109984	0.644725
Mmp12	0.00177573	0.644725
Ctc1	-0.0598896	0.644725
Gm45844	0.00856109	0.644725
Gm13623	-0.00128566	0.644725
Sesn3	-0.0205853	0.644725
Zfp949	0.0266333	0.644725
Auh	-0.0354486	0.644725
Katnb1	0.0150559	0.646237
Nid2	0.0242625	0.646621
Gdpd3	0.0208428	0.648064
Pknox1	0.0358482	0.648216
Setd4	0.0144523	0.648216
Gm7331	-0.00808591	0.649739
Iscu	-0.070817	0.649803
6820408C15Rik	0.00357239	0.649803
Nek1	0.0245332	0.649803
Ccdc89	0.005999	0.649803
Naga	-0.046529	0.649803
Prim1	0.010996	0.649803
H3f3a	-0.0756496	0.649803
Dnase2a	0.0624287	0.649803
Gtpbp6	-0.0260599	0.649803
Wdr12	0.0359423	0.650269
Zfp951	0.0185971	0.651107
Sdc4	0.0251182	0.652974
Tlr7	-0.0607076	0.653304
Fndc7	-0.00490386	0.653661
Trim35	-0.0546405	0.654206
Naa40	0.0372316	0.654206
Guca1a	0.00475224	0.65447
Gm47196	-0.00428872	0.654737
Gm43460	-0.0198269	0.654885
Pdlim2	-0.0311507	0.654885
Dnajc16	-0.0287348	0.654885
Tmppe	0.0077373	0.655599
Vstm4	-0.0114597	0.65753
Jund	-0.0691348	0.65753
Tomm40l	0.0172502	0.657708
Nphp3	0.0156728	0.65819
Limk1	-0.035226	0.659079
Hspa1b	-0.007712	0.659646
Ctsl	0.0781694	0.659646
Eva1a	0.042442	0.659646
Wfs1	0.0135654	0.662194
Ms4a6c	0.0463863	0.662194
Csk	-0.0597542	0.662423
Kcnq1ot1	0.0739149	0.662899
Icam1	-0.055478	0.664442
Pms1	0.0206728	0.665171
Nln	0.0259562	0.665171
Gm37168	0.00853884	0.665337
Arpc3	-0.0729669	0.665337
Spast	0.0394027	0.665337
Gm9923	-0.00124373	0.665493
Gm43814	0.00605393	0.666191
Itsn1	0.0130312	0.666191
Nectin3	-0.0034216	0.667376
Degs1	0.0475221	0.667376
Arglu1	-0.0750206	0.667376
Gm5491	0.00749112	0.667376
Pex6	0.0317569	0.669486
Hmga2	-0.0139275	0.670526
Oasl2	0.00875855	0.670526
Gm13391	0.0104275	0.670526
Lgals3bp	0.058839	0.671057
Prrt3	-0.00792351	0.672041
Cd22	0.0181697	0.672075
Khdrbs1	0.0566602	0.677241
Tapt1	-0.028447	0.678627
Gm13340	0.0117373	0.679832
Rpsa-ps10	0.016125	0.679871
Gm15427	0.0278475	0.683558
Cul2	0.0289177	0.684748
Gbp9	-0.021988	0.685787
Tial1	-0.055674	0.688354
Fam118a	0.0146232	0.689028
5830408C22Rik	-0.0188398	0.690066
Coro1a	-0.075491	0.690319
Ctss	-0.052751	0.690505
Gm47652	0.00733485	0.690505
Atp10a	0.0036111	0.691626
5430405H02Rik	-0.0314541	0.691626
Laptm4a	-0.0703682	0.693727
Eef1g	-0.0738028	0.693932
Rhoq	-0.0543524	0.693936
Pex11a	0.0203429	0.693999
Lgals3	-0.00955153	0.693999
Gm12454	0.00278784	0.694249
Sdk1	0.0233159	0.694976
Zfp960	0.00354761	0.694979
Zfp931	-0.0304365	0.696022
Armc2	0.00247515	0.696022
mt-Nd2	0.0911923	0.696022
Tgfbrap1	-0.0492873	0.696022
Gm15417	-0.020995	0.696022
Tubb2a	-0.0522727	0.696022
Rxylt1	0.0413758	0.696022
Nolc1	0.0355622	0.696022
Gm26236	-0.00304026	0.696022
Capg	0.0367266	0.696022
Dcaf15	-0.0197579	0.696022
Taldo1	-0.0665304	0.696022
Syce1	0.00686436	0.697344
Tmem273	-0.0537519	0.700537
Zfp783	-0.0198396	0.701194
Gm16897	0.00415921	0.702463
Spata6	-0.0181274	0.702463
Tsg101-ps	0.00177097	0.702463
Pdzrn4	-0.0051417	0.702463
Gnai3	0.0431954	0.702463
Fto	0.0380876	0.704654
Ipo8	0.0321978	0.705497
Dync2li1	0.0112482	0.706388
Rtcb	-0.0586665	0.70641
A430105J06Rik	0.0130741	0.70641
Bnip3l	-0.0670747	0.70641
Ankrd11	0.0693905	0.708274
Tnpo2	-0.0274467	0.709518
Gm44577	-0.00131963	0.709945
Sub1	-0.0691334	0.710058
Cbr3	0.0188701	0.710058
Akr1b10	-0.0565119	0.710058
Ch25h	0.0158344	0.710058
Cplx2	0.0145386	0.710058
Slc26a2	0.0413061	0.710348
Ctdsp2	0.0350833	0.71219
Terf2ip	-0.0278012	0.713222
Apex1	0.0358006	0.713532
Dubr	0.0184119	0.715699
Ctps	-0.0190534	0.716363
Gm19688	-0.0163858	0.716363
Slc5a3	-0.0242615	0.716363
Lxn	-0.0247308	0.716363
Iqgap3	-0.011815	0.716363
Tubb4b	-0.0397438	0.717414
Zfp968	-0.00791516	0.717414
Gba2	0.0204604	0.71756
Sfi1	0.052287	0.71756
Galns	-0.0200078	0.71756
Ifnar1	0.0422735	0.71756
Mycbpap	0.00595557	0.71756
Gm37415	-0.00506127	0.71756
Ptger4	0.00747088	0.71756
Jarid2	-0.035496	0.71756
P3h4	0.019756	0.717584
Ncoa5	0.0215493	0.717584
Gm49089	-0.00470547	0.717739
L3mbtl3	-0.0236163	0.718112
Tsnax	-0.0442045	0.721173
Slc6a16	0.00698544	0.721173
Mog	-0.0140294	0.721173
Gm48960	0.0118986	0.721173
AI480526	-0.034377	0.721173
Ndufs7	-0.057024	0.721173
Arl8b	0.0569233	0.721173
Olig1	-0.0169577	0.721173
Fnta	-0.0471182	0.724037
Tmem237	0.0304428	0.724716
Gm45750	-0.00274578	0.724716
Fam174a	0.0519423	0.724716
Dipk1a	0.0263386	0.725338
Ncoa3	0.0498429	0.726486
Cd86	0.0650571	0.726944
Gmpr2	-0.0503148	0.727634
Gm49871	-0.00693813	0.727634
Polr1c	0.0301891	0.728709
Gm45555	-0.0190175	0.728917
Ndufa9	0.0502435	0.728917
Slc25a37	-0.0559922	0.729335
Sppl2a	0.0687096	0.729955
4930579C12Rik	-0.00229322	0.729955
Arpc5l	-0.0547045	0.729955
Tmem35b	0.0271679	0.731651
Gm26935	-0.00574712	0.732711
Ctsc	-0.0736556	0.732711
Apoe	-0.150861	0.732711
Neurl3	0.0324868	0.732947
Gpr155	-0.0601237	0.732947
Ankrd26	0.0267308	0.73443
Plod3	-0.0596743	0.734451
Camk1d	-0.050075	0.734608
Mettl27	0.00934442	0.734608
Gca	0.0158457	0.735849
B9d1	0.00976819	0.735849
Ormdl2	0.0481769	0.735849
Cadm1	0.0603247	0.739335
Nme4	0.0142614	0.739998
Paqr7	-0.0400944	0.741626
Dact1	-0.00319691	0.743247
C3	0.00574647	0.745546
Foxn2	0.017643	0.74652
Limd2	-0.0691278	0.74652
Llph	0.0504347	0.74652
Dyrk3	-0.00158477	0.74652
B3gnt8	0.00728591	0.74652
Pts	-0.0575232	0.74652
Mir6236	-0.0649994	0.74652
Parp2	0.0339786	0.74652
Fkbp7	-0.0372028	0.74652
Snx25	0.0205348	0.747045
Nsmce3	-0.0429286	0.747045
Gm43844	0.00407255	0.747045
Slc35b1	0.0431265	0.747045
Ccdc60	-0.00644855	0.747045
Mtpn	0.0517767	0.747045
H2ac18	0.0120583	0.747045
Slc36a1	-0.0532215	0.747045
Cog1	-0.0244056	0.747045
Kdm7a	0.0535312	0.747356
C230096K16Rik	0.0371456	0.747356
Zbtb1	-0.0445718	0.748344
Slc13a2	-0.00401643	0.749728
Uqcrfs1	-0.0496606	0.75032
Hibadh	-0.0399336	0.75064
Gm43820	-0.00204247	0.75064
Vps13b	0.0320175	0.751853
Rogdi	-0.0501263	0.75268
Snrnp35	0.0233857	0.755861
Creb3l1	-0.00843947	0.757833
Hypk	-0.0400367	0.759093
Ctla2b	-0.0121321	0.764248
Gm43118	-0.00275724	0.764686
Gpr157	-0.0254499	0.764686
Phlda3	-0.00825898	0.764686
Gm4779	0.00164907	0.764686
Alg1	-0.0396615	0.764686
Rpl12	-0.0737942	0.764686
Exo5	0.0203624	0.765151
Tmem184b	0.0343121	0.76519
Fhit	-0.0261582	0.765909
Fam160b1	-0.0341555	0.765915
Gm38843	0.0387655	0.766399
Rhot2	0.0175197	0.767395
Smco4	0.0153518	0.767395
Atat1	-0.0399862	0.767395
Ildr2	-0.0300273	0.767395
Gm22063	-0.0120918	0.767395
Mrpl34	0.0424434	0.767395
Pkd2	0.0344091	0.767395
Gm26562	0.00277454	0.767395
Poldip3	-0.042789	0.767758
Tbc1d12	0.0282301	0.769132
Rpl14-ps1	-0.0160301	0.769857
C1ra	0.00678489	0.771115
Gm10275	0.0137864	0.771115
Pex12	-0.0185099	0.771115
Sdhaf2	-0.0305365	0.771115
Nr2c2ap	0.0271944	0.771115
Chst7	-0.0499289	0.771115
Tagln2	-0.0268645	0.771115
Ercc4	0.0186155	0.775754
Gm48326	-0.00182536	0.775754
Dlg4	-0.0302833	0.775754
Tmem176a	-0.0817942	0.777967
Patl2	-0.0021479	0.777967
Nucb1	0.0616667	0.77869
Atf5	-0.0177339	0.778739
Ophn1	-0.0692162	0.780065
Poglut1	0.0291677	0.780065
Bcl7b	-0.0406624	0.780065
Plin3	0.0142711	0.78179
Clic1	0.0675481	0.782433
Lrrc8c	-0.00775614	0.782433
Gm21358	-0.00953586	0.782915
Cox7c	-0.0717576	0.782915
Msn	0.0699069	0.782915
Gm30108	0.00193784	0.782915
Syngr2	0.0671623	0.782915
Mocs1	0.012588	0.782915
Gm37885	-0.0020053	0.782915
Babam2	-0.0423906	0.783224
Hells	0.00957665	0.783224
Hsd17b11	-0.0603983	0.783224
Sephs2	-0.0268946	0.783428
Kin	-0.0333246	0.784924
Fam214a	-0.0260673	0.784931
Sqle	0.00486747	0.785338
Asap1	0.0599747	0.786948
B230303O12Rik	-0.00525164	0.787582
Scyl2	0.0229695	0.787582
Pnkp	-0.0273004	0.787582
Elp5	-0.026234	0.788279
Tnfrsf1a	0.0547188	0.789879
Mzt2	-0.0520459	0.791642
Mlec	0.0618583	0.791642
Tcf4	-0.072595	0.791642
Rer1	-0.0595227	0.791642
Gm50273	0.00614089	0.791698
Arhgap24	0.0234972	0.792711
Ndufa3	-0.0590753	0.794702
Pdlim5	0.0387126	0.795717
Rps19-ps1	-0.001925	0.797105
Chsy1	-0.0369195	0.797105
Pip4k2c	0.0269448	0.797134
Slc15a2	0.0197878	0.797134
Calm2	0.0685677	0.797134
Gm42782	0.00584773	0.797378
Gm34084	0.00150521	0.797648
Trim11	-0.0264416	0.79772
Gm43145	0.0035765	0.79772
Dbndd1	0.00148633	0.79772
Rpl28	-0.0715797	0.799106
Slc25a20	-0.0191392	0.799262
Gm48242	0.00157274	0.799279
Enpp5	0.00998456	0.800122
Etnk1	-0.0584694	0.801491
6230400D17Rik	0.0135346	0.803032
Nol8	0.0306883	0.803116
Eef2k	-0.0546078	0.803116
Eif2s2	-0.0702874	0.803379
4921515E04Rik	0.00105673	0.803519
Selenow	0.055478	0.804667
AI413582	-0.0435572	0.805842
Neo1	-0.0167098	0.806237
Gm43982	-0.0102691	0.806305
Lrrc8d	0.0331073	0.806518
Gm47493	-0.00478527	0.806841
Esco2	0.0015599	0.808877
2600002D14Rik	-0.00427617	0.809101
1700012D14Rik	-0.0334723	0.809487
Vav2	0.0379957	0.809487
Plxnb2	-0.0639911	0.809487
Gm27803	-0.0151468	0.809487
Rundc3a	-0.00973329	0.809487
Cherp	0.0277211	0.809669
Slamf9	0.043764	0.809925
Zfp125	0.0106849	0.81009
Gnas	0.077629	0.811279
Gm43965	-0.00397754	0.812215
Akap1	0.0146695	0.813155
Cd82	0.0507262	0.813974
4933439K11Rik	-0.0101944	0.814302
Slc35a5	0.0385925	0.81657
Gm50340	0.0126136	0.81657
P3h1	-0.0128995	0.81657
Rbmx2	0.0194152	0.816695
Gm43964	0.00134827	0.816695
Gm44265	-0.00580042	0.816695
Gm8899	-0.00255546	0.817373
Gm15542	0.0103012	0.818155
Dnajb4	-0.0358876	0.818155
Ada	0.0127586	0.818155
Anxa5	0.0329018	0.819713
Tbc1d16	-0.0434435	0.820317
Abce1	0.0398524	0.821702
Sem1	-0.0656413	0.821786
Tfdp1	-0.0222529	0.82274
Dgka	-0.015901	0.823188
Ascl2	-0.0083291	0.826494
Gm17066	-0.0277466	0.827112
Nup88	-0.0384177	0.827112
Lnpk	0.0357857	0.827112
Clcn6	0.0204333	0.827112
Rsph9	0.0078919	0.831108
Ccdc93	-0.0444647	0.831108
Oip5os1	-0.0541665	0.831549
Vti1b	0.0404861	0.831549
Ifi213	0.00169626	0.831549
Rpp40	0.0128621	0.831549
Cflar	-0.0637791	0.831549
Gm9194	0.00545367	0.831549
D430040D24Rik	-0.0145332	0.831696
Marveld1	-0.00986428	0.832087
2021-03-08	0.0294041	0.832087
Gm17251	0.0163303	0.832087
Gm37309	-0.00846516	0.832087
Akr1b8	0.00126222	0.832339
Itm2c	-0.0681818	0.832339
Smkr-ps	-0.0069652	0.832339
Olfr825	0.00275011	0.832339
Psmd6	-0.0503486	0.832339
Fam83h	0.00537218	0.833199
Trerf1	-0.009522	0.833519
Kcnj10	0.0105804	0.834626
Gm45345	-0.00379975	0.835394
Gm15032	0.00152794	0.835394
Unc5cl	0.00270768	0.835394
5430431A17Rik	-0.00762134	0.8354
Pusl1	0.0197975	0.835995
Gm16754	-0.00329715	0.835995
Suclg2	0.0531285	0.836101
A230087F16Rik	-0.00205575	0.837097
Dpy19l3	0.0159018	0.840351
Mcoln2	-0.00089828	0.84052
Ywhaz	0.0591065	0.84052
Xbp1	0.0642999	0.84052
Psme1	0.0628632	0.84052
1300002E11Rik	0.0249876	0.841412
Rell1	0.0128942	0.842073
Dusp9	-0.00228544	0.842073
Gm42432	-0.0201816	0.842073
Vrk2	-0.0425124	0.842073
Map7	-0.0251966	0.842286
Map3k1	0.0386723	0.842286
Rab4a	-0.0192594	0.842286
Irf8	0.0695508	0.842286
Capsl	-0.00176038	0.842286
Myo6	0.0278362	0.842286
Gm37006	-0.0122931	0.842286
Gm50093	0.00108807	0.842286
Tmem218	0.0216091	0.842286
Tnfrsf14	0.011729	0.84255
Atp5h	-0.0670601	0.843112
Gm15710	-0.00539385	0.843112
Gm47428	0.00449333	0.843664
Dgat1	-0.0228054	0.843664
Mrpl23	0.031069	0.843664
Surf4	0.0490985	0.843664
Sys1	-0.0498227	0.844685
Rab20	0.0329367	0.8447
Atg3	-0.0442495	0.845937
Gm14508	-0.0138504	0.845937
Sema4c	-0.0313162	0.846439
Gm42461	0.00237986	0.846439
Gm50087	-0.00211793	0.847461
Rasgrf1	0.00631231	0.847732
Hnmt	-0.0406866	0.847852
Gm42820	-0.0103701	0.848075
Pkmyt1	0.00337011	0.848075
Gm42735	0.0167676	0.848947
Slc16a6	-0.0614926	0.849068
Morn1	0.00609166	0.849321
Nr0b2	-0.00401069	0.850732
Myd88	-0.0287453	0.850732
D730003I15Rik	-0.0266734	0.850732
Anxa6	0.0267304	0.850775
Gm18350	0.00143383	0.851407
Znf41-ps	-0.0106688	0.851407
Hsd17b4	-0.0507402	0.852246
Wdr31	0.0033884	0.852246
Riox2	0.0217092	0.852246
Ssbp4	-0.056749	0.852345
4931440P22Rik	-0.0132709	0.852345
Cnot6	0.0370253	0.852585
Tarsl2	0.00711696	0.852585
Aars	-0.0422439	0.852585
Col4a4	0.00316899	0.852585
Tmem50a	0.064366	0.852585
F2r	0.00755293	0.852585
P4ha1	0.0657612	0.854577
Malsu1	-0.0331134	0.854577
9930104L06Rik	-0.0225677	0.854741
Gm42670	-0.00956767	0.854741
2021-03-02	-0.0548279	0.854741
Pcm1	0.0483468	0.854741
Gm43980	0.01008	0.854741
Kmt2e	0.0591813	0.854741
Sf3b4	-0.0336309	0.854741
E430021H15Rik	-0.0208296	0.854964
B230219D22Rik	-0.0575458	0.856749
Cdk5r1	-0.0420035	0.857228
Mlst8	-0.0143407	0.857228
Tnfsf13b	-0.0351854	0.857228
Fkbp2	0.0626549	0.857228
Exosc4	-0.0335245	0.857228
Gm42867	-0.00226041	0.857228
Gm43686	-0.00160776	0.857228
4930550C14Rik	0.00435694	0.857813
Gm43684	-0.00679112	0.859547
Gm45053	-0.00296356	0.859621
Abcg3	-0.00495332	0.861134
Adamts1	-0.0149223	0.861134
Trp53i11	0.0235781	0.861286
Phf11b	0.0221895	0.861286
Rpp21	-0.0351036	0.861286
Rnaseh2b	-0.0189936	0.861286
Bicd2	0.0398349	0.861286
9330151L19Rik	-0.0229153	0.861286
Rpl22	-0.071485	0.86162
Mtap	0.0257626	0.86162
Lyz1	0.00204836	0.861684
Sh2d6	0.00720648	0.861684
Gm38215	0.00104228	0.862145
Uso1	0.0383932	0.862662
Adora1	-0.00593194	0.864001
Hip1	-0.0127471	0.86409
mt-Tk	0.00172002	0.86409
Gm6969	0.0148634	0.865172
Abhd14a	-0.0219825	0.865172
Tpst2	-0.0560614	0.865172
Fgd2	-0.0611996	0.865463
Gm45250	-0.0129477	0.865699
Gm26707	0.00237319	0.865699
2021-03-02	-0.0410809	0.865699
Map11	-0.0458293	0.867522
Gm48690	0.00220491	0.867585
Ppp1r18	-0.0585946	0.867585
Asb6	-0.0180712	0.868236
Gm15421	0.0058336	0.86831
Csnk1g2	0.0416553	0.868692
Tsc22d2	-0.0410146	0.868692
Gm17133	0.00181342	0.868692
Prelid1	-0.0443891	0.871225
Tle3	-0.0385228	0.87204
Haghl	-0.0330767	0.87204
Mcub	-0.00429816	0.87204
Hars	0.0278256	0.87204
Abcc5	-0.0500936	0.87204
Gm37986	-0.00252849	0.87204
Ogfrl1	0.0613036	0.87204
Rassf8	-0.021794	0.87313
Sel1l	0.048416	0.87313
H2-Ke6	0.0190158	0.87313
Gm3571	-0.00436711	0.87313
Hint1	0.0645841	0.87313
Eef1a1	-0.0618887	0.87313
Rab3ip	-0.0332365	0.87313
Galnt7	-0.0395714	0.87313
Gm43372	-0.00388525	0.87313
Cd164l2	-0.00622994	0.873659
Mrpl54	0.0340235	0.873659
Tns4	0.0102762	0.873969
Casp1	0.0384555	0.874742
Atp5j2	-0.0640904	0.874742
Gm37268	-0.00394148	0.875981
Gm44084	0.00222875	0.875981
Vps37c	-0.0177069	0.875981
Entpd7	0.0243811	0.875981
Rpap1	0.0227943	0.875981
Foxr1	0.00603291	0.875981
Rhox8	-0.00321671	0.875981
Zyx	-0.0332834	0.875981
Eipr1	-0.0197691	0.875981
Carmil1	0.0159802	0.875981
Fermt3	-0.0647243	0.877764
Pld3	-0.0515878	0.877764
AV356131	-0.0101944	0.877764
Trio	-0.0439148	0.878733
Tpt1	-0.0640946	0.879115
Arid1b	-0.0312654	0.879336
Bcar3	0.00559405	0.883757
Fam126a	-0.0288114	0.883924
Tspan13	0.0477876	0.884228
Psmd2	-0.0438595	0.884228
Gm43201	0.0165809	0.884228
Nacc1	0.0256865	0.884228
Cfap74	-0.0329667	0.884228
Olfr482	0.00474496	0.884228
Gm16537	-0.00854182	0.884228
Gm6768	-0.00115683	0.884228
Gtf2h2	-0.0556965	0.884228
Gm6954	-0.00130429	0.884228
Gm13213	0.00321731	0.884228
Gm48881	-0.000933706	0.884228
Nhsl2	0.0243278	0.884228
Gm15931	-0.000928434	0.884228
Ckap4	-0.0335897	0.884228
Sec13	0.0437889	0.884228
Asb16	-0.000786461	0.884228
Olfr904	-0.0015474	0.884228
Serpinb9	0.0172391	0.884228
Acot13	-0.0353794	0.884228
BC037032	-0.0102933	0.884228
Fbxo44	-0.00947739	0.884776
Epb41l4aos	-0.040922	0.885332
Gm48183	-0.00149263	0.886102
Nat8l	-0.0146871	0.886631
Cmtm7	-0.0650914	0.887682
Gm38140	0.00823838	0.889502
2900005J15Rik	-0.0205744	0.889502
H6pd	-0.0182399	0.890049
Mrpl22	-0.0273255	0.890049
Tnfrsf1b	-0.0448205	0.890898
Cbwd1	0.0190207	0.890898
Ncapd3	0.0265409	0.891554
Hif1a	0.0528263	0.891554
Gm16300	-0.0142558	0.891556
Gm37357	-0.00143452	0.892608
Slc2a6	0.00570952	0.8928
Fastkd1	0.0183164	0.8928
Nsun6	0.0259811	0.893119
Ampd2	0.0171852	0.893429
Gm6210	0.00290323	0.893492
Dbr1	-0.0164953	0.893492
Atp23	0.0183245	0.893492
Eif4b	-0.051532	0.893492
Wtip	0.0266691	0.89383
Wdfy2	-0.0408093	0.894797
Gm43857	-0.0180514	0.895563
Acad12	0.0216414	0.895563
Vps29	-0.0478362	0.895563
Gm49712	-0.00280915	0.895563
Hdac11	-0.0260744	0.897193
Mrpl38	-0.0312156	0.898978
2700029L08Rik	-0.0121483	0.899092
Gm38164	0.00271312	0.900533
Gm32950	0.00306314	0.900533
Kcnk9	-0.00569811	0.900743
Tmem59	-0.0605801	0.900743
Nudc	-0.0525318	0.900743
Tcaf1	0.0167947	0.900772
Ms4a7	-0.0056426	0.900772
Cebpg	0.0567927	0.903455
Rrp9	-0.0203488	0.903455
Psmc5	-0.0466059	0.903455
Zfp976	0.023042	0.903455
Higd2a	-0.060827	0.903455
Lztfl1	-0.0380462	0.903455
Gm10244	-0.00298727	0.903455
A930006K02Rik	0.0130538	0.903455
Rspo1	0.00926247	0.903455
Smarca5-ps	0.00176635	0.904763
Gm43679	0.010266	0.904763
Vim	-0.0122634	0.904763
Tg	0.00314118	0.906528
Dtwd2	-0.00972457	0.907358
Susd6	0.039474	0.907417
Nfatc3	0.0309953	0.909022
Yipf3	-0.0446636	0.909022
Zmiz2	0.0282724	0.909655
Vash1	-0.0128016	0.911091
Tnip2	0.0252333	0.91146
Gcnt1	0.0591236	0.91146
Mfhas1	0.0333754	0.91146
Rbm44	-0.00104917	0.91146
Clec4a1	0.00893586	0.911661
Myo1b	-0.0477629	0.912089
Gm11685	-0.0011534	0.912864
Fopnl	-0.0354535	0.912864
B3galnt1	0.0310469	0.912864
Phpt1	-0.0306228	0.915616
Fam20b	0.0233931	0.915616
Coprs	-0.0223553	0.915616
Gm9616	-0.027297	0.916188
Wls	-0.0532946	0.917991
Cacng8	-0.00635215	0.917991
Eno1b	-0.00915471	0.917991
Gm37073	-0.00342027	0.917991
Zfp239	0.00481715	0.917991
Agpat4	0.0164698	0.917991
Timm9	0.0332076	0.917991
Dhrs3	0.0548708	0.917991
Fam171a2	0.00306207	0.917991
Gm6598	-0.0139506	0.917991
[truncated: 22,415 more rows]

## Sheet: Stage1 DAM_Cortex
	logFC	P.val
Ftl1	-2.62961	0
Ftl1-ps1	2.52544	0
Rpl26	-2.12907	5.75371e-301
Gm10260	-0.989332	6.97957e-209
Gatm	1.14735	2.05467e-153
Fcrls	-1.55605	7.92115e-126
Spp1	-1.02911	9.07207e-107
Rpl29	-0.854519	1.42008e-104
Gm8730	-0.635728	6.02521e-98
Ftl2-ps	0.93998	2.29445e-94
Clec7a	1.09962	4.71022e-87
Pianp	-0.793269	2.39167e-76
Ubc	0.724763	3.72908e-65
Gm15772	0.627194	2.54811e-57
Slc2a5	-0.621671	1.84386e-50
Ctse	0.763515	4.64976e-48
Anxa3	0.661774	5.07556e-48
Pdlim4	0.498693	9.04017e-47
Ly86	-0.523421	1.4103e-41
H2-Ob	-0.562923	8.98838e-40
Rplp0	0.422366	2.42038e-34
C1qb	-0.637762	1.05066e-32
Spint1	-0.383504	7.60082e-29
Fam20c	-0.531747	2.11936e-28
Qpct	-0.417845	1.2993e-27
Pttg1	-0.233355	5.19288e-25
Man2b1	-0.425529	1.42896e-24
Gm15459	-0.155042	1.48164e-24
C1qc	-0.438392	1.48164e-24
Aldh2	0.45229	6.01167e-24
Ctsh	-0.44	8.4778e-24
Lsp1	0.426277	2.4096e-23
Rpl29-ps5	0.146547	1.38144e-22
Rps18	0.334355	5.0813e-21
Acp5	-0.222514	8.97251e-21
Eif3j2	0.186958	1.73667e-20
Nav2	-0.318998	2.90116e-20
Cd37	-0.438314	3.47135e-20
Rnf150	0.11102	3.89927e-20
Pcp4	0.239816	1.33394e-19
Fcgr2b	0.492071	2.32901e-19
Ccdc12	-0.382757	2.34692e-19
Lpl	0.599956	3.2112e-19
Mlph	-0.266484	5.70983e-19
Glb1	-0.414426	1.48859e-18
H2-DMa	0.500599	6.15473e-18
Gpnmb	-0.407817	7.81213e-18
Lgi2	-0.274652	2.61229e-17
Rpl35a	0.285879	7.47175e-17
Ftl1-ps2	0.221261	1.48604e-16
Cox6a2	-0.483071	1.84711e-16
Rapsn	-0.268888	2.06317e-16
Aass	0.144502	3.60099e-16
Rps11	0.265336	3.69621e-16
Sh3bgrl3	0.35585	8.22741e-16
Chek2	-0.180305	1.04094e-15
Msh5	-0.12217	5.19217e-15
Htatip2	-0.124908	1.00585e-14
Ppfia4	-0.358729	1.2425e-14
Pon2	-0.350908	1.39892e-14
CAAA01118383.1	-0.249373	2.36123e-14
H2aj	-0.371392	2.47771e-14
3830403N18Rik	-0.185699	3.25234e-14
Olfml3	-0.429865	3.5452e-14
Mxra8	0.215633	4.68399e-14
AI506816	0.147436	2.54563e-13
Lgals1	0.244883	2.96527e-13
Edem2	0.358411	3.73225e-13
H2-Oa	0.31417	4.19505e-13
Dbi	-0.348805	7.00563e-13
Gm47283	0.351267	1.60447e-12
Rpl13a	-0.342668	1.81295e-12
Rnasel	-0.118845	2.94127e-12
H2aw	-0.211107	4.29992e-12
H2-T22	0.19729	8.74566e-12
Sparc	-0.41327	1.47117e-11
Ucp2	-0.363586	1.71514e-11
H2-T10	-0.0856732	1.8612e-11
Gm28187	0.150163	2.13942e-11
AC149090.1	0.349533	2.52147e-11
BC023719	-0.0592355	2.76652e-11
Cd52	0.408333	3.1594e-11
Siglech	-0.355172	3.53618e-11
Csnk2a3	0.118442	4.81006e-11
Cap1	-0.322006	4.81006e-11
Dhrs3	0.333495	6.03799e-11
Rgs16	-0.117171	7.02113e-11
H2-Q4	0.186272	1.14311e-10
Ctsd	-0.283912	2.07701e-10
Fabp5	-0.55504	3.17952e-10
Gm48611	0.15152	3.23336e-10
Ctsb	-0.256133	6.30409e-10
Whrn	0.202653	7.08811e-10
Ccnd3	-0.21261	7.63946e-10
Gadd45gip1	0.181987	7.88295e-10
Xdh	-0.0812581	1.0426e-09
Marcksl1	-0.159932	1.06894e-09
Fat3	-0.191062	1.50651e-09
Arl4c	0.310044	2.05008e-09
Cacna1a	-0.291759	4.25323e-09
Dennd5b	-0.065151	4.25628e-09
Fxyd5	-0.356893	5.00672e-09
Eif3j1	-0.258652	5.76299e-09
Hpse	-0.251315	6.02891e-09
Bend7	0.0942278	7.20066e-09
Rnase4	-0.313521	8.05667e-09
Akr1e1	-0.082186	8.28397e-09
Gm13212	0.110042	1.63019e-08
Rpl5	0.220643	1.69666e-08
Chst2	-0.284989	1.79898e-08
Sgk1	-0.368921	1.90893e-08
Upk1b	0.152092	1.92456e-08
Plxnd1	-0.0823518	3.11295e-08
Cd59a	0.110615	3.11295e-08
H2-D1	0.313718	4.61033e-08
Jaml	-0.0927749	4.71472e-08
Pi4k2b	-0.105083	4.79582e-08
Bcl2a1d	-0.180732	6.17064e-08
Bst2	0.290632	7.24827e-08
Arf5	-0.253495	7.69104e-08
Abhd12	-0.218266	9.31053e-08
Erp29	-0.212014	1.05202e-07
Selenom	0.226796	1.15363e-07
Eno2	-0.0594237	1.16476e-07
Hcar2	-0.205167	1.18363e-07
Tmem51	-0.110918	1.22425e-07
Pld3	-0.304924	1.43775e-07
Cdk5rap1	-0.139095	1.49409e-07
Ch25h	-0.33681	1.90924e-07
Serpine2	-0.254566	2.54686e-07
Pmepa1	0.305032	2.71911e-07
Zfp979	0.0929921	2.77598e-07
Igsf8	-0.256497	2.96261e-07
Entpd1	-0.269125	3.43756e-07
Lhfpl2	-0.249947	3.87999e-07
Gm6394	0.107633	4.75781e-07
Ramp1	-0.299572	5.07908e-07
Tecr	-0.253565	5.81886e-07
Rbpms	0.0955566	6.04507e-07
Crtap	0.169115	6.22873e-07
Gm10499	-0.0343897	6.40206e-07
Procr	0.144612	7.27148e-07
Gm32849	-0.0923682	8.00099e-07
Atp6v1g1	-0.224485	1.06771e-06
Atp2c1	-0.247855	1.12318e-06
Mmp2	-0.121378	1.31509e-06
Alad	-0.123822	2.41611e-06
Fam214a	-0.162195	2.59121e-06
Zfp984	-0.0707148	2.69307e-06
Sfi1	0.19196	2.94685e-06
Cyp4f18	0.0525736	2.94685e-06
Cxcr4	-0.121348	3.47492e-06
Wif1	-0.0633015	3.67435e-06
Bambi	-0.141657	4.18917e-06
Gpr84	-0.264326	4.18917e-06
Tmem176a	-0.320832	4.24528e-06
Syngr1	-0.259331	5.25268e-06
Galns	-0.136283	5.98807e-06
Stk39	0.052681	6.16729e-06
Tmed3	-0.252507	7.77424e-06
Rps9	0.173614	7.85952e-06
Dennd4a	-0.236517	8.25731e-06
Rai14	-0.100346	8.47408e-06
Selplg	-0.279354	9.17252e-06
Ccl6	0.416364	9.9267e-06
Gm8189	0.0638149	9.95396e-06
Angptl7	0.109427	1.18074e-05
Ldhb	-0.261571	1.25859e-05
Itgax	-0.243976	1.45095e-05
Itm2b	-0.14789	1.85224e-05
Gm42602	0.0565805	2.30189e-05
Mctp1	-0.0917618	2.44586e-05
Borcs8	-0.168167	2.44586e-05
Rab32	-0.13361	2.51953e-05
Sorl1	0.144711	2.62931e-05
Gyg	-0.202984	2.67761e-05
Map1lc3a	-0.220177	2.71164e-05
Rpl18a	0.159693	2.71164e-05
Rp9	0.205902	3.60813e-05
Tpi1	-0.255976	3.68903e-05
Gm11478	0.220184	3.9225e-05
Gm5380	0.0459819	3.9225e-05
Slc38a9	-0.224027	3.97815e-05
Rps27	0.164494	4.05623e-05
Apoe	-0.473447	4.15303e-05
Dock8	-0.207744	4.30807e-05
Apobec3	-0.179879	4.95007e-05
Gm44511	-0.0332065	5.61132e-05
Slc7a2	-0.060291	5.94333e-05
Alcam	-0.0990598	5.9452e-05
Selenow	0.223712	5.9452e-05
Pdgfrl	-0.0530493	5.99636e-05
Tcim	-0.175184	6.19333e-05
Aplp2	-0.255338	6.45229e-05
Lrpap1	-0.225256	6.79147e-05
Tcn2	-0.237589	6.95005e-05
H2-T23	0.222521	7.68842e-05
Gm43305	0.096989	8.13749e-05
Abhd14b	-0.0929893	8.39321e-05
Thrsp	-0.207518	8.45783e-05
Clec1a	0.0572849	0.000103542
Gm6969	0.0565231	0.000116818
Fdps	-0.166593	0.000117431
4930481A15Rik	-0.0379896	0.000138592
Insig1	-0.127855	0.000145467
Eepd1	-0.143048	0.000145467
Rpl30	0.162424	0.000145656
C1qa	0.1985	0.000166093
Slc9a9	-0.183674	0.000181835
Padi2	-0.135361	0.000182919
Scpep1	-0.193195	0.000192754
Gm6166	0.0429447	0.00019546
Rplp2	0.13448	0.000199068
Camk1	-0.2022	0.00019924
Uba52	0.202946	0.000199687
Pgam1	-0.221941	0.000222443
Plau	-0.124244	0.000250762
Galnt10	-0.0894893	0.000294962
Amotl1	-0.100319	0.00029747
Rftn1	-0.157912	0.000299016
Clec1b	0.0624538	0.000320102
AU020206	-0.203587	0.000379508
Mir6236	-0.206353	0.000395841
Fkbp5	-0.172597	0.000410765
H2bc4	-0.191152	0.00043347
Rpsa	0.146409	0.000434135
Capn3	-0.18031	0.000437868
Zfp467	-0.13317	0.000437868
Htra3	-0.120967	0.00048233
Rpl34	-0.148419	0.00050365
Cspg4	-0.0693215	0.000521166
Creb3l2	-0.164715	0.000524016
Srgn	-0.208178	0.000561945
Hpgd	0.239247	0.000561945
Vps37a	-0.162212	0.000599413
Ccdc80	-0.0724635	0.000611472
Npc2	-0.154581	0.000625606
H2-DMb2	-0.0678062	0.000653166
St14	-0.159321	0.000685427
Tpt1	0.124941	0.000685427
Slc37a2	0.173099	0.000736803
Bex3	0.138855	0.000739348
Nosip	0.124615	0.00073942
Gngt2	-0.203657	0.00075962
Hspb3	0.0956601	0.000776101
Plin2	-0.192406	0.000852294
Itpr2	0.173562	0.000875872
Dynlrb1	-0.179243	0.000917398
Cyth4	-0.187092	0.000937636
Ubash3b	-0.183024	0.000987521
Cmas	-0.162823	0.00101285
Unc93b1	0.180449	0.00101285
Il18bp	-0.0718581	0.00103041
Rap2a	-0.180534	0.00114518
Ell2	-0.0842109	0.00122831
Igf1	-0.302543	0.00122831
Ang	-0.200333	0.0013153
Zfp811	-0.0329829	0.00134654
Emp3	0.139951	0.00142214
Gm28586	0.0303478	0.0014377
Serp1	-0.195656	0.00144019
2310022B05Rik	-0.0952664	0.00144514
Trpm4	-0.0715965	0.00150239
Tmem86a	-0.184842	0.0016086
Ccng2	-0.159448	0.00167899
Gm7324	-0.0719911	0.00179952
Rps21	0.131088	0.00183197
Tpd52	-0.189752	0.0018394
Phf20	0.118982	0.00193143
Timp2	-0.184639	0.00197079
Hist1h2al	0.0346124	0.00197079
Ldha	-0.21068	0.00201162
Arap2	-0.154622	0.00208944
Thoc2l	-0.076698	0.0020994
Pamr1	0.0279544	0.00231569
Id2	-0.124836	0.00242721
Mrpl33	-0.176726	0.00247652
Socs2	-0.068717	0.00253091
Cd74	0.203345	0.00256068
Pfkl	-0.180098	0.00256647
Havcr2	0.177391	0.00257884
Dstn	-0.185859	0.00261244
Lgmn	-0.129964	0.00266543
Gm13394	-0.0198347	0.00269588
Rps8	0.1222	0.00276998
Rbmxl1	0.101019	0.00310251
Junb	-0.183764	0.00323666
Fmn1	0.0846341	0.00338025
Ggh	0.179198	0.00343775
Gusb	-0.185393	0.0036447
Naglu	-0.187938	0.00373302
Sh3rf3	-0.0177601	0.00374115
Lsm6	0.142582	0.00374115
Tlr2	-0.21531	0.00416545
Ifi204	0.0682294	0.0041873
Ctnnb1	-0.183651	0.0042532
Sp100	0.089071	0.00449892
Soga1	-0.0967542	0.00453573
Hmga1b	-0.0318881	0.00464345
Ttc28	-0.171596	0.00464345
Prxl2b	-0.106047	0.00464555
Hspa8	0.152729	0.00464555
Bbs9	0.087873	0.00469684
Tmem87b	-0.134243	0.00473434
Thg1l	0.0626733	0.00485262
Rell1	0.0871504	0.00517068
Mpzl3	-0.0263344	0.00536802
Snhg3	0.104606	0.00536802
Sqor	0.122354	0.00537379
Ocel1	-0.104699	0.005883
H2-K1	0.191208	0.00594714
Irgm2	-0.0519156	0.0059611
St5	-0.0888493	0.00613513
Mpc1	-0.178068	0.00618139
Rpl21	0.122198	0.00619278
Arsb	0.173002	0.00647946
Fuca1	-0.17184	0.0065277
Tnfaip3	-0.0823312	0.00685651
Txn1	-0.162383	0.00719894
Cd63	-0.152057	0.00750481
Ywhah	-0.172361	0.00774867
Klrb1a	-0.0257744	0.00789462
Fam189a2	-0.0765991	0.00797038
Slc38a6	-0.130414	0.00819205
Eno1	-0.178904	0.0083508
Atf3	-0.137754	0.0083508
Gpcpd1	-0.142954	0.008467
Cyp51	-0.115652	0.00890426
Itm2c	-0.152674	0.00914435
Grn	-0.179387	0.0096843
Triap1	-0.118621	0.0096843
Atf4	-0.13973	0.00972012
Mylip	-0.165126	0.00977065
Gm31597	-0.0363615	0.00982898
Tmcc3	-0.172021	0.00990673
Selenok	-0.154107	0.0101927
Idi1	-0.080465	0.0102944
Ctsz	-0.120577	0.0103203
Col23a1	0.0290324	0.0104536
Rnaset2b	-0.165378	0.0106047
Fcgr1	-0.168617	0.0106397
Bhlhe41	-0.183138	0.0109344
Aldoa	-0.168656	0.0112453
Eif1	0.128672	0.0113691
Pop4	-0.063461	0.0116656
Aurkaip1	-0.130389	0.0117417
Serf2	-0.156458	0.0122955
Ndufb7	-0.161511	0.0123133
Pmp22	-0.168352	0.0125046
Rilpl1	-0.137502	0.0125437
3110082I17Rik	-0.079739	0.0133772
Sesn2	-0.0419981	0.0134312
Gtpbp2	0.141652	0.0135363
Ivns1abp	-0.165812	0.013766
Gadd45a	-0.0447296	0.0138596
Tec	-0.142845	0.0139512
Slc25a31	0.0183916	0.0141655
Gnas	-0.146693	0.0148055
Egln1	-0.134794	0.0151463
Gas7	-0.0756052	0.0151463
Mlxipl	-0.136933	0.0151463
Isyna1	-0.123696	0.0151463
Akirin1	-0.149916	0.0153098
Ndufa1	-0.16754	0.0153098
Herc2	-0.148995	0.0154835
Pi4k2a	-0.0928934	0.015797
Pkm	-0.188147	0.015797
1500011B03Rik	-0.0837015	0.015797
Cdk2ap1	-0.128332	0.0161343
Ifitm2	0.129118	0.0162887
Tmem176b	-0.200239	0.0163696
Agap1	0.086013	0.0164114
G530011O06Rik	-0.135595	0.0165405
Apoc4	-0.125184	0.0166866
Hcst	-0.159902	0.0167587
Suclg2	-0.160976	0.0169252
Gmfg	0.149353	0.0169812
A830008E24Rik	-0.0621213	0.0169812
Eya4	-0.122758	0.0170752
Cited4	-0.0840063	0.0174969
Npl	0.147187	0.0178344
Zfp991	-0.0366273	0.0179396
Mcam	-0.0340583	0.0187233
Tbxas1	-0.170304	0.0187233
Sirpa	-0.144095	0.0191134
Atp1a3	0.137862	0.0191134
Ttr	0.024385	0.0193342
Mtch1	-0.147711	0.0196889
Gm15545	0.0538285	0.0199219
Vwa5a	0.103664	0.0200055
Gm42031	0.0524122	0.0206698
Nudt19	-0.0789268	0.0208143
Rps16	0.107223	0.0208143
H2-Q7	0.113036	0.0208422
Rps12	0.104179	0.0213513
Anxa6	0.0703897	0.0213513
Cyth1	-0.0834136	0.0213513
Vcp-rs	-0.0349374	0.0213513
Rps28	0.118161	0.021481
Nlrc3	-0.0614661	0.0225105
Camk2n1	-0.060774	0.0249875
Mfhas1	0.113943	0.0250041
Mgst1	-0.028849	0.0252995
Plod1	-0.126158	0.0262148
Pgp	-0.123823	0.0262557
Casc4	0.0649283	0.026427
H2bu2	-0.0193001	0.0264609
Anxa5	-0.160795	0.0270373
Bsg	-0.136066	0.0270373
Atp6v0e2	0.0565358	0.0271709
Ms4a6c	-0.148985	0.0275209
Gpr157	-0.0856133	0.0275209
Tm6sf1	-0.138524	0.0275317
Rps29	0.0958807	0.0277374
Gm37494	-0.0914125	0.0277374
Echs1	-0.144986	0.0277502
Slc35b2	0.120731	0.0279657
Kif1a	-0.053525	0.0280056
Sem1	-0.14828	0.028226
Gm49980	0.063393	0.0289455
Ifi27	0.158604	0.0289455
Tnfrsf21	-0.133081	0.0289455
Pxdc1	-0.0839514	0.029221
Gpr65	-0.155287	0.0292534
Tmem52	0.0703844	0.0297366
Rps15	0.103295	0.0305012
Tsix	0.13828	0.0305787
Gm32031	-0.0425311	0.0309631
Tcap	-0.0881337	0.031152
Fam32a	-0.12629	0.0317447
Rassf2	-0.125966	0.0323406
Arf4	-0.139584	0.0344695
Mcoln3	-0.0267622	0.0346537
Coro2a	0.0608403	0.0348978
Gm20707	-0.0389827	0.0351885
Hsd17b11	-0.138698	0.0361353
Laptm4a	-0.122926	0.0361944
Lag3	0.18084	0.0363265
Blnk	0.143445	0.0366107
Trps1	-0.0633562	0.036672
Tmem37	-0.128863	0.0366742
Gpx4	-0.147701	0.0380305
Atp6v0b	-0.0992943	0.0381488
Zfp951	0.0395863	0.0392065
Apoc1	-0.0856036	0.0393334
Snrnp70	-0.145467	0.0400541
Rnaset2a	-0.146872	0.0401266
Gm47015	0.0208849	0.0413954
Jam2	0.12071	0.0426152
Cfh	-0.153254	0.0441416
Rsrp1	-0.13811	0.0442916
Galc	-0.122855	0.0442916
Nlrp1b	-0.0427679	0.0442916
Lox	0.112924	0.0442916
Zrsr1	0.0602028	0.0442916
Slc11a1	0.163261	0.0444697
Scd2	-0.181936	0.0449058
Grap	-0.0635163	0.0463507
Ablim1	-0.0585437	0.046737
Usp2	-0.136828	0.0470105
Atp9a	0.0315711	0.047108
Siglec1	-0.0258854	0.0472576
Yipf3	-0.119155	0.0488496
Trappc2l	-0.13273	0.0498148
Klhdc4	0.0609301	0.0503893
Hectd2	-0.0574009	0.051852
Plppr4	0.0507445	0.0519031
Tmsb15b1	-0.0289445	0.0531766
Adamts16	-0.0563124	0.0547104
Tcp11l1	0.0524012	0.0556483
Sc5d	-0.107285	0.0581529
Sft2d1	-0.137628	0.0582493
Gstm5	0.124886	0.0583521
Itga6	-0.150128	0.0587305
Mapkapk3	-0.0702414	0.0623079
Klc4	-0.0914274	0.0627052
Adgrg5	-0.0607468	0.0630876
1010001B22Rik	-0.0231283	0.0631596
Olfml2b	0.0343295	0.0662311
Hp1bp3	-0.122458	0.0665438
Crybb3	-0.0380946	0.0665438
C1ra	0.0182571	0.0667126
Derl1	-0.132347	0.0668325
Rgs3	-0.0762139	0.0675561
Tnfrsf11b	-0.0202928	0.0675561
Gm26902	-0.0604441	0.0679273
H2-Q6	0.0503175	0.0679273
Csf1r	0.0983133	0.0689785
Fam167b	-0.121387	0.0693938
Slc35c2	-0.111825	0.0693938
Msmo1	-0.124297	0.0714299
Rpl38	0.0986892	0.072853
Rassf4	-0.113383	0.0734036
Cst3	0.112036	0.0737764
Golm1	-0.141092	0.0742708
Gm3488	0.0258934	0.0759844
Lactb	-0.0985229	0.0762462
Ncf4	0.103891	0.0766434
Nfatc2	0.0653099	0.0778175
Cxcl14	-0.089012	0.0789912
Calu	-0.108925	0.0804403
Dnajc10	0.091722	0.0809932
Ppt1	-0.132926	0.0820405
Gm5086	0.114815	0.0827081
Gng5	-0.118671	0.083696
Sesn1	-0.0865769	0.0844597
Gm16867	-0.00967718	0.0865197
Tmed10	-0.126523	0.0885139
Tnrc6a	0.111287	0.0885139
Zfp846	0.0518087	0.0891489
Gm10252	-0.0128487	0.0891489
Got1	-0.127855	0.0891489
Dpy19l3	0.0266709	0.0891489
Oip5os1	-0.114685	0.0894358
Mpp6	0.101444	0.0894358
0610012G03Rik	-0.124087	0.0902462
Nudt3	-0.111654	0.0904505
Klhl23	-0.0414624	0.0905742
Rps26	0.107662	0.0906303
Mdh1	-0.1264	0.0906794
Hmgcs1	-0.0923746	0.0909211
Cxcr2	0.0246121	0.0958215
Cyb5r1	-0.0984666	0.0960937
Ciapin1	-0.0718926	0.0960937
Klk8	0.110437	0.0971649
Slc16a3	-0.133605	0.0977654
Rpl23a	0.105481	0.0978894
Cd72	0.0818472	0.101043
Htr2b	-0.0324505	0.101043
Surf4	-0.11751	0.101043
Ccrl2	0.089745	0.103057
1110065P20Rik	-0.0775313	0.103108
Pygl	-0.0722722	0.104535
Aprt	-0.123026	0.104535
Clta	-0.108025	0.104798
Ier5	-0.116767	0.1048
Rpl37a	0.0902524	0.106822
Tkt	-0.124259	0.110407
Fth1	0.108253	0.110407
Fcgrt	0.111007	0.110924
Gm16192	0.0117292	0.112584
Gla	-0.0867408	0.113372
Rps25	0.0988045	0.11418
Adarb1	-0.107506	0.115088
Accs	-0.0826107	0.1164
Serpinb6a	-0.0745033	0.1164
Sft2d2	-0.107171	0.118863
Cnot7	-0.095866	0.118863
Vsir	-0.107063	0.119578
Fhl3	-0.0341615	0.119756
Rpl14-ps1	-0.0343781	0.121762
Kynu	-0.0395704	0.121876
Nudt7	0.0456712	0.121876
Plin3	0.0562298	0.123297
Mtus2	-0.0437703	0.123611
Arl11	-0.120962	0.124072
H60b	0.0177487	0.124095
1700030C10Rik	0.0226959	0.124996
Pgd	-0.111946	0.124996
Adcy7	-0.107467	0.125449
Emc3	-0.115142	0.12752
Pnrc1	-0.127977	0.129213
Gm49839	-0.0685416	0.129578
Bmyc	-0.1283	0.130461
Eps8l1	-0.0166409	0.130679
Myl6	-0.125834	0.130981
Gm47087	0.078266	0.131328
Tlr1	-0.0786743	0.131328
Cd200r4	-0.107341	0.131328
Gm14305	-0.0387148	0.131418
Rpl35	0.0995992	0.132158
Sap30	-0.0796719	0.132158
Gm4631	-0.0307841	0.132158
Slc9a1	-0.0706645	0.132192
Lypd6	-0.0317662	0.132754
Uqcrq	0.12712	0.132933
Alox5ap	0.137846	0.134621
Rps3	0.0860461	0.135149
Tlr13	-0.097691	0.135176
Vps29	-0.117368	0.135605
Naa20	0.119492	0.135605
Pgk1	-0.143806	0.137366
Lars2	-0.137172	0.137366
Abhd14a	-0.0591356	0.137451
Zfyve21	-0.105657	0.137451
H2az1	-0.126333	0.137451
Tmppe	0.0195471	0.137451
Atp6ap1	-0.125637	0.137518
Lgals3bp	-0.157918	0.140284
Socs6	-0.129344	0.140284
Cybb	0.124919	0.140284
Phxr4	0.0722565	0.140284
Cux1	-0.125014	0.141743
Tuba1a	-0.10805	0.143013
Mrpl19	-0.0736534	0.144213
Rrbp1	-0.105723	0.14471
Tmem14c	-0.122796	0.145534
Ache	-0.0616625	0.146633
Slc25a27	0.04864	0.147404
Zfand5	-0.110571	0.149665
Rps2	0.0939245	0.149665
Gm35857	0.0129673	0.149891
Ddah2	0.0742984	0.15177
Frmd4a	0.127598	0.151974
Dusp6	-0.118191	0.151974
4930556M19Rik	-0.0340358	0.156661
Zfp949	0.0468053	0.156747
Ptpro	-0.0966482	0.156849
Csf1	-0.123973	0.156849
Tex261	-0.117336	0.156968
Tmem44	-0.0264331	0.156968
Gltp	0.123197	0.156986
Itpkb	-0.107401	0.157403
Glmp	-0.12886	0.159701
Gas6	0.134594	0.163661
A230056P14Rik	-0.0125668	0.164009
Hmgcr	-0.0670336	0.164009
Pfn1	0.117844	0.166916
Gm37033	-0.0935607	0.16695
6820402A03Rik	-0.0474793	0.167061
Ppt2	0.090251	0.167401
Rabac1	-0.118685	0.167401
Gstk1	0.0387373	0.168212
Tmbim4	-0.118966	0.168968
Lamp1	-0.0942121	0.169195
Hfe	-0.0899522	0.169918
Rbm25	0.128693	0.169918
Clcn6	0.0488634	0.169918
Gcsh	0.057978	0.171094
Traf3ip1	0.0472524	0.173314
Ada	0.0194487	0.175082
Bnip3	-0.114513	0.180112
D5Ertd605e	-0.0483248	0.181549
Gm48358	0.0160269	0.181737
Wdr45	-0.0518609	0.18187
Cbl	0.104049	0.185602
Xist	0.136464	0.188358
Sccpdh	-0.0541295	0.188937
Pef1	-0.0577048	0.189588
Hdlbp	-0.113014	0.189588
Ankrd37	-0.0460268	0.19025
Ssr4	-0.106607	0.191489
6720489N17Rik	0.0201729	0.191563
Gm9999	-0.036868	0.19534
Nucb1	-0.123087	0.195469
Nradd	0.0546686	0.195578
Mical3	0.0441183	0.197199
Hps4	-0.114227	0.197528
Gm14295	-0.0230103	0.197812
Smpdl3a	-0.105664	0.197812
Rbm18	-0.0642072	0.197812
Gpr160	-0.0630455	0.198465
Gpr137b	-0.0909756	0.201076
Tmem144	-0.0715505	0.204908
Crlf2	0.143506	0.20538
Mrpl14	-0.0926854	0.206273
Tmem86b	-0.0254261	0.207014
Creg1	-0.102536	0.207014
Cryab	-0.0498791	0.208077
Prrt3	-0.0162569	0.209273
Ddx3x	-0.122501	0.209302
Use1	0.120958	0.209759
Cyba	-0.0869855	0.210457
Fut10	0.0324366	0.212101
Fam3c	-0.0959166	0.213424
Gbp9	-0.0370308	0.216534
Morf4l2	-0.102143	0.217491
Gng12	-0.121262	0.218389
Ly9	0.097842	0.218389
Adam33	-0.0267223	0.2201
Hif1a	-0.134763	0.221098
Gm5431	0.0464633	0.221241
Chkb	-0.0547762	0.222027
Mocs1	0.0346658	0.223551
P3h3	-0.0925562	0.225443
Abhd1	-0.0512721	0.225443
Wdr83os	0.112999	0.225443
Rps2-ps10	-0.0505622	0.225843
Gm3164	0.0146203	0.226736
Gm10478	0.0178009	0.227033
Ap1s1	-0.0796238	0.227033
Tspan7	-0.122451	0.227033
mt-Nd1	0.181173	0.22809
Fxyd6	0.0206546	0.233301
Gm45540	0.059163	0.233301
Msrb1	-0.0740066	0.234271
Fau	0.0811945	0.234271
Nucb2	0.0927319	0.235332
Tspan4	-0.102208	0.23896
Arpc3	-0.101551	0.240068
Cd274	-0.0655417	0.240174
Psme2b	-0.057662	0.240268
Reep5	-0.114612	0.242624
Ncf2	-0.114772	0.242624
Tln2	-0.0963849	0.242624
Gm43984	0.0464985	0.242624
Prelid1	-0.106138	0.245111
Acbd6	-0.0897409	0.247862
Mat2a	0.115952	0.247862
Rubcnl	-0.0369012	0.247862
Oaf	-0.0629414	0.24816
BC064078	-0.02076	0.24821
Prps1	0.0523106	0.248757
Rps23	0.0790218	0.248757
Hpgds	0.109651	0.248757
Atp5c1	-0.116131	0.249004
Brip1os	-0.0659188	0.249004
Nfil3	-0.0403803	0.254661
Rpl10-ps3	-0.067832	0.255265
Pold4	-0.115767	0.255265
Gm42603	0.0318511	0.255418
Ctsw	0.0310736	0.255418
Arl6ip5	-0.103683	0.256526
Lama3	-0.0425689	0.258265
Zfp697	-0.0806506	0.259147
Nlrp1c-ps	-0.0172261	0.25916
Ldlr	-0.0681796	0.260336
Dclre1a	0.0526671	0.260474
Mxd4	-0.0954702	0.262127
Cnpy2	-0.113125	0.262658
H2-K2	0.0471093	0.263186
Hexb	-0.0693542	0.266048
Bag1	-0.1192	0.271506
Jup	0.0701696	0.272911
Gadd45g	-0.0289709	0.274009
Hk2	-0.124325	0.274009
Gm49307	-0.0668449	0.274009
Hmga2	-0.0181733	0.274009
Gm38335	-0.0600964	0.274009
Gcnt2	-0.109344	0.274733
Arhgap31	0.0895187	0.274733
Pde8b	0.0832498	0.274733
Ppp1r3c	-0.0116671	0.274907
Mgst3	-0.0756186	0.275004
Tmed9	-0.107943	0.276503
Limk1	-0.0707131	0.277075
Sap30l	0.0830519	0.278422
Rps17	0.093239	0.280406
Mbnl1	0.110648	0.280406
Smim24	-0.0281731	0.280406
Sash1	-0.0444544	0.281996
Ttc3	-0.10702	0.282532
Ric3	-0.0335349	0.283206
Rtn1	0.06784	0.284689
Ahnak2	-0.0354939	0.285189
Laptm5	-0.0676092	0.287555
Cd164	-0.120565	0.287555
Sh3bp2	-0.073071	0.287555
Ptafr	0.0802948	0.289376
Colec12	-0.0516382	0.289376
Rtcb	-0.118331	0.289928
Emilin1	0.0166769	0.291234
Spata6	-0.0399413	0.291234
Tomm22	-0.101989	0.291615
Cnst	0.0405916	0.297045
Sv2a	-0.0594233	0.304087
Hprt	-0.108229	0.304874
Dync1li1	-0.0825714	0.304874
Supt20	-0.0884369	0.306031
Tsen2	0.0473555	0.307962
Parvg	0.0925721	0.311546
Rgs10	-0.089172	0.311983
Gm43133	0.0325773	0.316731
Vim	-0.0532111	0.319251
Fads2	-0.0208163	0.319393
Runx3	-0.0506445	0.319393
Ecscr	0.0804588	0.320007
Ckb	-0.127978	0.322681
Maged1	-0.0996206	0.322681
Pla2g15	-0.111163	0.322681
Tgoln1	-0.110848	0.324807
Rps20	0.0776857	0.325246
Lcp1	-0.114526	0.328273
Rgs2	-0.116958	0.329234
Ctsc	-0.115505	0.329851
Sgce	0.0978393	0.330835
Cd22	-0.0705831	0.330835
Rpl13	0.0725713	0.332979
Atp6v1d	-0.099844	0.334681
Tlr6	-0.04932	0.336167
Ncoa3	0.0841928	0.33942
Rab5if	-0.102242	0.340577
Ackr3	-0.010341	0.340577
Kcnk9	-0.0450756	0.34146
Mri1	0.0383306	0.34146
Med22	-0.0680476	0.342406
Btbd8	-0.0402048	0.342406
Fgfbp3	-0.0214334	0.342453
Hip1	-0.0382097	0.342598
Rbm3	-0.108647	0.343672
Klhl12	-0.0286412	0.344182
Mbp	-0.0729836	0.345203
Stard9	-0.0859428	0.345203
Wdfy1	0.0730325	0.345434
Stox2	-0.0328241	0.345434
Chsy1	-0.0531339	0.345434
Anapc16	-0.0889624	0.345599
Rspo1	0.0231831	0.345773
Tmem33	-0.100415	0.34745
Ccnyl1	0.0353472	0.348978
Rpl28	0.077797	0.34956
Gpr155	-0.0901365	0.34956
Fbrsl1	-0.0757127	0.354235
Zscan29	-0.0515002	0.354235
Gabre	-0.0117111	0.357476
Mapk3	-0.104157	0.359092
Thbs2	-0.0180185	0.359563
Mrc2	-0.0728472	0.359563
Rpl39	0.0765359	0.361546
Slc2a6	-0.0430862	0.362145
Il2rg	0.0393553	0.3624
AI504432	-0.0460506	0.36264
Cyfip1	-0.100969	0.36264
Lacc1	-0.0829222	0.36264
Khdrbs1	0.093917	0.36264
Rab6b	-0.0727172	0.364671
G0s2	-0.0918861	0.368456
Nolc1	0.0719365	0.372329
Nsmce3	-0.0814722	0.373045
Gchfr	0.012741	0.373045
Rnpep	-0.0960079	0.373045
Miip	-0.0468732	0.37591
Chfr	0.068085	0.37591
Rps14	0.0758642	0.376525
Tent5c	-0.116328	0.378186
Fcrl1	-0.0297768	0.382033
Slpi	0.0259165	0.383458
Col27a1	0.0920824	0.383556
Pou2f2	0.128062	0.384981
Pak6	0.0129595	0.385365
Ubb	-0.0880439	0.387151
Raf1	-0.0751854	0.387246
Fra10ac1	0.0603429	0.38812
Jund	-0.115929	0.38812
Iars	0.0574374	0.393971
Atp6v0d2	-0.0247727	0.394623
Mphosph9	-0.0394664	0.396592
Klrb1c	0.0106955	0.396592
Gm13146	-0.00814564	0.396786
F2r	0.0412389	0.396786
5430431A17Rik	-0.0104135	0.396786
Commd4	-0.0906269	0.396786
Ptpre	-0.115149	0.397946
Tubgcp5	-0.0950223	0.399106
Ctla2a	-0.0727373	0.399985
Cpeb1	-0.0352438	0.400727
Mif	-0.126676	0.403708
Dpy19l4	-0.101063	0.403708
Rin2	0.103461	0.403708
Tmem38a	0.0139308	0.403708
Sulf2	0.0534034	0.405216
Tax1bp3	-0.0702784	0.405216
Ctnnbip1	0.0742328	0.411346
Rps19	0.0788554	0.412518
Sgcb	0.0551081	0.414707
Gm13889	-0.0776823	0.416914
Gm28151	-0.0241599	0.416914
Adora1	-0.027207	0.416914
Cnot8	0.0817372	0.416914
Nfam1	-0.0860889	0.416914
Fam162a	-0.0857584	0.418157
Gm43753	-0.0206238	0.418357
Tmem154	-0.0336429	0.421717
Gm5278	0.011876	0.421717
mt-Co1	0.146455	0.421863
Tmem106b	-0.0847777	0.423012
Alkbh2	-0.0559929	0.423672
Atp5g3	-0.0945525	0.423672
Atg16l2	-0.0399134	0.425289
Uqcc2	-0.0991217	0.425407
Nanos1	-0.0288001	0.428484
Gm48088	0.00754675	0.435334
Tcirg1	-0.0984379	0.435998
Rsph9	0.0238292	0.438167
Gde1	-0.104037	0.440446
Pla2g7	-0.0267949	0.440446
Cd84	-0.118131	0.440446
Aqr	-0.0679744	0.440446
Arf3	-0.0778795	0.440446
Atp5g2	0.0532844	0.442322
Zfp672	-0.0453428	0.443278
Fggy	-0.0367438	0.443278
Klf6	-0.0932819	0.443278
Prkd3	-0.0746576	0.448642
Higd1a	-0.086563	0.453901
Aif1	-0.102055	0.453901
Adssl1	-0.0919602	0.457987
Zcrb1	-0.0903869	0.460034
Vmn2r65	0.0114003	0.46169
Npnt	-0.0855946	0.46244
Fgl2	0.061299	0.462955
Egfem1	-0.00777664	0.462955
Cd81	-0.0884165	0.466691
Tep1	0.070869	0.466691
Fkbp2	-0.110861	0.466993
Eif4h	-0.0928254	0.467502
Scoc	0.10747	0.468436
Trerf1	-0.0280146	0.468675
Ndst1	-0.0522988	0.468675
C1rb	-0.00491047	0.468675
Gm12508	0.0117131	0.468675
Tmem160	-0.102464	0.470518
Vamp5	0.0502353	0.472304
Rab7	-0.0988947	0.473702
Ndufb9	-0.100443	0.473759
Atp1b3	0.104832	0.475906
Supt3	0.0512918	0.476275
Vkorc1	-0.102538	0.477886
mt-Nd3	0.148824	0.477886
2900026A02Rik	-0.0447857	0.47872
Anp32a	-0.0988851	0.480224
Slc33a1	-0.0566452	0.484268
A930015D03Rik	-0.00857265	0.484305
Rpl7l1	0.0772378	0.484893
Nfia	0.0769943	0.484893
Gm44913	-0.00973957	0.486135
Il7r	-0.0248481	0.487326
Csnk2a1	-0.0755899	0.489555
Gm43339	-0.0176011	0.491336
Lrrfip1	0.0834244	0.494382
Mrps10	-0.0589767	0.498638
Tmem234	-0.0990652	0.501798
Nr2c2ap	0.0554241	0.502068
Rbms2	0.0495387	0.504983
Tlr12	0.0611607	0.508788
Map7	-0.0329533	0.508788
Gm17018	-0.0727983	0.50979
Eps8	-0.0278988	0.511282
Gm43637	-0.0204517	0.513892
Gpat2	-0.0156213	0.516791
Ppia	-0.0708602	0.517821
9530068E07Rik	-0.0881899	0.517821
Uqcrb	-0.09915	0.518025
Lrba	0.0745315	0.518149
Gm45153	-0.0661506	0.518982
Mcub	-0.00907165	0.519732
Fads1	-0.0660883	0.519732
Cpq	-0.0920213	0.520033
Smarcc1	-0.0730472	0.520033
Adamts1	-0.0546028	0.52039
Gsto2	0.0177473	0.520603
Gm50186	-0.00480417	0.521862
Dbt	-0.0469561	0.521862
Atp5h	-0.0964347	0.521862
Hal	-0.0128948	0.525276
Tmem163	-0.0588667	0.525809
Pacsin1	-0.0638885	0.526761
Peli2	-0.0931667	0.527842
Bnip3l	-0.0993628	0.52797
Hba-a1	0.0229214	0.52797
Dap	-0.0814381	0.529227
Srp14	0.0966261	0.534037
Plpp3	-0.0294543	0.535716
Arhgef7	-0.0687824	0.535716
Tnfaip8l2	-0.100026	0.540268
Bcl2	-0.0785314	0.540814
2300009A05Rik	-0.0530002	0.542493
Gm43633	0.0191055	0.54342
Gm21887	-0.0344299	0.544896
Ndufv3	-0.0999397	0.54606
Rpl21-ps8	0.0403356	0.54606
Rps5	0.0741294	0.54606
Ctbs	-0.0722471	0.54606
Ap1s2	-0.0710241	0.547109
Gm37795	-0.0130101	0.547109
Kcnip3	-0.0214634	0.547109
Tmem97	-0.0555459	0.547573
Fuca2	-0.0934153	0.548042
Prr13	-0.0842427	0.548042
Mydgf	-0.0951895	0.548042
Ppib	0.0825784	0.548498
Lrp1	-0.104373	0.548498
Tmem50a	-0.0834797	0.548498
Gm44860	0.101128	0.548498
Mertk	-0.106511	0.549634
Ggt5	-0.0508141	0.549977
Cpeb2	-0.0859028	0.549977
Msrb2	-0.0786502	0.550001
Sox5	-0.0142694	0.550054
Rab7b	0.0913663	0.550054
Nedd9	-0.0141663	0.553128
Lrrc9	0.0212637	0.553128
Rab8a	-0.0753687	0.554001
Il4i1	0.0912643	0.554001
Mafg	-0.0970649	0.554394
Actb	0.0880138	0.554394
Rnf13	-0.09598	0.555656
1700001C19Rik	0.015989	0.557083
Romo1	-0.0969956	0.558092
Alg5	-0.0862632	0.558092
Dync2li1	0.0213842	0.562336
Aldh7a1	0.0487072	0.562724
Tjp1	-0.0767524	0.564113
Gm3248	0.0153565	0.564734
Gm8624	-0.0610736	0.564734
Cables1	-0.0725315	0.564734
Zfp125	0.0195567	0.56557
Mymk	-0.0363303	0.56557
Arrdc2	-0.0288693	0.565676
Srrt	-0.0705589	0.565676
Tnfrsf17	0.0620567	0.565676
Serpinb6b	-0.0274041	0.565676
Plbd2	-0.0967792	0.566198
Plpp1	0.0809269	0.56649
Vdac2	-0.0920491	0.56649
Pkib	-0.097572	0.566533
Srp54a	-0.0436956	0.566858
Ier3	-0.0679314	0.566902
Scimp	0.0409868	0.570824
Nudt6	-0.0314982	0.573496
Ifi30	-0.101186	0.575435
Ndufab1	-0.0835602	0.575435
Rab40c	-0.0398419	0.575435
Cdon	-0.00623884	0.575435
Cadm1	-0.100913	0.576282
Gm42785	0.0160782	0.576282
Pdia3	-0.0933069	0.577113
Tgif1	-0.0742991	0.578635
Eif3l	-0.081041	0.579652
Gm14165	-0.00926285	0.581793
Ifih1	0.0479948	0.582451
Mrpl27	-0.0666825	0.582451
Pafah1b3	-0.0814242	0.584588
Rpl8	0.0687826	0.584588
Gm7363	-0.0215584	0.584588
D430040D24Rik	-0.0231469	0.584588
Gm42633	-0.0165514	0.586663
Ms4a6b	-0.0617589	0.589919
Atp5j	-0.0938356	0.589919
Grhpr	-0.0555313	0.589919
Cbx4	-0.0385763	0.590856
Trappc3	-0.077359	0.590856
Sapcd1	-0.0159948	0.590856
Borcs7	-0.0715166	0.590856
Ube2w	-0.0710507	0.591417
Ccl12	0.0845171	0.591931
Eva1a	0.0625186	0.591931
Tubb4b	-0.0627793	0.591931
Adap2os	0.069014	0.591931
Ndufb1-ps	-0.0964355	0.591931
Sox7	-0.0347805	0.591931
Hyi	-0.0873337	0.591931
Zdhhc5	-0.0568865	0.592468
Car13	0.0140102	0.592468
Rragc	-0.0857284	0.595242
Hspa13	-0.0757681	0.595264
Gmpr	-0.0726752	0.595264
Cox7c	-0.0900544	0.595264
9930111J21Rik2	-0.0980984	0.595264
Rassf3	-0.090587	0.595264
Xylt1	-0.0616404	0.595264
Gm33370	0.0164324	0.595264
Clec2d	0.0572929	0.599321
Elmo2	-0.0531155	0.599893
Clip1	0.0961551	0.601251
Nod1	0.0284748	0.601251
Nxt2	0.0648432	0.602991
H2az2	-0.0743631	0.603065
Hmgb1-ps8	-0.0410574	0.603065
Rex1bd	-0.0874524	0.603065
Dnttip1	-0.0540348	0.603065
Lca5l	0.0306005	0.603065
Fmc1	-0.0511361	0.603065
Qdpr	0.0686869	0.604278
Zfp973	-0.0136937	0.604278
Prdx5	-0.0965916	0.604536
Rhox5	0.0102673	0.606659
Pdcd1	-0.0579991	0.607907
Gsdme	0.0489491	0.607907
Psmb8	0.0901685	0.607907
Kcnh2	-0.0227109	0.608962
Gm9194	0.0122867	0.611333
Smox	-0.0734292	0.611333
Stk11ip	-0.046627	0.611333
Tspan31	-0.0853811	0.614015
Slco2b1	-0.097842	0.614015
Epb41l2	-0.0978301	0.614571
Pld5	-0.00782181	0.614661
Cetn2	-0.0772002	0.614705
Zfp384	-0.0401658	0.614705
Ifi27l2a	0.126371	0.618574
Gm5436	-0.0162975	0.618729
Rasa3	-0.0649292	0.620973
BC031181	-0.0894159	0.62213
Rgs1	-0.063357	0.622196
Sdf4	-0.0922958	0.627018
Naga	-0.0793947	0.627023
Gca	0.0360905	0.627023
Snx6	-0.0824176	0.627023
Liph	0.0420757	0.628293
Flad1	0.0384703	0.628345
Lat2	0.0980357	0.628345
Fbh1	-0.052535	0.630934
Hmga1	0.0285956	0.631489
Slc2a1	-0.0814473	0.631489
Eml2	0.0264369	0.634664
Tiam2	-0.00820535	0.635561
Gm15500	0.0762798	0.639232
Nbea	-0.0330312	0.639919
Igfbp5	-0.0307133	0.646786
Hsd17b4	-0.0794094	0.646786
Scn1b	-0.0603664	0.646786
Dgkz	-0.0888811	0.646889
Chic2	0.0769321	0.646889
Ptp4a2	0.0955017	0.646889
Rpl31-ps15	0.00552735	0.648272
Arhgap27os2	-0.0272717	0.652817
Abcb8	-0.037557	0.654073
2500002B13Rik	-0.0178355	0.655773
Gm16223	0.00795517	0.655773
Jph3	0.0143308	0.656456
C9orf72	-0.0564706	0.657297
Il1b	0.0821533	0.657297
Clybl	0.0298371	0.658683
Cox6c	-0.0937464	0.660751
Ost4	-0.0922668	0.660751
Zfp618	0.00861746	0.660977
Lrrc39	-0.0508089	0.661514
Cdk18	0.0272017	0.662637
Atp5j2	-0.0892194	0.66395
Siglecf	0.0661025	0.668641
Scnm1	-0.0508854	0.668641
Trmt1	0.0641485	0.668641
Pdia5	-0.0332393	0.668641
Gm45464	0.00995416	0.668641
Sec11c	-0.0929826	0.670629
Usp30	-0.0416357	0.67207
Cdkn1a	-0.0532671	0.672693
Rxfp1	-0.00916132	0.67584
Eloc	-0.0857727	0.681003
Nfkbil1	-0.0564898	0.685518
Zbtb20	0.103152	0.687273
Gm6710	-0.0237545	0.687615
Serpinb1c	-0.0196606	0.689
Lrrc14b	-0.0293401	0.689412
Sar1a	-0.0775707	0.689412
Cbwd1	0.0351234	0.689848
Gpr180	-0.0473841	0.690742
Trim55	-0.00612021	0.692046
Rps3a1	0.0639765	0.692046
Psmc3	-0.0833448	0.694289
Acaca	-0.0685514	0.697834
Zfp993	-0.0152533	0.697834
4833439L19Rik	-0.0724811	0.703658
Utp14a	0.0691075	0.703658
Elp6	-0.023796	0.707525
Lsm4	0.0764601	0.708585
Gcm2	-0.00698889	0.709144
Smdt1	-0.0903013	0.710474
Itgb5	-0.077495	0.710474
Wdr12	0.0535486	0.714494
Tpcn1	-0.0617593	0.718532
Ier2	-0.0564898	0.719892
Cacfd1	-0.0362912	0.719892
Tmx2	-0.0590766	0.722522
Amdhd2	0.0652597	0.724521
Comt	-0.0877665	0.724521
Ptms	-0.0880961	0.724702
Abcc10	-0.0227919	0.729483
Scarb1	-0.0619754	0.730622
2610507I01Rik	-0.0174416	0.733684
Ndufa8	-0.0833146	0.734849
Mrgbp	0.0474601	0.734849
Rbm39	0.0774875	0.734849
Fgf1	-0.0415431	0.734849
Dact1	-0.020809	0.735579
Os9	-0.0912916	0.738281
Spaca6	-0.0288291	0.738281
Ptger3	0.0102709	0.739742
Slc15a3	-0.0971369	0.740132
Pag1	0.0921082	0.740894
Zbtb12	0.0347334	0.740894
Mrfap1	-0.084649	0.741284
Stmn1	0.0541512	0.743785
Hacd4	-0.0773632	0.744015
Siae	0.0555528	0.744015
Pigyl	0.0504187	0.745206
Sfxn3	-0.0376524	0.745987
Idua	0.0555271	0.746624
Sdhd	-0.0703934	0.746624
Ten1	-0.0744858	0.747243
Il1a	-0.0674239	0.747561
Cd53	-0.0730302	0.749009
Sptbn5	-0.00515833	0.753729
Mfap1b	-0.0508683	0.753871
Rgs11	-0.0303746	0.753871
Chst10	-0.0522628	0.756087
Mafb	-0.0958386	0.75629
Lmo4	-0.0633918	0.756796
Kctd12	0.103265	0.759518
Pear1	0.0358627	0.759518
Cryz	0.0459298	0.759518
Gpd1l	-0.0422871	0.759518
Cyp4v3	-0.0713975	0.759518
Trpv2	-0.0594143	0.759518
Rpl28-ps3	0.00876329	0.759518
Rpl9-ps6	-0.0466257	0.759518
Gtpbp6	-0.0418143	0.760529
Slc7a7	-0.0731077	0.763228
Mettl9	-0.0688715	0.763228
H2-Aa	0.0260007	0.768346
Kifap3	0.0583084	0.769998
Tgfb2	-0.0134695	0.769998
Ints10	-0.0483569	0.769998
Gsg1	0.0382684	0.771217
Zmym6	0.0359501	0.771235
Kmt2a	0.0769203	0.771235
Fbxl7	-0.0119344	0.771235
Med28	-0.0830476	0.771235
Cox5b	-0.0880404	0.772804
Rnf135	-0.0380354	0.773273
Stra6l	-0.00941391	0.773273
Fn3krp	0.0178458	0.773273
Gemin5	0.033656	0.773273
Gm42047	0.0149111	0.773273
Akt1s1	-0.0528289	0.773273
Zfp458	0.0498029	0.773273
4930455G09Rik	-0.0189886	0.773273
H6pd	-0.0265665	0.773273
Ptpra	0.0881111	0.773273
Atp6v1c1	-0.0898623	0.773273
Stt3a	-0.0754188	0.773273
Tjp2	-0.03955	0.773273
Pqlc1	-0.043512	0.774203
Tyrobp	-0.0697894	0.774203
Dnajb14	-0.0946386	0.775397
Ift46	-0.0472033	0.777939
Psat1	-0.0972284	0.779149
mt-Nd6	0.0764017	0.779523
Ints11	0.0453581	0.781538
1600014C10Rik	-0.0586838	0.781538
Jam3	0.0465104	0.784362
Tbc1d1	0.0473656	0.784621
Etl4	0.0747195	0.785994
Cmpk1	-0.0766029	0.786725
Pam16	-0.0662156	0.787451
Sfxn2	-0.0343802	0.789904
6030400A10Rik	-0.0490286	0.791087
Bcl7b	-0.0653638	0.792775
Sec31a	-0.0709481	0.794043
A930006K02Rik	0.0211126	0.795018
Platr27	-0.00995147	0.79509
Gm40841	0.0377785	0.799146
Txndc17	-0.0851799	0.800233
2310034G01Rik	-0.0122298	0.801066
Aig1	0.0709482	0.801066
Igf1r	-0.0685154	0.802422
Atp5k	-0.0894069	0.802422
Gm11131	0.0144979	0.802459
Pcbd1	0.0153978	0.803837
Scand1	0.0870183	0.80794
Arl3	-0.0562278	0.80794
Tgfbr1	-0.0889453	0.80794
Rcn2	0.0670836	0.80794
B430010I23Rik	0.0293415	0.808299
Ndfip2	-0.0785352	0.808649
Zbtb38	-0.0596496	0.8092
Hilpda	-0.0342864	0.809719
Ddost	0.0879836	0.811588
Tspyl3	0.0233865	0.811976
Gpr153	-0.00528482	0.812033
Mpp1	-0.0641872	0.812615
Cdk8	-0.0670265	0.815639
Gm12758	-0.0157473	0.815704
S100a1	-0.0627256	0.815704
Lgals3	-0.0638535	0.815704
Fto	0.0582993	0.815704
Gm3468	0.0109788	0.815704
Pbxip1	-0.0846335	0.815704
Cog8	-0.0540045	0.817735
Neat1	0.089027	0.822678
Gm4866	-0.00509369	0.823214
Ndufa9	0.0713461	0.823214
Gm47479	0.0189049	0.823214
Gm28188	0.00945002	0.825166
Bhlhe40	-0.0489892	0.825166
Gstm1	0.0338625	0.825473
Zfp783	-0.0290826	0.828658
Tmem87a	0.0494611	0.830276
Pcgf5	0.0378225	0.830802
Mbnl2	-0.0821659	0.832126
Klhl25	-0.0439342	0.835036
Dcakd	-0.0542986	0.835679
Gm26917	0.120547	0.836317
Tnfrsf1b	-0.0527708	0.83731
Gm14391	-0.0121187	0.83731
Rbms1	-0.0618649	0.842239
Ndufs4	-0.072733	0.842421
BC035044	0.0434408	0.844355
Pik3ip1	-0.0406957	0.84525
Mcrip1	-0.0746863	0.845358
Bag6	-0.0598987	0.845762
Wwtr1	-0.0101224	0.845762
Pld4	-0.0986966	0.846112
Gorasp2	-0.0541825	0.846112
Tcf24	0.0146541	0.846112
Oser1	0.0618103	0.846941
Psma8	0.0255774	0.847393
Gm43965	-0.00665219	0.848327
Clec4a3	0.0407305	0.850048
Sfmbt2	-0.011074	0.850048
AI413582	-0.0742899	0.853788
Gm5733	0.00644237	0.854869
Lrrfip2	-0.0492303	0.854925
Ildr2	-0.0632308	0.854998
Ncbp3	-0.0538676	0.859632
Ripk3	0.0190782	0.860037
Gpx4-ps2	-0.0403537	0.86061
Ccdc152	0.0490939	0.860648
Arid5b	-0.0769923	0.867515
Emc7	-0.0817289	0.86822
Zfp871	0.0706328	0.86822
Sema4g	-0.0423213	0.871903
Rab23	0.0267958	0.871903
Hadha	-0.0767923	0.874719
Lamtor1	-0.0846503	0.874719
Krt83	-0.0100001	0.876315
Atp10d	-0.0273603	0.877066
Nudt4	-0.0739359	0.880266
Maf	0.103016	0.882246
Txnip	-0.0670457	0.882485
Mib2	-0.0412527	0.882677
Stard4	-0.0335748	0.883209
Ddx24	0.0821265	0.887201
Selenop	0.0865439	0.889297
Nectin4	0.0377003	0.89077
Zdhhc14	-0.0297293	0.892771
Pa2g4	0.0663629	0.894894
Pde10a	-0.027179	0.897481
Gm42651	-0.0103276	0.897481
4930518I15Rik	-0.0250938	0.897481
Hmgn3	-0.0621171	0.899557
Dok3	-0.0211082	0.90021
Abhd11os	0.0168031	0.902056
Plxdc2	-0.0744784	0.902056
Cflar	-0.080521	0.90336
Cox7b	-0.0844206	0.90336
Gak	0.0588019	0.90336
Cdh23	-0.0225956	0.90336
Lyplal1	-0.0324416	0.908556
Dpysl2	-0.0751848	0.909953
Calm2	0.0805827	0.910248
Resf1	0.0811359	0.911109
Gm5820	-0.0133553	0.914417
Gm20234	0.0149883	0.914417
Hpn	-0.0262909	0.917235
Prr15	-0.0201287	0.917235
Tm7sf2	-0.024139	0.917235
Snx13	-0.0563318	0.917248
Exoc1	0.0474448	0.917265
Hoga1	0.0147672	0.917265
Srrd	-0.04851	0.918498
Pfkfb3	-0.0604915	0.918625
Plcb2	0.0510838	0.918625
Psmb5	-0.0738032	0.918625
Stard3	-0.0710435	0.918625
Copg1	-0.0500196	0.91942
Ulbp1	0.0182395	0.91942
Rragd	0.0421072	0.91942
Gm4316	-0.00802959	0.91942
Pheta1	-0.0211585	0.91942
Fgr	0.029759	0.91942
Cd63-ps	-0.0390087	0.921463
Gm49857	0.00669486	0.924251
Pgm1	-0.0453716	0.924251
Cep250	-0.054699	0.925272
Gm10451	0.00606457	0.925728
Cdk5r1	-0.0476142	0.926136
Tmem167	-0.0739572	0.927722
Egln3	-0.0593941	0.927722
Zbp1	0.0199849	0.927722
Selenof	-0.0770942	0.931088
Cdc37	0.0760662	0.932634
Zfp985	0.00649618	0.932634
Spg11	-0.0318083	0.932634
Snhg6	-0.0550433	0.946698
Ap3m1	-0.0468577	0.946698
Gabarapl1	0.0575028	0.946698
Timm22	-0.0502767	0.946738
Hlx	-0.0491946	0.94715
Chic1	0.0197298	0.950515
Cysltr1	-0.0618118	0.950515
Atp5g1	-0.0817905	0.950515
Snupn	0.0273864	0.950515
Siva1	-0.061912	0.952073
Bmf	-0.0447003	0.952073
Tmem202	-0.0271017	0.953515
Gxylt1	0.0555392	0.954722
Mturn	0.0225252	0.955334
Nudt2	-0.0448401	0.955988
Gm47428	0.0111819	0.956435
Prkcd	-0.0786069	0.956657
Spaca1	-0.0104953	0.963237
Tdrd3	-0.0307667	0.963237
Samd8	-0.0625626	0.965103
C230096K16Rik	0.036593	0.966164
Gm10069	-0.0120262	0.967946
Tspan14	-0.0688398	0.967946
Rrp12	0.0208851	0.968006
Kif13b	-0.0551002	0.96869
Ppp4r1	-0.0382719	0.96869
Gm11942	0.013902	0.974088
Eif4ebp2	0.0655256	0.974217
Eif3a	0.0868756	0.97422
Gm19569	-0.00480165	0.976976
Ruvbl2	-0.0421108	0.978321
Auh	-0.0485069	0.978542
Rpp21	-0.0490142	0.978542
Rgmb	-0.0546089	0.979532
Sh2b1	-0.0556127	0.981604
Psmb3	-0.0750151	0.981604
Gmppa	-0.0446904	0.981604
Smim14	-0.0778451	0.981604
Pik3ap1	-0.0647239	0.981604
Snrpg	0.0819857	0.982403
Sptssa	-0.07902	0.982745
Commd6	-0.0664857	0.983263
Smim4	-0.0533379	0.983313
Ptgds	-0.0406934	0.983313
Hagh	-0.0547369	0.984015
Gm37194	-0.014308	0.984015
Trib1	-0.0390275	0.988996
Hif1an	-0.0366823	0.990974
Naa80	-0.0319441	0.99308
Tmem39b	0.0309114	0.99308
2900092N22Rik	-0.0105533	0.99308
Qars	-0.0580508	0.993421
S1pr1	0.0767958	0.993421
Pcdhga2	-0.0122963	0.993421
Tnks2	-0.0728488	0.994355
Sgpp1	-0.0502306	0.995025
Wwc1	-0.0239975	0.995025
Nrap	-0.0117807	0.995737
Gm44164	0.0280913	0.995737
Masp1	-0.0447294	0.996438
Gm15989	-0.0064036	0.998348
Nat9	-0.0489008	0.998348
Stx12	-0.0566628	0.998348
Unc119	-0.0113673	0.998348
Slc27a1	0.0331946	0.998348
Nsmce1	-0.0475942	1
Tpst2	-0.0658913	1
Acot13	-0.0640328	1
Oas1c	0.0115543	1
Tmx4	-0.0714142	1
D830050J10Rik	-0.0324284	1
Ctsl	-0.068531	1
Thbs1	-0.039962	1
Ak1	-0.0525188	1
Cops7a	-0.0558702	1
Lmbr1	0.023344	1
Zfp992	0.0422412	1
Arhgap15	-0.0201459	1
Rnf145	-0.0454295	1
Tmem259	-0.0612747	1
Pogk	0.053545	1
Shb	-0.0312547	1
Pak1	0.0482802	1
H13	-0.0691632	1
Gsto1	-0.0678877	1
Vdac1	-0.0723458	1
Tardbp	0.0706131	1
Tmem140	-0.0399425	1
Ankrd16	-0.0377357	1
Gsta4	0.00947096	1
Litaf	-0.0781404	1
Git2	-0.0842161	1
Sult1a1	0.0441605	1
Ifitm3	0.0796433	1
Hyou1	-0.0481936	1
Eif6	0.0653384	1
Myo6	0.0381975	1
Pcyox1l	-0.0366101	1
Gm46411	-0.0161554	1
Ywhab	-0.0795272	1
Slc10a3	-0.0373995	1
Rpl36-ps2	-0.0231761	1
Gm38056	0.0355783	1
Gm42971	0.0334441	1
Ndufa7	0.0806748	1
Hdac11	-0.041727	1
Gm4724	-0.00714057	1
Inafm2	0.049537	1
Pigk	-0.0638588	1
Pigt	-0.0595669	1
Gm10790	0.0441591	1
Zdhhc24	-0.0324048	1
Hdhd3	-0.0158837	1
Ralgapa2	-0.0388165	1
Aste1	-0.0227915	1
Tmem59	-0.069842	1
Gm45537	-0.0081638	1
Clock	0.0493205	1
Pid1	0.0515275	1
Map1s	-0.047844	1
Cst7	-0.134998	1
Egf	-0.0101555	1
Zbtb17	0.0276703	1
Sec61g	0.0639531	1
Csf2rb	-0.0616263	1
B930095G15Rik	0.0135289	1
Zfp449	0.0158178	1
Gm47205	0.00698598	1
Gm14410	-0.00888259	1
Gfpt1	-0.051558	1
Golt1b	-0.0482169	1
Blmh	-0.0566992	1
Rnf181	-0.0472944	1
Scn7a	-0.00321081	1
Sh3gl1	-0.0574718	1
Disp1	0.0266539	1
Cd59b	-0.00533571	1
Casc3	0.0501434	1
Nenf	-0.0815245	1
Zfp335	-0.0224443	1
Btg2	-0.0741458	1
Cask	0.0527935	1
Ehd1	-0.0119002	1
Ccdc30	-0.00532224	1
Kcnj14	0.0113352	1
Gm20429	0.0125652	1
Zfas1	-0.0860382	1
Fkbp9	-0.0499702	1
Mdh2	-0.0710701	1
Uqcrh	0.0732339	1
Rnf149	-0.0485762	1
Gm26520	0.0404918	1
Sdk1	-0.0361665	1
Adgrl1	-0.0127185	1
H2-T24	0.0237496	1
Adam17	-0.0721664	1
F9	-0.0363429	1
Gm10561	-0.010892	1
Tmem189	-0.0638739	1
Ogfod3	-0.0496327	1
Arpc1b	-0.0705112	1
Ube2q2	0.0481056	1
Ssr2	-0.0722153	1
Ndfip1	-0.0757155	1
Rrp36	-0.0429573	1
Gm13710	0.00812974	1
Ifnar1	0.0593338	1
Gns	-0.0735781	1
9430065F17Rik	-0.0102162	1
Rab8b	-0.0602088	1
Iqgap3	-0.0221478	1
Ildr1	0.0101165	1
Gm45223	0.0647746	1
Gm36266	-0.0174746	1
Cmtm7	-0.0721999	1
Nr2f6	-0.0434601	1
Lrrc8b	-0.0219049	1
Ndufb5	-0.0748315	1
Mecp2	-0.0567582	1
Psmd2	-0.0654845	1
Rpl23	0.0561002	1
Tbce	-0.0405393	1
Gdi2	-0.0761711	1
Lamtor4	-0.0776188	1
Pmvk	-0.0498843	1
Plscr3	0.0446069	1
Mamdc2	-0.0307602	1
Fdft1	-0.0333388	1
Proser1	-0.0395865	1
Noct	-0.0105777	1
Hinfp	-0.0326198	1
Klhl33	-0.00902765	1
Thrb	-0.00553319	1
Tomm40l	0.025111	1
Btg3	0.0337144	1
Nrip2	-0.00364157	1
Cd86	-0.0759775	1
Slc38a10	-0.0770477	1
Coq10a	-0.0302368	1
Dnm2	-0.0689402	1
Col6a3	-0.0127881	1
Cept1	-0.0619143	1
Slc24a3	-0.0321599	1
Nrp2	0.0697634	1
Asb4	-0.00492479	1
Gm21596	0.0217666	1
Apba3	-0.0292936	1
Fam76a	0.0535965	1
Gm42743	0.00557472	1
Plaat3	0.0415361	1
Pikfyve	-0.0486873	1
Pdk1	-0.0701322	1
Eml4	-0.0676122	1
Mirt1	-0.0301639	1
Tpp1	-0.0757981	1
Dlc1	-0.0159224	1
Gm23657	-0.00449753	1
Gm10369	0.0147391	1
Zfp157	0.0478586	1
3000002C10Rik	-0.0144501	1
Sik2	0.0413091	1
Evi2	-0.0324671	1
Gpr89	0.0430088	1
Fyn	0.037257	1
Dlk2	-0.00678217	1
2010001A14Rik	0.017404	1
Clec5a	0.0647346	1
Fam92a	0.035616	1
Crnde	0.00900873	1
Wipf3	-0.00924593	1
Psmd8	-0.0708402	1
Rdh14	-0.0530951	1
Smim8	0.0375925	1
St3gal4	-0.026636	1
2610507B11Rik	-0.0563318	1
Eed	-0.0524018	1
Ppdpf	-0.0430641	1
Itgav	-0.0574057	1
Isca1	-0.0363275	1
Csf3r	-0.0754634	1
Cdkn1b	-0.0517732	1
Gm42601	0.00579784	1
Srebf1	-0.0446473	1
Mir22hg	-0.0242032	1
Atp6ap2	-0.0733012	1
Tra2a	-0.0780452	1
Cox5a	-0.07527	1
Abhd15	0.0200148	1
Mcfd2	-0.0696269	1
Gm22146	-0.0264352	1
Kcnk12	0.0370746	1
Eid1	-0.0726998	1
Brf1	-0.0459341	1
Gpr34	0.070241	1
Naa60	-0.0426017	1
Pstpip2	-0.00834274	1
Mta1	-0.0397832	1
Rab17	0.00825019	1
Ccdc102a	-0.0277051	1
Zfp808	0.011632	1
9330162G02Rik	0.0473446	1
Gng7	0.0132896	1
Ccdc66	0.0368159	1
Gm38266	0.0161484	1
Copb2	-0.0638315	1
Brcc3	-0.0404694	1
Rnase6	0.0228822	1
Glrx5	-0.0580826	1
Gm38340	0.00841365	1
Cbr3	0.0284935	1
Ppp1r9a	0.073926	1
2610528A11Rik	-0.0391453	1
Wdfy4	-0.0454186	1
Gm6475	-0.00340295	1
Gm42997	-0.0049463	1
Gm16299	-0.0076912	1
Cyth3	0.0496529	1
Ppp2r5b	-0.0207494	1
D230025D16Rik	-0.0310894	1
Abca8b	0.00545814	1
Cpped1	-0.0348299	1
Naip2	-0.060962	1
Ulk2	-0.0662225	1
Bbs10	-0.0182639	1
4833408A19Rik	-0.0111674	1
Xlr3b	0.0151061	1
Scarf2	-0.0276191	1
Tmem19	-0.0422835	1
Rps27a	0.0514997	1
Lix1	0.0188326	1
Atp5md	-0.0749112	1
Elof1	-0.0571041	1
Cep295nl	-0.0123836	1
Nudt1	-0.0247303	1
Gm3571	-0.0138917	1
Ralgapa1	0.0465822	1
Rbp7	-0.00272736	1
Bcl2a1b	-0.0815003	1
Lemd2	-0.0513218	1
Serpine1	-0.0361511	1
Psmb1	-0.0721817	1
Myo1f	-0.0709334	1
Gm2237	0.0240484	1
Per1	-0.0291331	1
Tmem173	0.0732255	1
Sctr	-0.00349867	1
Pisd-ps1	0.00737312	1
Lrrc14	0.0408612	1
Fabp3	-0.069372	1
Taok2	-0.0479665	1
Osbp2	-0.0117683	1
Hmg20a	-0.0502756	1
mt-Nd2	0.117787	1
Psap	-0.0604391	1
Chn1	0.00796592	1
Psmb6	-0.0735465	1
Psmc2	-0.0635235	1
Srpr	-0.0664921	1
Cdc26	0.0546228	1
Creb3l1	-0.0242727	1
Lrrc8c	-0.0169588	1
Capzb	-0.0739248	1
Ppp4r1l-ps	0.0429296	1
Anapc13	-0.0759185	1
Gpd2	0.0273795	1
Tent5a	-0.0566931	1
Gm16315	-0.0142875	1
Scarb2	-0.0756227	1
Gm37613	-0.00757244	1
Pafah1b2	-0.0483402	1
Scfd1	-0.0533029	1
Rab24	-0.0583276	1
Dusp13	-0.00889705	1
Gm37306	0.00662572	1
Polr1b	-0.0195391	1
Ppp1r18	0.070578	1
A430018G15Rik	-0.0240065	1
Gm26510	0.021515	1
Zdhhc12	-0.0347859	1
Pcna-ps2	0.00796263	1
Gm37800	-0.00355247	1
Gm19667	0.0086532	1
Crebl2	-0.0272624	1
Tanc2	0.079135	1
Hypk	-0.0578966	1
Prnp	0.0399627	1
Gm26740	-0.0427704	1
Samd4	-0.0135343	1
Nfkbid	-0.021592	1
Rasa1	-0.0587456	1
AW046200	-0.0182044	1
Nfatc1	-0.0549111	1
Zfp715	0.0440823	1
Plxdc1	-0.0569779	1
Gm11127	-0.00444385	1
Rmnd5b	-0.0293643	1
Mn1	-0.00355942	1
Bud13	-0.0224126	1
Sh3bp5l	0.025037	1
Kmt5c	-0.0313322	1
Ldlrad4	-0.0520059	1
Ttll3	0.0334862	1
Ndufs6	-0.0688935	1
Gnl3	-0.0614996	1
Erlin1	-0.0327317	1
Gipc1	-0.0496352	1
Pik3c2b	-0.0135379	1
Iscu	-0.0721601	1
Gm7292	0.00700792	1
Pdgfa	-0.0603102	1
Tns2	-0.00564044	1
Rnaseh2b	-0.0399855	1
Atp5o	-0.0715993	1
Clptm1	-0.065038	1
Umodl1	-0.00964469	1
Rbl2	-0.0415189	1
Ankrd29	-0.0105983	1
Man1c1	-0.0720737	1
Rpl3	-0.0566044	1
Wdr1	0.0629594	1
Tap1	0.0464241	1
Kcna7	-0.00440131	1
Tgm2	-0.0180721	1
Gm47588	-0.00678395	1
Rpp38	0.0276719	1
D16Ertd472e	0.0196551	1
Asb10	-0.0553856	1
Mdfi	0.0271534	1
Ppcs	-0.0301659	1
Cfap74	-0.0381646	1
Bach2os	-0.0263693	1
Ccnjl	-0.00269463	1
Gm49368	-0.0165359	1
Olfr107	-0.00468549	1
Ppp1r14b	-0.074246	1
Chuk	-0.0455739	1
Phka2	-0.0391594	1
Runx2os2	0.0064814	1
Mdga1	0.0143435	1
Cyb561a3	0.056249	1
Meis2	-0.00431792	1
Tmbim6	-0.0601953	1
Tigar	-0.0309471	1
Bcar3	-0.0228163	1
Bmp1	-0.00956985	1
Fam3a	-0.0583913	1
Tle3	-0.040634	1
Ccnh	0.0455169	1
Gm15696	-0.0129175	1
Gamt	-0.0390878	1
Man2a1	-0.0453533	1
Acvrl1	0.0443048	1
Id3	-0.00905519	1
Cytip	-0.0353792	1
E230029C05Rik	0.0876748	1
Ccnt2	0.0654841	1
Cib2	0.0427929	1
C430042M11Rik	0.00520056	1
Sucla2	-0.0451657	1
Itga7	-0.00259602	1
Arg2	0.0198697	1
Esyt1	-0.0425798	1
Polr2g	-0.0646881	1
Mmp11	0.0117423	1
Utp25	0.0289945	1
Zfp827	0.0185266	1
Srgap2	0.0768231	1
Psme4	0.0430262	1
F11r	-0.0746088	1
Gm43343	-0.0485394	1
Mrpl22	-0.0362232	1
Psmd7	-0.063198	1
Tmem222	-0.047118	1
Psmc1	-0.0524371	1
Gps2	0.0607239	1
Agpat4	0.0306291	1
Hps1	-0.0350413	1
Trim11	-0.0321208	1
Gm12250	-0.0157357	1
Lyrm9	-0.0391694	1
Rhoq	-0.0607758	1
Cdc42ep3	-0.0448167	1
Gm15327	-0.0135417	1
1700028K03Rik	0.00909532	1
Gm4356	0.0213525	1
Rasl11a	-0.0183961	1
Minar1	0.0288331	1
Gm8157	-0.00230233	1
Ilrun	0.047084	1
Evi5	-0.0468275	1
Rer1	-0.0674384	1
Gm3716	-0.0167612	1
Akr1b3	-0.0660251	1
Arpp19	-0.0686842	1
Ddx10	0.0373649	1
Ncstn	-0.0654909	1
Gm13166	0.0136898	1
Mindy2	-0.0694855	1
Rpl12	0.0512779	1
Hsd17b12	-0.0682633	1
Gm50423	-0.00197848	1
Psmg4	-0.0568646	1
Gm37642	0.0288807	1
Zcchc3	0.0183705	1
Cc2d1a	-0.024884	1
Zfp706	-0.0709118	1
Hjurp	-0.026241	1
Gm15590	0.0086748	1
Saraf	-0.0688834	1
Scly	-0.0322533	1
Rps15a	0.0511618	1
Bco2	0.0286367	1
Mfsd10	0.0435907	1
A930004J17Rik	-0.0327897	1
BC037704	0.0140813	1
Bzw1	0.0665327	1
Gar1	0.0384174	1
Gm6344	0.00616455	1
D630036H23Rik	-0.00634635	1
Oxa1l	-0.0588228	1
Qser1	0.0365574	1
Stx16	0.0655946	1
Mmp15	-0.00489791	1
Gnl2	0.0437607	1
Itgb1bp1	-0.0457492	1
Gm14399	-0.0103403	1
Wwox	-0.0366175	1
Col25a1	0.021237	1
Poc1a	-0.0131732	1
Rpl19	0.0483515	1
Gm37490	0.0220129	1
Azin2	-0.0121106	1
Fli1	0.0640603	1
Plod3	-0.0687544	1
Lysmd1	-0.0222139	1
Rap2b	-0.0602865	1
Ptdss2	-0.0441179	1
Gm38910	-0.00676892	1
Sema6d	0.0141299	1
Tma16	0.0309628	1
Xpc	0.0343535	1
Lpcat2	0.0753907	1
Gm10073	-0.0178798	1
Metap1d	0.0458173	1
Rps4x	0.0514618	1
Mgmt	0.0279026	1
Ppp1r15b	-0.0429569	1
Vdac3	-0.0615134	1
Slc31a1	-0.048534	1
Ppp3r1	-0.0510855	1
Gm47628	0.00254691	1
Macrod2	-0.00740407	1
Tsga10	0.0398077	1
BC026513	-0.00780817	1
Col4a3bp	-0.0353289	1
Cep152	-0.0334131	1
3010003L21Rik	-0.0128909	1
Cyp2r1	0.0107851	1
Gm10086	0.0104499	1
Snx14	-0.0431994	1
Cd83	-0.0782436	1
Cpd	-0.0716297	1
Adgre1	0.0746687	1
Gm38394	-0.0150709	1
Cmc2	0.0354308	1
Frem2	-0.00265833	1
Lilrb4a	-0.0480651	1
Gm38832	-0.0129017	1
Gtf2ird2	0.0257286	1
Thap3	-0.0500864	1
Gm37759	-0.00440439	1
Pttg1ip	-0.0644153	1
Zfp882	-0.0227931	1
Bckdhb	0.0208103	1
E130102H24Rik	-0.036157	1
Ttl	-0.0194433	1
Myd88	-0.0313768	1
Gm12689	-0.00830171	1
Gm48254	0.0189556	1
Adam22	-0.00986401	1
Ntmt1	-0.0309479	1
Cd300lb	-0.016262	1
Spata2l	-0.0185855	1
Ctss	-0.0461117	1
Gm42923	-0.00219064	1
Rrp1b	0.0356865	1
Cdkn2aipnl	-0.0387737	1
Ubr3	-0.0425933	1
Dkk2	0.0563483	1
Map1lc3b	-0.0697574	1
Naalad2	0.0450076	1
Lrrc57	-0.0305605	1
Sec16a	-0.0396111	1
Tmem246	-0.00553621	1
Slc25a4	-0.0718836	1
Tnik	0.0186508	1
Lancl1	0.0309968	1
Pdlim5	0.0342659	1
Colgalt1	0.0659057	1
Nop2	0.0317447	1
D830030K20Rik	0.0110247	1
Gm50322	-0.00433074	1
Kctd17	-0.0055186	1
Mia2	-0.06502	1
Actn1	-0.0212324	1
Gm38000	0.00880886	1
Kctd12b	-0.0181525	1
Sorbs1	0.011707	1
Rack1	0.0538393	1
Huwe1	0.0602558	1
Btbd2	-0.0314289	1
Add3	0.044142	1
Tmem221	0.0167409	1
Btk	-0.0518982	1
Usp36	-0.0336196	1
Olfr920	0.00737578	1
C1ql3	0.00404347	1
Gm49441	0.00495362	1
Pibf1	0.0410169	1
Ndufa3	-0.0691701	1
AB124611	-0.019317	1
Slc6a16	0.0159361	1
Depp1	0.00283684	1
Lyrm7	-0.00553396	1
Psmd1	-0.0565994	1
AW112010	0.0527503	1
E230016M11Rik	-0.0120795	1
1810026B05Rik	-0.0496158	1
Sec24d	-0.0243872	1
Gm34095	0.00361636	1
Med8	-0.0477855	1
Nphp3	-0.0229333	1
Zfp91	-0.0664732	1
Slc25a1	-0.0488954	1
Tead2	0.016376	1
Man1a2	0.0694378	1
Gm49864	0.0163703	1
Lbh	-0.0271429	1
Kdelr2	-0.0606122	1
Hnrnpll	-0.0444594	1
H3f3a	-0.0616316	1
Snapc1	-0.0509333	1
Rab11fip4	-0.0199586	1
Unc13a	-0.0214636	1
St8sia6	-0.063745	1
Idh3a	0.0401614	1
Sgta	-0.0495373	1
Gm35188	0.00318514	1
Gm15156	-0.0056787	1
Mdk	-0.0171839	1
Pstpip1	0.0172426	1
Mlst8	-0.0173596	1
Ypel3	-0.0716584	1
Crem	-0.0402689	1
Epsti1	0.0367536	1
Trpc4	-0.00280485	1
Daam1	0.04531	1
Ttc41	-0.00573718	1
Gria2	-0.00859872	1
Pithd1	-0.0367864	1
Tpm2	0.013661	1
Il4ra	-0.052629	1
Gm35439	-0.00585219	1
Iqcc	-0.0271736	1
[truncated: 21,680 more rows]

## Sheet: Stage1 DAM_Hippocampus
	logFC	P.val
Ftl1	-2.37969	0
Rpl26	-1.8396	0
Ftl1-ps1	2.67549	0
Gm10260	-0.937186	1.01369e-266
Gatm	1.19504	1.43651e-203
Ftl2-ps	1.16035	3.1112e-197
Rpl29	-0.950138	6.33845e-171
Pianp	-0.888794	2.17535e-125
Gm8730	-0.708318	2.64877e-124
Uba52	0.853305	1.7053e-109
Spp1	-1.01559	1.86346e-109
Fcrls	-1.25117	3.00622e-108
Clec7a	1.01954	3.09212e-98
Ubc	0.762201	1.66467e-85
Gm10076	0.750052	1.57619e-80
Rplp0	0.544984	1.57174e-77
Anxa3	0.706231	7.30904e-67
Gm15772	0.549216	2.80509e-59
Pdlim4	0.494982	4.94247e-59
H2-Ob	-0.610098	1.51832e-54
Rpl35a	0.416057	7.67747e-49
Ftl1-ps2	0.337258	5.7934e-47
Qpct	-0.521243	2.80976e-46
Fam20c	-0.597182	3.69401e-45
Sh3bgrl3	0.504032	2.38828e-42
Slc2a5	-0.49366	1.76632e-39
H2-DMa	0.633155	1.97748e-39
Ly86	-0.429269	1.73484e-38
Man2b1	-0.459182	3.25067e-38
Gpnmb	-0.59932	8.49602e-37
Pttg1	-0.262236	1.05852e-36
Rps18	0.347181	3.93813e-36
Cd52	0.574331	1.18464e-33
Lpl	0.70984	4.60024e-32
Aldh2	0.464982	5.12072e-32
Rps10	-0.371539	6.45187e-31
Spint1	-0.372986	7.94561e-31
Gm15459	-0.139007	8.44719e-27
Glb1	-0.432581	8.5521e-26
Hpse	-0.37717	1.1267e-25
Ctse	0.500037	1.40707e-25
Rnaset2a	-0.431919	1.86116e-25
Acp5	-0.211578	3.84254e-25
Ccdc12	-0.39747	9.41342e-25
Chst2	-0.431784	1.23874e-24
Cd37	-0.419688	3.5582e-24
Pcp4	0.245973	8.7618e-24
Ctsh	-0.360445	1.28833e-23
Rps11	0.263024	1.82192e-23
Pon2	-0.398501	1.84152e-23
AI506816	0.182878	2.29097e-23
Eif3j2	0.166462	6.30171e-23
Nav2	-0.306741	4.77274e-22
mt-Nd3	0.563062	1.24666e-21
H2-Oa	0.356441	1.57348e-21
Gm6394	0.175347	2.71278e-21
Mlph	-0.248236	9.6579e-21
Fabp5	-0.680326	1.93078e-20
Fcgr2b	0.450314	3.84728e-20
H2-T22	0.223151	6.00811e-20
Rapsn	-0.268291	2.48159e-19
Cap1	-0.37319	2.95857e-19
Chek2	-0.179043	8.19787e-19
Lsp1	0.332286	1.05196e-18
Cox6a2	-0.463205	3.30931e-18
Rpl24	-0.323472	7.22465e-18
Rpl29-ps5	0.101062	1.80908e-17
Edem2	0.366773	2.72888e-17
Tmem51	-0.134042	3.2206e-17
Rnf150	0.0970243	3.36833e-17
Bst2	0.378836	2.13312e-16
Rpl13a	-0.338635	2.47011e-16
Aass	0.111232	2.6949e-16
Htatip2	-0.134196	3.63378e-16
Lgals1	0.222417	1.78843e-15
H2-T10	-0.0949542	5.8502e-15
H2-Q4	0.18749	1.0239e-14
Gm28187	0.146099	1.40033e-14
Rnaset2b	-0.32414	1.66769e-14
H2aw	-0.201037	1.68959e-14
Dbi	-0.325318	2.59049e-14
Gm7324	-0.125724	5.28238e-14
BC023719	-0.0741142	5.28238e-14
Msh5	-0.116417	6.52654e-14
Ccnd3	-0.231314	9.72597e-14
C1qa	0.290765	1.48866e-13
Gm48611	0.150112	1.80034e-13
Marcksl1	-0.180152	2.50726e-13
Rgs16	-0.0968898	6.38833e-13
Ctsb	-0.254094	6.39984e-13
Csnk2a3	0.105684	1.47027e-12
Lgi2	-0.214946	1.59709e-12
Rpl41	-0.191387	1.9465e-12
Cd59a	0.1228	1.9691e-12
Rpl35	0.23179	2.4447e-12
Upk1b	0.157419	2.76396e-12
Whrn	0.194592	3.70098e-12
Xdh	-0.0982395	3.70098e-12
Fxyd5	-0.36508	6.26321e-12
Gm47283	0.301854	1.87549e-11
Apoe	-0.579388	2.61692e-11
Plin2	-0.308119	3.18149e-11
Rpl34	-0.197005	3.34886e-11
Galns	-0.168197	3.76046e-11
Mxra8	0.17881	3.76046e-11
AC149090.1	0.307903	3.96732e-11
Rbpms	0.121806	5.9327e-11
Cdk5rap1	-0.149337	6.06239e-11
Ctnnb1	-0.298838	6.08863e-11
Atp2c1	-0.285188	6.61835e-11
Cyp4f18	0.0834085	1.70357e-10
Plxnd1	-0.0766375	4.48778e-10
Ucp2	-0.297782	4.68852e-10
Tmem176a	-0.371436	5.00877e-10
Eif3j1	-0.243109	5.09225e-10
Igsf8	-0.271256	5.34605e-10
Igf1	-0.419882	5.73019e-10
Pld3	-0.302908	6.8501e-10
Cd200r4	-0.221851	7.53758e-10
Rnasel	-0.0809379	8.884e-10
CAAA01118383.1	-0.188881	9.37069e-10
Ccl6	0.461006	1.47352e-09
C1qc	-0.236329	1.67042e-09
Gm10499	-0.0475843	1.73341e-09
Tecr	-0.255338	1.94859e-09
4930481A15Rik	-0.0520266	2.22931e-09
Rpl27a	0.197817	2.34932e-09
Ctsd	-0.227411	2.46362e-09
Hpgd	0.320474	2.46794e-09
Slc38a9	-0.263105	2.51119e-09
Sgk1	-0.333363	3.55308e-09
Apoc4	-0.220011	3.60859e-09
Arl4c	0.269094	5.20684e-09
Ramp1	-0.292429	5.5662e-09
Atp6v1g1	-0.228525	7.04974e-09
Snhg3	0.146291	7.61821e-09
Cacna1a	-0.260731	7.62978e-09
Entpd1	-0.267524	8.32949e-09
Sparc	-0.306402	8.8478e-09
mt-Atp6	-0.279449	9.13258e-09
Bend7	0.0770844	9.20721e-09
Aplp2	-0.285961	1.13871e-08
C1qb	-0.265375	1.20036e-08
H2-T23	0.26093	1.34195e-08
Siglech	-0.282829	1.65378e-08
Gm42602	0.0694558	1.76508e-08
Tcim	-0.182293	2.03704e-08
Zfp979	0.0923998	2.11065e-08
Jaml	-0.0937125	2.11585e-08
Gyg	-0.226287	3.49328e-08
Pmepa1	0.286577	3.66641e-08
H2aj	-0.250042	3.81342e-08
Itgax	-0.252679	3.91909e-08
Syngr1	-0.248609	4.46352e-08
Gm8189	0.0607352	4.67084e-08
Tmem176b	-0.307546	5.57476e-08
Rpl36al	-0.240001	6.82364e-08
Tmed3	-0.253083	8.18929e-08
Erp29	-0.185184	9.64579e-08
Eepd1	-0.15734	1.09681e-07
Tlr2	-0.296409	1.31175e-07
Timp2	-0.211559	1.69778e-07
Cspg4	-0.0608563	1.90256e-07
Cdk2ap1	-0.189982	1.95719e-07
Zfp467	-0.161629	2.13442e-07
Klk8	0.208538	2.21848e-07
Olfml3	-0.271344	2.77307e-07
Fat3	-0.143075	2.99441e-07
Ccng2	-0.198015	3.37482e-07
Akr1e1	-0.0682916	3.46086e-07
Arsb	0.236775	3.46086e-07
Pdgfrl	-0.0570606	3.46086e-07
Cxcr4	-0.105111	3.49156e-07
Gm32849	-0.0871258	4.24536e-07
Lsm6	0.190735	6.93004e-07
Ifi204	0.0908113	7.2481e-07
Gadd45gip1	0.144457	7.2481e-07
Stk39	0.0582321	7.51441e-07
Serpine2	-0.206562	7.82147e-07
Mir703	-0.191012	8.14267e-07
Ocel1	-0.141222	1.06238e-06
Ch25h	-0.291064	1.30736e-06
Cxcl14	-0.148086	1.36451e-06
Dennd5b	-0.051814	1.41735e-06
Dynlrb1	-0.208991	1.50395e-06
Crtap	0.152308	1.64068e-06
Tec	-0.188605	1.68371e-06
Bambi	-0.133203	1.71192e-06
Cst3	0.172487	1.72736e-06
Rftn1	-0.174123	1.73828e-06
Lrpap1	-0.225002	1.73828e-06
Trf	-0.203771	1.77258e-06
Procr	0.131337	2.08467e-06
Pi4k2b	-0.0823942	2.10653e-06
Rps2	0.155586	2.65693e-06
St5	-0.110086	2.67895e-06
Sorl1	0.140586	2.67895e-06
Ptgds	-0.127443	3.39052e-06
Ggh	0.217804	3.39862e-06
Tpt1-ps3	0.134803	3.51957e-06
Rn7sk	-0.140762	3.73514e-06
Thrsp	-0.209448	4.60876e-06
Rpl23a	-0.167437	4.68395e-06
Lat2	0.223341	4.86473e-06
Csnk2a1	-0.159321	4.89957e-06
Cdkn2a	0.103924	5.29893e-06
Plp1	-0.156886	5.552e-06
Wdr83os	0.202188	5.59593e-06
Rpl21	0.140785	6.05388e-06
Bbs9	0.111657	6.09428e-06
Wif1	-0.0408361	6.2325e-06
Creb3l2	-0.172214	7.30878e-06
Fam32a	-0.177581	7.37895e-06
Slc7a2	-0.0507842	7.38478e-06
Ppfia4	-0.197026	7.43811e-06
Fam189a2	-0.088586	7.62223e-06
Havcr2	0.208741	7.74326e-06
H2-D1	0.239455	8.09418e-06
Htra3	-0.13986	8.46621e-06
Ecscr	0.162979	9.01457e-06
Serpinb6a	-0.12395	9.42799e-06
Itpr2	0.190489	9.8718e-06
Lgmn	-0.146036	9.8718e-06
Camk1	-0.196797	1.06637e-05
Ccl12	0.195122	1.08593e-05
Sft2d1	-0.201111	1.14484e-05
Padi2	-0.139212	1.23208e-05
Fabp3	-0.192992	1.29048e-05
Isyna1	-0.1632	1.31802e-05
Gm6166	0.040614	1.36225e-05
Scpep1	-0.19247	1.45986e-05
Itm2b	-0.123555	1.47282e-05
Gm44511	-0.0255488	1.52538e-05
Uqcrq	0.204228	1.54571e-05
Phf20	0.133794	1.54571e-05
Eno2	-0.0427348	1.70953e-05
Alcam	-0.0904591	1.81511e-05
Mrpl33	-0.196893	2.01706e-05
Gm43305	0.0887213	2.30369e-05
Nosip	0.130013	2.31024e-05
Alad	-0.107534	2.31024e-05
Rab32	-0.122227	2.557e-05
Gm6969	0.0561884	2.61807e-05
H2bu2	-0.0313291	2.76276e-05
Pgam1	-0.213243	3.02216e-05
Trps1	-0.0900468	3.10405e-05
Apobec3	-0.16169	3.12045e-05
Tpi1	-0.231441	3.12337e-05
Rai14	-0.0893903	3.18474e-05
Aldoa	-0.201953	3.34476e-05
Rbmxl1	0.111875	3.34476e-05
Anxa5	-0.213399	3.47435e-05
Fam214a	-0.127053	3.48607e-05
Slc37a2	0.173545	3.59719e-05
St14	-0.159656	3.81461e-05
Abhd12	-0.153251	4.30426e-05
Mpc1	-0.203825	4.30426e-05
Gm31597	-0.0536406	4.7128e-05
Ppib	0.158037	4.79875e-05
Rps8	0.122448	4.99697e-05
Amotl1	-0.093821	5.20736e-05
Tpd52	-0.200936	5.25965e-05
Hist1h2al	0.0403442	5.50232e-05
Adgrg5	-0.082152	5.96668e-05
Gm13212	0.0649861	5.97938e-05
Sash1	-0.0871276	6.37893e-05
Ppt1	-0.184923	6.37893e-05
Gm15500	0.156638	8.70256e-05
Dhrs3	0.191195	8.87984e-05
Tmem52	0.0885263	8.87984e-05
Hcar2	-0.139444	9.06678e-05
Borcs8	-0.145878	9.39594e-05
Ell2	-0.0768819	9.4841e-05
Trappc2l	-0.178221	0.000101638
Cd74	0.229254	0.000101638
Rps6	0.158624	0.000102943
Cited4	-0.0962044	0.000102943
Itpkb	-0.157482	0.000105304
Tcap	-0.0907535	0.000113889
Thg1l	0.0678985	0.000117955
Slc9a9	-0.171658	0.000120558
Gm15545	0.0668218	0.000122403
Arf5	-0.176886	0.000124223
Rplp2	0.113157	0.000126849
Stox2	-0.0490248	0.000139979
Gm14303	-0.159352	0.000143163
Itm2c	-0.166571	0.000158483
H2bc4	-0.185169	0.000169974
Osbp2	-0.0287511	0.000174655
Mtch1	-0.1768	0.000186302
Sox7	-0.0614262	0.000195797
Mgst1	-0.0374235	0.000210965
Rps9	0.12085	0.000212302
Hspb3	0.0965763	0.000214088
Bhlhe41	-0.205787	0.000217089
Dennd4a	-0.181836	0.000219217
Abhd14b	-0.0810036	0.000235798
Zfp984	-0.0484951	0.000239221
Dstn	-0.186325	0.000256852
Gm5380	0.0285966	0.000287705
Rnase4	-0.199768	0.000290428
Clec1a	0.0525237	0.000308528
Vwa5a	0.117796	0.000334352
mt-Nd1	0.271091	0.000343387
Crybb3	-0.0481555	0.000348974
Sqor	0.127189	0.000373009
Ccdc80	-0.0691414	0.000373009
Apoc1	-0.140523	0.000396386
Ms4a6c	-0.178505	0.000419277
Oaf	-0.0986998	0.000419308
Mmp2	-0.0878319	0.000429821
H2-DMb2	-0.0646348	0.000429821
Egfl7	-0.0971444	0.000429861
Tmem163	-0.103576	0.000440766
Rps2-ps10	-0.0779173	0.000468215
Gas6	0.199283	0.000472876
Tcn2	-0.189344	0.00048269
Slc35b2	0.140051	0.000500451
Emp3	0.120276	0.000547689
Tanc2	0.18351	0.000579635
Gm28586	0.0256876	0.000592852
Ywhah	-0.171818	0.000592852
Hypk	-0.128826	0.000604431
Selenom	0.146792	0.000611323
Atp6v0e2	0.0632722	0.000622224
Vps37a	-0.13961	0.000663778
Ttc28	-0.169808	0.000675308
Nsmce3	-0.129258	0.000689699
Lpcat2	0.182034	0.00083272
Runx3	-0.0622461	0.000853055
Rps12	0.104557	0.000873904
Arl6ip5	-0.150847	0.000879591
Rpl27	-0.146036	0.000920082
Camk2n1	-0.0587925	0.000923456
Npc2	-0.118298	0.000928357
Mrpl19	-0.104738	0.000930417
Rap2a	-0.162466	0.000933915
Cd63	-0.147305	0.000952839
Laptm4a	-0.142969	0.000957777
Gm38335	-0.0821604	0.000970982
Gas7	-0.0712119	0.000988304
Htr2b	-0.0390757	0.000996688
Kynu	-0.0515452	0.00104243
Ildr2	-0.123754	0.001044
Anxa6	0.0777893	0.001044
Sp100	0.0844212	0.00106749
Rtcb	-0.174833	0.00106826
Rpl10-ps3	-0.100226	0.00106826
Id2	-0.113002	0.00111789
Gm14305	-0.0507032	0.00113286
Gm5431	0.0619785	0.0011398
Junb	-0.171677	0.00114369
Arap2	-0.134127	0.00115883
Angptl7	0.0775694	0.00117584
Ndufab1	-0.146673	0.00117584
Scand1	0.165007	0.00117584
Dock8	-0.159511	0.00117584
Hist1h2ap	0.0477919	0.00120595
Nlrc3	-0.0672248	0.00120956
Gm42031	0.0537904	0.00121472
Gusb	-0.165499	0.0012676
Atp6v0d2	-0.035518	0.00128819
Colec12	-0.0789812	0.00135967
2310022B05Rik	-0.081235	0.00138394
Adarb1	-0.137238	0.00144294
Pop4	-0.0654153	0.00146451
Atp5md	-0.161113	0.00148595
Tuba1a	-0.139317	0.00152332
Clic1	0.141226	0.00156905
Srgn	-0.174327	0.00158053
Mctp1	-0.0632378	0.00161069
Gmfg	0.155028	0.00161069
Slc2a6	-0.0716692	0.0016542
AU020206	-0.166228	0.00168826
Arhgap31	0.126659	0.00170055
Ndufb7	-0.15883	0.00189146
Tnfrsf11b	-0.0254405	0.00220402
Nmt1	-0.157413	0.00228791
Cryab	-0.0732424	0.00237001
Hif1a	-0.182256	0.00239085
Aurkaip1	-0.129222	0.00244592
Gm11808	-0.0980599	0.00248365
Zfp991	-0.032604	0.0025111
Lhfpl2	-0.150015	0.00251329
Mcam	-0.0330998	0.00253481
Rtn1	0.0983345	0.00256388
Pamr1	0.0223793	0.00256388
Ctsl	-0.126707	0.00258779
Cadm1	-0.164091	0.00262444
Sh3rf3	-0.0175102	0.00262444
Rps27	0.111061	0.00266242
Pacsin1	-0.103685	0.00268834
Mpp6	0.12015	0.00268834
Soga1	-0.0832952	0.00269877
Serp1	-0.167657	0.0027924
Rpl18a	0.102978	0.00283639
Col23a1	0.024064	0.00283639
Rp9	0.147432	0.00283639
Pfn1	0.148176	0.00283639
Selplg	-0.185579	0.00287103
Klrb1b	-0.0820431	0.00287952
Tuba1b	-0.164647	0.00296509
Ldlrad3	-0.0548256	0.00302191
Fuca1	-0.158563	0.00304798
Sec61g	0.122068	0.00304798
Npl	0.152299	0.00307293
Galc	-0.132089	0.00311492
Ubash3b	-0.153631	0.00327484
Fmn1	0.0700854	0.00334896
H60b	0.0222491	0.00348181
Csf1r	0.106371	0.00349558
Pfkl	-0.154037	0.00371687
Gpr157	-0.0820491	0.00371743
Rps17	0.124196	0.00392903
Rps7	-0.112851	0.00402093
Phpt1	-0.0976073	0.00404768
Atp9a	0.0353773	0.00421308
Kif1a	-0.0566583	0.00453833
Capn3	-0.139688	0.0046286
Sap30	-0.091567	0.00498163
Ubb	0.123339	0.00498163
Rpl13	0.0949874	0.0051401
Gm13394	-0.0142292	0.0053996
Selenop	0.154115	0.00543778
Bex3	0.106491	0.00544579
Ldha	-0.172268	0.00544579
Ncoa3	0.114303	0.00564985
Cnot7	-0.110886	0.00581013
Gpcpd1	-0.132024	0.00581013
Ptpro	-0.116071	0.00593062
Rps28	-0.112876	0.00616651
Adam33	-0.0347732	0.00625108
Cytip	-0.0688459	0.00655207
Clip1	0.150178	0.00707824
Mdh1	-0.142543	0.00711201
Ada	0.025645	0.00711201
Fam167b	-0.136363	0.00714207
Ppip5k1	-0.0564452	0.00720101
Zfp697	-0.104527	0.00721474
Jam2	0.127893	0.00741757
Mirt1	-0.0558269	0.00743139
Liph	0.0674791	0.00743139
Adgre1	0.157024	0.00749873
Tigar	-0.0604783	0.00749873
Gpr84	-0.163624	0.00759805
Rubcnl	-0.0498233	0.00773104
Gabre	-0.0166482	0.00777977
Actb	0.12718	0.0080281
Txn1	-0.143811	0.00816297
Cmas	-0.126337	0.00863903
Il18bp	-0.0640954	0.00863903
Pbxip1	-0.144853	0.00881945
Plau	-0.0729496	0.00881945
Rps19	-0.102866	0.00884387
E230029C05Rik	0.172527	0.00887121
Fcgrt	0.126531	0.00892463
Canx	0.13456	0.00901253
Ablim1	-0.0577212	0.00902622
Prnp	0.0784328	0.00942321
Anp32a	-0.14293	0.00957447
Atp1b3	0.147488	0.00990432
Slc25a27	0.0525573	0.0100074
Nfil3	-0.0493184	0.0100549
Fbxl7	-0.0234245	0.0108934
4930556M19Rik	-0.0434754	0.0109489
Selenok	-0.133271	0.0109591
Ccnd1	0.123319	0.0109591
Bcl2a1d	-0.0889994	0.011336
3830403N18Rik	-0.0613175	0.0114175
Tnfrsf21	-0.129613	0.0115268
Hsd17b11	-0.135331	0.0117008
P3h3	-0.112183	0.0118351
Fkbp5	-0.120191	0.0121323
Zfp846	0.0540813	0.0121673
Plod1	-0.122481	0.0121673
C130050O18Rik	-0.0716182	0.0123029
Zfp811	-0.0278843	0.0123477
Herc2	-0.134315	0.0124712
Mbp	-0.094981	0.0124712
Gnas	-0.123212	0.0125656
Cd9	0.117674	0.0129204
Rab6b	-0.0949969	0.0129312
Numb	0.131633	0.0130092
Pla2g15	-0.142807	0.0130092
Slc38a6	-0.103921	0.013268
Gstm5	0.126691	0.0132715
Amd2	-0.0548462	0.0132715
Ncf4	0.11262	0.013455
mt-Nd6	0.117155	0.0134706
D5Ertd605e	-0.0571142	0.0134863
Gm42603	0.0407029	0.0135225
Pkm	-0.160511	0.0135225
Eif1	0.114336	0.0138323
Kcnh2	-0.0308282	0.0139252
Gm37033	-0.102692	0.0139995
Gm3791	0.0745901	0.0144235
Klhdc4	0.0601256	0.0144235
Gng12	-0.143806	0.0147165
Aprt	-0.131823	0.0147165
Xist	0.144398	0.0150385
Hexb	-0.0794729	0.015326
Wdfy1	0.097032	0.0156548
Gstk1	0.0456391	0.0158076
Cbl	0.117148	0.0158439
Pla2g7	-0.0326155	0.0159444
Atf4	-0.110136	0.0160325
Higd1a	-0.116387	0.0169651
Kcnip3	-0.035525	0.0175429
Serf2	-0.131524	0.0177127
Hk2	-0.146949	0.0179401
Pgm1	-0.0764612	0.0183148
Accs	-0.0856286	0.018555
Adssl1	-0.117325	0.0187839
Tmsb15b1	-0.0284377	0.0190777
Amd1	-0.0643351	0.0197953
Dap	-0.115244	0.0197953
Thbs1	-0.063886	0.020084
Map1lc3a	-0.135258	0.0205231
Gstp1	0.0635225	0.0206978
Pgk1	-0.152279	0.0209138
Gns	-0.127682	0.0231211
Tubgcp5	-0.119054	0.0232881
Cldn11	-0.0416866	0.0240874
Nradd	0.0686283	0.0248452
Clec1b	0.0405899	0.0248452
Fkbp7	-0.0898076	0.0248452
Mri1	0.0477146	0.0249888
G530011O06Rik	-0.115417	0.0252192
Smim14	-0.130192	0.0253335
Bsg	-0.115239	0.0254373
Gm37494	-0.0818366	0.0254731
Hsp90b1	0.121258	0.0256266
Arhgap5	0.152042	0.0256287
Fth1	0.101452	0.025944
Gm9794	0.0928711	0.0261916
Echs1	-0.126676	0.0262147
Cybb	0.13093	0.0262759
Atp5g2	0.0673526	0.0263975
Tbxas1	-0.1446	0.0267499
Zcwpw2	-0.0281345	0.0272157
Olfml2b	0.0294674	0.0280874
Mbnl1	0.130783	0.0288033
Atf3	-0.1003	0.0290136
Sfi1	0.102999	0.0294779
Tomm22	-0.12027	0.0297217
Rpl38	0.0940727	0.0304112
Oscp1	0.0449049	0.0311233
Tap1	0.0847625	0.0314442
Gm10369	0.0254185	0.0317183
Limk1	-0.0833933	0.0320121
Slc6a16	0.0298645	0.0320121
Alox5ap	0.143233	0.0320155
Il4i1	0.121359	0.0324042
Fcrl1	-0.0384698	0.0325861
Mical3	0.0498986	0.0326501
Pmp22	-0.134491	0.0333087
Cd72	0.100047	0.0333757
Atp5l	0.113908	0.0336236
Gpat2	-0.0166744	0.0346207
Insig1	-0.0697392	0.0348657
Scoc	0.136605	0.0348657
AC160336.1	-0.125913	0.0350554
Msrb1	-0.0851015	0.035522
Klrb1a	-0.0255531	0.0357136
As3mt	-0.101982	0.0358842
Ctsz	-0.0875258	0.0366219
Glmp	-0.132584	0.0369082
C230096K16Rik	0.0581165	0.037152
Mylip	-0.130549	0.0380598
Plekhh2	-0.0855583	0.0380887
Slc35c2	-0.109154	0.0394441
Hcst	-0.13283	0.0396584
Klc4	-0.0905092	0.0400078
Cux1	-0.128182	0.0404544
Cyth4	-0.128274	0.0404544
Siglec1	-0.0250388	0.0407811
Lactb	-0.0926781	0.0409077
Gngt2	-0.136958	0.0410775
Ptp4a2	0.129593	0.0413392
Plppr4	0.0414692	0.0418664
Akt1s1	-0.075342	0.0423823
Creg1	-0.104409	0.0424233
Ly6k	-0.0388671	0.0426266
Mcoln3	-0.017701	0.043008
Triap1	-0.0909391	0.0433665
Lama3	-0.0481337	0.0433665
Egfem1	-0.0102579	0.0453819
Ctnnbip1	0.0911819	0.0453819
Zfp951	0.0353596	0.0453819
Tmem59	-0.111187	0.0466257
Afdn	-0.0526083	0.0470316
Ifngr2	0.123257	0.0476915
Tmem50b	0.0954267	0.0487862
Myl6	-0.123275	0.0487862
Gm15427	0.0757199	0.0488253
Slc9a1	-0.0716851	0.0488253
Gm33370	0.0208561	0.0491729
Gm43133	0.0376886	0.0491729
Kcnj14	0.0187741	0.0496136
H2-Q6	0.049983	0.0496386
Rps20	0.0837684	0.0496386
Rin3	-0.0734612	0.0502689
Npnt	-0.101148	0.0504058
1500011B03Rik	-0.0668457	0.0504058
Smpdl3a	-0.113141	0.0504911
Gm13889	-0.0834713	0.0515562
mt-Nd2	0.190806	0.051687
Itga9	0.0448062	0.0517293
Rsrp1	-0.121949	0.0517311
Ache	-0.0692991	0.0517311
Iqcc	-0.049859	0.0519507
Ttc3	-0.116308	0.0521601
Ndufv3	-0.12449	0.0539
Gpr137c	-0.055684	0.0549474
Sh2b2	-0.0708447	0.0550456
Ssh2	0.132193	0.0554251
Gmip	-0.10188	0.0564859
Cyfip1	-0.116488	0.057655
Dab2	-0.135444	0.0578457
Kcnk9	-0.0463702	0.0585893
Rbm25	0.130291	0.0589444
Ppia	-0.086009	0.0593821
Csf3r	-0.121178	0.0594847
Tmcc3	-0.131105	0.0608611
Dclre1a	0.0547749	0.0608611
Maf	0.147205	0.0609719
Pink1	-0.0869525	0.0610997
Ddx3x	-0.123964	0.0615166
1010001B22Rik	-0.0231695	0.0615193
Gtpbp2	0.107364	0.0615193
Hspa1a	-0.0235601	0.0617661
Snrnp70	-0.121515	0.0639233
Gm49980	0.0517638	0.0659088
Use1	0.122089	0.0661048
Ahnak2	-0.0409761	0.0666632
Bco2	0.0485475	0.0670663
Gm1673	-0.156183	0.0671375
Nudt19	-0.0657964	0.0679925
Cox6c	-0.117111	0.0688845
Gng5	-0.0971811	0.0698301
Nlrc5	0.0284645	0.0702275
Rps25	0.0865487	0.0703729
Aste1	-0.0381163	0.0703729
Stmn1	0.0695319	0.0703902
Fkbp8	-0.110589	0.0704265
Pxdc1	-0.068007	0.0706197
Galnt10	-0.0530775	0.0710878
Mt1	0.136076	0.0710878
B430010I23Rik	0.038625	0.0712143
Slc35f6	-0.0882243	0.0716905
Rassf4	-0.0997526	0.0727974
Snhg12	0.0910475	0.0729199
Naa20	0.111503	0.073464
mt-Co1	0.167499	0.0736727
Tmco1	0.118328	0.0738318
Rpl36-ps2	-0.0409007	0.0743045
Ccdc102a	-0.0431724	0.0754233
Gchfr	0.0146245	0.0761802
Gm44860	0.122911	0.0770888
Cdo1	-0.0308905	0.0771894
Ang	-0.130055	0.0775172
Ptpre	-0.129702	0.0777322
Fbrsl1	-0.0845861	0.0789007
Rrp36	-0.0667712	0.0791871
Agap1	0.061109	0.0794609
Dlk2	-0.0148836	0.0799477
Kctd12	0.137198	0.0811241
Ypel3	-0.122244	0.0813721
Rilpl1	-0.103559	0.0813721
Pigc	-0.0597664	0.0814226
Gm14295	-0.0238346	0.0815205
Cyb5r1	-0.0896145	0.0816142
Tcirg1	-0.113034	0.0817197
Kcnk12	0.0602663	0.0817654
Sgcb	0.064126	0.0823748
Eif4a2	-0.11623	0.0826309
C5ar1	0.0655542	0.0855982
Fut10	0.0343492	0.0859135
Rps29	0.0676075	0.0867435
Fgl2	0.075694	0.087292
Slc16a3	-0.116532	0.0888736
Blnk	0.11499	0.0888736
Plod3	-0.113336	0.0888736
Cops7a	-0.0823872	0.0888736
Mrpl34	0.0940017	0.0905531
Pdcd2	-0.0645546	0.091009
Gm12508	0.0141954	0.0913562
Pfdn5	-0.0930515	0.0914304
Rps23-ps1	-0.0917825	0.0914304
Arl5c	-0.0732227	0.0920598
Chfr	0.0721145	0.093043
Vkorc1	-0.118224	0.0934871
Gm14296	-0.0255379	0.0935131
Parvg	0.098163	0.095428
Tlr12	0.0716015	0.0958036
Gabarap	-0.0921956	0.0963156
Ppdpf	-0.0698249	0.0963982
Pou2f2	0.138092	0.0964335
Auh	-0.0712884	0.0964335
Dhps	-0.0773318	0.0964386
Rspo1	0.0230274	0.0968205
Timm10b	-0.10714	0.0969242
Stard9	-0.0888428	0.097452
Lilrb4a	-0.0728059	0.0998808
Naglu	-0.123853	0.100125
Gla	-0.0769081	0.101849
Bloc1s2	0.0730279	0.104812
Rps5	0.0804295	0.105303
Ndufa12	-0.082755	0.105303
Arid5b	-0.105947	0.105881
Plin3	0.0488268	0.109328
Pi4k2a	-0.0692421	0.109635
Adgre5	-0.0121352	0.109814
G0s2	-0.0955257	0.11024
Rab5if	-0.110187	0.110677
Fscn1	-0.12388	0.111045
Mtus2	-0.0456264	0.111437
Rpl7a	-0.0879811	0.111449
Tmsb4x	0.0717073	0.111979
Mal	-0.0398626	0.111979
4930455G09Rik	-0.0216254	0.111979
Sem1	-0.110476	0.112366
Psme2b	-0.0561144	0.115125
Adamts1	-0.054021	0.115923
Hmga2	-0.0177797	0.116866
Prrt3	-0.0113808	0.117434
Nt5c3b	0.044297	0.117434
Cd34	0.132727	0.117434
Pcyox1l	-0.0494909	0.117434
Hspa13	-0.0891709	0.118701
Gm6977	0.0253832	0.118701
4833420G17Rik	-0.0985674	0.119011
Fcer1g	0.0694603	0.119084
Tmem86a	-0.114911	0.11984
H2-T24	0.0304954	0.120973
Polr2a	-0.0873661	0.124412
Tacc1	0.11301	0.125026
Gm43343	-0.0724564	0.126621
Sar1a	-0.0951583	0.128017
Zrsr1	0.045972	0.128186
Lst1	0.0917175	0.129842
Dpysl2	-0.101103	0.13009
Chchd2	-0.096489	0.130898
AI839979	-0.0209177	0.13214
Rbm3	-0.11044	0.132202
Hacd4	-0.0945474	0.133771
Smim7	0.0852738	0.134449
Ncf2	-0.110775	0.134626
Slc25a3	-0.102642	0.134645
Ldhb	-0.120096	0.13474
6820402A03Rik	-0.0396998	0.136601
4931431B13Rik	-0.0115038	0.139303
Thoc2l	-0.0471087	0.139323
Acly	-0.0943691	0.139955
Sox5	-0.0119183	0.140711
Clk1	-0.107909	0.140711
Arpc3	-0.0953391	0.14079
Tspan32	0.0478319	0.141231
Col27a1	0.0963461	0.142127
Zfyve21	-0.09237	0.142158
Hps4	-0.106434	0.14237
Lars2	-0.110624	0.143678
Srp14	0.104204	0.143678
Tln2	-0.0919766	0.143861
Plbd2	-0.110219	0.143861
Ufsp2	-0.0965353	0.143861
Erh	0.0764964	0.145003
Prr15	-0.0255096	0.145224
Mpeg1	0.0985091	0.145717
Grn	-0.10605	0.145717
Abhd1	-0.04965	0.148011
Ckm	0.0142806	0.149075
Lca5l	0.0334653	0.149142
Hmgcs1	-0.0698293	0.149168
Gbp2	0.0211322	0.149571
H2-Q5	0.0197434	0.149964
Rnpep	-0.0993052	0.151628
Cd48	0.114174	0.152273
Gas5	-0.112363	0.152273
Ptov1	-0.0872935	0.152287
Siae	0.0681165	0.152287
Gsg1	0.047182	0.152391
Ndufa1	-0.114116	0.154028
Surf1	-0.0847048	0.155814
Hmgn2	0.0782189	0.155814
Calu	-0.0874282	0.15763
Pafah1b3	-0.0921608	0.158608
Dnm3	-0.0217301	0.158727
Rpl10a	-0.0805541	0.159269
Mif	-0.129365	0.159599
Suclg2	-0.106605	0.159599
Gtf3c4	-0.075918	0.159929
Bcl7b	-0.0791171	0.160364
Nrbf2	-0.0598262	0.161914
D830050J10Rik	-0.0418965	0.162579
Hagh	-0.0753479	0.166804
Egln3	-0.0732833	0.166859
Mdh2	-0.0975846	0.167129
Colgalt1	0.101622	0.167775
Tmem154	-0.036819	0.168344
Nfkbil1	-0.0682456	0.169316
Gm15920	-0.0585562	0.17059
Uap1	-0.0890548	0.171382
Sec62	-0.102358	0.171595
Atp5o	-0.103027	0.171844
Smox	-0.0817964	0.173264
Gm17018	-0.0796174	0.174218
Cldnd1	0.0923693	0.175392
Gm3164	0.0134736	0.176626
Mtdh	0.0983336	0.177961
Gm45223	0.0848851	0.17896
Rps3	0.0689782	0.17896
P2ry12	0.134039	0.18135
Snhg17	-0.0368603	0.181703
Arf4	-0.100134	0.182657
mt-Cytb	0.165225	0.185828
Atpif1	0.108266	0.185954
Bmyc	-0.108475	0.187304
Dnajc10	0.0708146	0.187397
Ago4	-0.0579324	0.187525
Mrps10	-0.0636698	0.187525
Zfp125	0.0210215	0.188985
Socs2	-0.039128	0.190304
Gpr65	-0.111221	0.190317
Tmed9	-0.103154	0.190521
Rps2-ps9	-0.0259925	0.191319
Pygl	-0.0601123	0.191513
Hspb1	-0.0140888	0.194791
Gm19689	-0.0193642	0.195585
Sdf4	-0.0980385	0.195585
0610040J01Rik	0.0684791	0.198026
Psmb5	-0.0939168	0.198271
Zfp618	0.0114579	0.198642
Gm6344	0.0093222	0.198737
Ciapin1	-0.0555275	0.199704
Tmem140	-0.0522765	0.199704
Nfatc1	-0.0742995	0.200726
Fhl3	-0.0293417	0.204094
Gcfc2	-0.034314	0.204094
Hspe1-rs1	0.0286306	0.204297
Il2rg	0.0408928	0.204297
Socs6	-0.102954	0.206001
Gm11478	-0.106694	0.206001
Arpc5l	-0.0955605	0.206001
Fbh1	-0.0597247	0.206461
Aplp1	-0.0336317	0.206461
Psmb1	-0.101917	0.206461
Grhpr	-0.0577629	0.206638
Car13	0.0136902	0.206638
Cybc1	-0.0849608	0.206638
Mageh1	-0.0261598	0.207891
Znrf1	-0.0622492	0.207891
Gm5086	0.0879994	0.211385
Abcd2	-0.105632	0.212248
Lacc1	-0.0798545	0.215877
Atp5c1	-0.102198	0.215964
Uqcr10	-0.104618	0.216162
Xlr	-0.0957409	0.216162
Ghr	-0.017778	0.218567
Tmem87b	-0.0803049	0.219074
Ccnyl1	0.0333238	0.219074
Gm4631	-0.0247358	0.21944
Rps11-ps2	0.0516703	0.220066
Gm9294	0.0269562	0.220066
Gltp	0.101937	0.221141
H2-K2	0.0365748	0.221182
Gm35857	0.0105804	0.223354
Arl3	-0.0677963	0.223354
Lcp1	-0.107956	0.223594
Iqsec1	-0.051804	0.224376
Ncstn	-0.0931028	0.225492
Ly6e	0.110554	0.225492
Dpy19l3	0.0198255	0.225492
Manbal	0.0738296	0.225492
H2az1	-0.102026	0.225492
Dcstamp	-0.0446359	0.225492
Ivd	-0.0485215	0.225492
Raf1	-0.069025	0.226287
Pcna-ps2	0.00845841	0.226428
Il4ra	-0.078573	0.227133
Cebpa	-0.105408	0.227395
Mlxipl	-0.0896626	0.227395
Gm9194	0.0112153	0.227395
P2ry6	0.10284	0.228313
Lamtor2	-0.097355	0.228746
Cers4	0.0312108	0.228847
Prkaa2	-0.0161349	0.229509
Myo1f	-0.096998	0.22998
Gm11127	-0.00653507	0.23156
Gm26632	0.00934836	0.231646
Manf	0.119428	0.232506
Pgd	-0.0901386	0.23262
Gm49266	-0.0111225	0.232874
Avpi1	-0.031838	0.235883
Rpl35a-ps5	-0.0206996	0.236418
Vgll4	-0.0964555	0.236418
Tmem221	0.0246202	0.236418
Mef2a	0.105264	0.236562
Ifi27	0.108522	0.238372
Supt3	0.0504085	0.238372
Unc119	-0.0186362	0.240413
Rassf2	-0.0840943	0.241866
Scd2	-0.123851	0.242164
Usp2	-0.0973663	0.242164
Sfxn2	-0.0409666	0.242624
Gm1821	-0.0392544	0.24317
Dleu2	0.113899	0.245799
Ltc4s	0.142969	0.245803
Lmo4	-0.0714824	0.245812
Ndufa9	0.0840308	0.245903
Hnmt	-0.0636043	0.245903
Mir6236	-0.0967766	0.246053
Rpl37rt	-0.076424	0.247464
Hspe1	-0.0973141	0.247464
Ivns1abp	-0.106016	0.247464
Cmtm6	0.0991178	0.247464
Xylt1	-0.0658892	0.247992
Zfp783	-0.0375843	0.249737
Mib2	-0.0495896	0.250029
Irgm2	-0.0297062	0.250192
Gm16223	0.00964144	0.250344
Gm20707	-0.0234334	0.252111
Slc15a4	-0.0809357	0.252575
Casc4	0.0409855	0.25359
Rcn2	0.0782495	0.253787
Rack1	0.0704302	0.253787
Ddah2	0.0590087	0.254644
Sqstm1	-0.0859662	0.256672
Gm16867	-0.00811649	0.257235
Nolc1	0.0669489	0.257235
Glrp1	0.065912	0.257779
Snap23	-0.0831961	0.258605
Tbrg1	0.0669149	0.258605
Gm6274	0.0327856	0.258708
Flt1	-0.0794627	0.262461
Adrb1	0.0648126	0.263263
Col25a1	0.0331537	0.264104
Fn3krp	0.0174382	0.264104
Nav3	-0.111177	0.265758
Zfp862-ps	-0.0583709	0.266432
2900026A02Rik	-0.0418936	0.267217
Rpl3	-0.071217	0.267637
Flot1	0.060948	0.267637
Ndufs5	-0.0923688	0.267637
Mthfsl	-0.0728574	0.267637
Cd300ld	-0.0289364	0.267912
Got1	-0.0938427	0.267912
Asna1	-0.0732228	0.267912
2610507I01Rik	-0.0217642	0.269129
Rassf3	-0.0939593	0.270376
Gpr137b	-0.0762106	0.270376
Tmem175	-0.0567875	0.27039
Rgs2	-0.10355	0.271512
Tmed1	-0.0497106	0.272035
Rpl21-ps8	0.0469602	0.273415
Lypd6	-0.0199099	0.273881
Rps14	0.0641108	0.276134
Ndufb9	-0.0975144	0.276134
Fbxw4	-0.0968316	0.276134
Thbs2	-0.017934	0.276134
Rapgef5	0.0672208	0.27626
Iqgap1	-0.053978	0.277981
Xpa	-0.0663723	0.278451
Chic1	0.0249925	0.279175
Fgr	0.0358638	0.279175
Hal	-0.0137503	0.281138
Atp5h	-0.091484	0.28149
Psmd8	-0.0912186	0.28149
Plcb2	0.0621702	0.281965
Neu1	-0.086891	0.284051
Sesn2	-0.0285706	0.284051
Zfp672	-0.0434239	0.284873
B9d1	0.020842	0.28718
Rps16	0.0642481	0.287902
Gde1	-0.0978852	0.288761
Msmo1	-0.0823529	0.289457
Gaa	-0.0952929	0.289725
1700030C10Rik	0.0143812	0.290501
P2ry13	0.107708	0.290501
Fggy	-0.0379213	0.292171
Msrb2	-0.0735187	0.293227
F2r	0.032798	0.295858
Oip5os1	-0.0836476	0.295945
Clec2d	0.0502188	0.295945
Man1a2	0.0978284	0.298678
Ifnar2	-0.0945991	0.300353
Retreg2	-0.0831755	0.301806
Tnfaip8l2	-0.0970784	0.301806
C1ra	0.014016	0.304888
Tmem14c	-0.0931334	0.306732
Siglecf	0.0684054	0.306755
Serpinb6b	-0.0278546	0.306868
Kcnma1	-0.0477659	0.310092
Hbp1	-0.0786711	0.310422
Wls	-0.0940457	0.311845
Gm16192	0.00924407	0.313154
Kmt2a	0.085277	0.314393
Tmem184b	0.0738195	0.31462
Gm48358	0.0121313	0.316291
Lrrc14b	-0.0264212	0.316764
Gcsh	0.0455761	0.31723
Neo1	-0.0257635	0.31723
Tnfrsf1b	-0.0595607	0.318216
Cd83	-0.104122	0.318688
Bhlhe40	-0.0469811	0.318688
Fdps	-0.0692472	0.318688
Vsir	-0.081591	0.318688
Gm8624	-0.0629653	0.318688
Serpine1	-0.0434768	0.318688
Adam22	-0.0167447	0.319726
Cope	-0.0899279	0.320151
Eprs	-0.0965746	0.320241
Snu13	-0.0821487	0.322108
Gse1	-0.0541308	0.323774
Pin4	-0.0712735	0.324167
Chic2	0.0783139	0.326196
Tkt	-0.0903611	0.327011
Dnajb14	-0.102283	0.327011
Rpl15	0.0876476	0.327449
Rps15	0.060889	0.330344
Nfam1	-0.078724	0.331142
Rnaseh2b	-0.0512087	0.331142
Frmd4a	0.0997003	0.331217
Gm6209	-0.00681669	0.331668
Uqcrc1	-0.0790143	0.33235
H2ac18	0.0195408	0.333143
Gm45153	-0.0630982	0.334795
Ehd4	-0.0958584	0.334795
Tpt1	0.0562628	0.336871
Gadd45a	-0.0255004	0.336871
Sfr1	-0.0877681	0.337348
Elmo2	-0.0536822	0.337348
Ctbs	-0.0685095	0.337348
Gm26714	0.0673311	0.337376
Gm5278	0.00900471	0.337382
Tmem44	-0.0206537	0.337873
Ptma	-0.0791211	0.337873
Khdrbs1	0.0823821	0.337873
Cep250	-0.0614718	0.338807
Apold1	-0.00945164	0.340218
Ptn	-0.0289328	0.340997
Man2a1	-0.0577363	0.341069
Sgpp1	-0.0555213	0.341069
Gm36933	-0.0293689	0.34257
Grcc10	0.0799934	0.343712
Morf4l2	-0.082246	0.344009
Ap5s1	-0.0393234	0.345352
Capzb	-0.0933048	0.345352
Rin2	0.0907357	0.347302
A830008E24Rik	-0.0382048	0.34881
Pid1	0.0622932	0.349787
Myl12b	-0.0863155	0.352712
Fcgr4	-0.0617492	0.352948
Mymk	-0.0388584	0.352948
Ccrl2	0.0622049	0.353233
Mbnl2	-0.0896539	0.353233
Fam162a	-0.0765588	0.35384
Tmem237	0.0485056	0.354405
Sh3glb1	-0.0882534	0.355134
Atp5a1	-0.0904719	0.355194
Gm10790	0.0508876	0.356805
Atp6ap1	-0.0925321	0.35888
Btbd8	-0.0307818	0.359713
Calcrl	0.0295043	0.360077
Lemd2	-0.0667902	0.363138
Clec5a	0.0796842	0.363434
Mcfd2	-0.0869776	0.363434
Rttn	-0.0538466	0.363434
AI429214	-0.0291461	0.364084
Ms4a6b	-0.0592407	0.364084
Ccdc9b	-0.0203576	0.364084
Pfkfb3	-0.0616778	0.365209
Adap2	0.0923169	0.367603
Asb10	-0.0660955	0.368088
Psmb6	-0.0923257	0.369155
Tiam1	0.0202285	0.369519
Mau2	-0.0703563	0.369519
Tep1	0.065927	0.369519
Ccr5	0.107225	0.370455
Ier5l	-0.0186767	0.371087
Shisa5	0.0953743	0.371087
Gm3488	0.0159523	0.371087
Tmx4	-0.0812997	0.371967
Trim28	-0.0671901	0.373728
Rbms1	-0.0657847	0.37385
Gm50186	-0.00726358	0.37385
Ogt	-0.0924631	0.374356
Gsdme	0.0458841	0.374356
Fuca2	-0.0897879	0.374792
2021-09-11	-0.0518985	0.375654
Ube2b	-0.0873715	0.378106
Mocs1	0.0258963	0.378461
Enpp4	0.01713	0.379096
Cyp4v3	-0.0729891	0.37979
Tmem234	-0.0924657	0.382198
Gm37390	-0.0368525	0.383652
Mxd4	-0.0787188	0.384835
Sbds	-0.0762792	0.384937
Calm2	0.0876334	0.386687
H3f3a	-0.0787303	0.389178
Rhox5	0.0124281	0.393787
Il21r	0.0734226	0.394626
Dhcr24	-0.020513	0.394626
Gm49368	-0.0212775	0.394626
Rtkn2	-0.00915696	0.394626
Gdi2	-0.0868525	0.394626
Gm43814	0.0147346	0.395586
Herpud1	0.0856496	0.396185
H2-K1	0.101856	0.396404
Smdt1	-0.0912494	0.398122
Gm7536	-0.0403397	0.398127
Hspa8	0.0795002	0.398495
Cpd	-0.0928389	0.398615
Gm47015	0.0106822	0.398615
Copb2	-0.0782808	0.399357
Arhgap29	0.0198867	0.399357
Mid1	0.0293785	0.400716
Bcan	-0.0122462	0.400716
Rgs11	-0.0273064	0.401017
Trpm4	-0.036699	0.401017
Tspan33	0.0438182	0.401017
Sv2a	-0.0483659	0.401825
Acad10	-0.018151	0.401825
Cdkn1a	-0.0511618	0.401825
Mertk	-0.0987085	0.401825
Fcgr1	-0.0931496	0.401825
Lman1	0.0870448	0.402555
Cdk2ap2	-0.0767163	0.406689
Zfp710	0.07037	0.406689
Chkb	-0.0412292	0.408613
Bcl2a1b	-0.100025	0.41044
Gpn2	-0.0345434	0.41044
Commd9	-0.0635014	0.41044
Peli2	-0.0840727	0.41044
Cacna1d	-0.0792975	0.411
Gm11942	0.0153165	0.413854
Glrx3	-0.0792189	0.416625
Rfxank	-0.0387099	0.417553
Gbp9	-0.0259277	0.419802
Tspan4	-0.0796859	0.419802
Sh3bp2	-0.0565677	0.420953
Cct7	-0.0824281	0.421511
Tomm34	-0.0643346	0.422081
Slc30a4	0.0322026	0.422777
Tmem35b	0.0423146	0.423214
Cd33	0.0941261	0.423214
Sec31a	-0.0715719	0.42353
Cdk8	-0.0699217	0.42451
Fkbp6	0.00877097	0.42451
Neurl3	0.0454471	0.42451
2610507B11Rik	-0.0672075	0.425082
Ide	-0.0533994	0.425319
Ndufs3	-0.0747917	0.425619
Mfhas1	0.0667481	0.426082
Nlrp1b	-0.0279461	0.426844
Mrpl23-ps1	-0.0338487	0.428538
Rapgef6	-0.083958	0.429664
Cpt1c	0.0136683	0.430089
Rpl9-ps6	-0.0501115	0.4322
Sap30l	0.0658203	0.4322
Pon3	-0.0868923	0.432628
Mrc2	-0.060521	0.436144
Serpinb1c	-0.0181222	0.437807
Lag3	0.112614	0.437807
Zmym6	0.0389488	0.441357
Lgals3	-0.0678564	0.442186
Nln	0.04463	0.444558
Rab43	0.0231175	0.44469
Gm37965	-0.00709559	0.44783
Trp53inp2	-0.0376115	0.44783
Dnph1	0.0201526	0.44783
Ifi30	-0.0966189	0.448454
Gal3st4	-0.0210194	0.448644
Nrip2	-0.00652104	0.450858
Poc1a	-0.0161475	0.45249
Cox5b	-0.0881243	0.452832
Pcgf5	0.0388757	0.452832
Igfbp5	-0.0271638	0.452832
Hectd2	-0.0354124	0.452832
Atp6v0c	-0.070786	0.452832
Rap2b	-0.0713054	0.452832
Igf1r	-0.0667456	0.453216
Elof1	-0.0687378	0.453841
Exosc2	-0.0544789	0.456027
Arpc4	-0.0874274	0.4575
Hoga1	0.0148771	0.45794
Gm42047	0.0126028	0.46018
Grk2	0.0734464	0.46142
Emc10	-0.0867885	0.46142
Gak	0.0604813	0.461999
Rab11fip4	-0.0262822	0.461999
Sdhb	-0.0785522	0.46347
Gpr160	-0.046296	0.463492
Tmem144	-0.0512118	0.4643
Sccpdh	-0.0398018	0.465456
Tbc1d4	-0.0452418	0.465456
Surf4	-0.0791117	0.466917
Alkbh2	-0.0454081	0.467063
Sdf2	-0.0783413	0.467212
H2-Aa	0.0322369	0.46814
Il17ra	-0.0597312	0.468201
Derl1	-0.0857546	0.470149
Unc93b1	0.078512	0.470677
Piga	0.025776	0.472348
Tmem42	-0.051256	0.473127
Ypel5	-0.0520733	0.473168
Blvrb	0.072746	0.474227
Nr2c2ap	0.0459872	0.474227
Ifi209	0.0135827	0.475637
Ndufa3	-0.0860328	0.476766
Gm26740	-0.0568768	0.477113
Idua	0.0555325	0.477113
Gm37084	-0.0311808	0.477887
Clec4a3	0.0413432	0.478601
Adrm1	-0.058961	0.478835
Rab11fip4os1	-0.00528925	0.487364
Enpp2	-0.0203453	0.488639
Zbp1	0.0240198	0.488639
Gm3636	0.0165935	0.489844
Ppt2	0.0665958	0.492341
Hivep1	0.0377446	0.493036
Sh3bgr	0.00639546	0.493036
Abhd11os	0.0152372	0.500846
Hdac11	-0.0471583	0.502222
S100a8	-0.00580988	0.50395
H6pd	-0.0260126	0.50395
Gm38843	0.0531353	0.504353
Gm43499	-0.0339436	0.504937
Gm13710	0.0073723	0.504937
Chst3	-0.0168757	0.504937
Atp6v1d	-0.0798278	0.506653
Rbbp4	-0.0710257	0.507134
Clybl	0.0255974	0.508421
Armc6	-0.0249709	0.510101
Pnmt	-0.0121671	0.510101
Coq8a	-0.0271328	0.512898
Tent5c	-0.0931005	0.514161
2310001H17Rik	0.0248443	0.514475
Cd28	-0.0241321	0.514942
Ift46	-0.0450596	0.515959
Emilin1	0.0113418	0.516744
Fbxo33	-0.050935	0.516744
Gsto1	-0.0731146	0.516744
Oas1a	0.0248925	0.516768
Gm16200	-0.00531923	0.518787
Osbpl3	-0.038632	0.518787
Fdft1	-0.0331077	0.518787
1700028K03Rik	0.00940919	0.518787
BC035044	0.0430467	0.518787
Rnf187	-0.0751192	0.519627
Hmox1	-0.0711379	0.521124
Il1rl1	0.0326013	0.521633
Rab8a	-0.0657902	0.521633
Jph3	0.0124236	0.521633
Pdlim5	0.0407373	0.522949
Depdc7	0.0288522	0.523052
Cnot8	0.0673437	0.523052
Atxn1	-0.0444022	0.523127
Fgf2	-0.0316147	0.524656
Adgrg3	-0.01269	0.52618
Ndfip1	-0.0824803	0.52618
Trem2	0.0592623	0.526857
Gm26520	0.0482567	0.526857
Gm45640	0.0560508	0.526857
Mafg	-0.0852862	0.528277
Vps39	0.0467449	0.528852
3110082I17Rik	-0.0431877	0.529035
Rsph9	0.0201719	0.529122
Hacd1	-0.0291446	0.529588
Mcm7	-0.0325568	0.530317
Vmn2r65	0.0065606	0.531191
Cox7a2	-0.0823988	0.53147
Spin1	-0.0437053	0.534055
Man1c1	-0.0829159	0.534055
Eva1a	0.0514007	0.534055
Dhdds	-0.04544	0.535539
Slc25a31	0.00753513	0.536526
A230107N01Rik	0.00823482	0.537154
Gm49307	-0.0481299	0.537154
Nme2	0.0286634	0.537154
Rpn2	-0.0848493	0.537154
Dgki	0.00861235	0.53977
Masp2	0.00999595	0.53977
Pacs1	-0.051007	0.541646
Ppp4c	-0.0662332	0.541857
Axl	-0.0984989	0.542267
Sc5d	-0.0577453	0.542485
Mlec	0.0836244	0.542485
Gm9385	0.0270031	0.542906
Treml1	-0.01013	0.544661
Trim7	-0.0208924	0.544661
Lgals3bp	-0.102544	0.544661
Rps25-ps1	-0.0410967	0.545783
Pde8b	0.0624284	0.545998
Aga	0.0673956	0.546611
Zfp874a	0.024123	0.546861
Arhgef7	-0.057776	0.547201
Wdtc1	-0.0390391	0.547201
Smim3	-0.0572161	0.547502
Eps8	-0.0230463	0.548973
Irf2bpl	-0.0671266	0.550098
Cox5a	-0.082878	0.553348
Nudt7	0.0312763	0.553654
Hsp90aa1	-0.092197	0.554637
Gm38414	-0.0157856	0.556124
Gm22613	-0.0104801	0.556124
Gtpbp6	-0.0399253	0.556525
Sec22b	-0.0601324	0.557096
Ndrg4	-0.0123416	0.55726
Lrba	0.0622237	0.557962
1810055G02Rik	0.01363	0.558052
Sdf2l1	0.0971784	0.558052
Tmbim4	-0.0806994	0.558052
Slpi	0.0258857	0.558208
Bnip3l	-0.0832427	0.558208
Fam3c	-0.0691889	0.558208
Ccl9	0.0781802	0.558208
Tomm20	0.081976	0.559384
Cpeb2	-0.0725617	0.560328
Atp5k	-0.0843289	0.560733
Pdk1	-0.0742404	0.56081
Pmvk	-0.0541934	0.56081
Dusp6	-0.0739461	0.56081
Jagn1	0.0642284	0.563103
Tex261	-0.0797712	0.56375
Elmod2	0.0448134	0.56375
Tmem159	-0.06435	0.564339
Dkk2	-0.0614717	0.564339
Arpp19	-0.0801493	0.564339
9930111J21Rik1	0.0246595	0.564339
Sptan1	-0.048571	0.564654
Pgp	-0.0685538	0.565389
Adi1	-0.0560389	0.567219
Cul9	0.0364378	0.567481
Gm6034	-0.00445309	0.568854
Dnd1	-0.00969223	0.574965
Cuedc2	-0.0748905	0.575159
Zfp949	0.0301557	0.575159
Snap47	-0.0450143	0.575159
Apbb2	-0.081521	0.575347
Tmem37	-0.0745257	0.577448
Pik3ip1	-0.0359507	0.579494
Stat1	0.055941	0.582728
Sigmar1	-0.0617805	0.582728
Stap1	-0.0123351	0.582728
Atp5b	-0.0812766	0.582766
Ifitm3	0.0886223	0.582766
Cck	-0.0658409	0.582795
2810004N23Rik	0.0603254	0.582795
Ap1m1	-0.0416926	0.582795
Jup	0.0501459	0.582795
Gm6863	0.024153	0.583615
Acox3	-0.0717682	0.587153
Arfgap1	-0.0451656	0.588084
Hbb-bs	0.0334884	0.588866
Hdhd3	-0.0166954	0.589593
Gm10252	-0.00663102	0.589593
Cdon	-0.005243	0.589593
Gm43795	-0.0349345	0.589593
Zfhx3	0.0902344	0.589593
Camk2d	0.0664262	0.589593
Ddhd1	-0.043268	0.589593
Akirin1	-0.0776234	0.589593
Prps1	0.036716	0.589593
H3f3b	-0.0715363	0.589593
Pi4ka	-0.0483379	0.590443
Gm28188	0.00709927	0.590502
Gatd1	-0.053323	0.590502
Slc39a1	-0.0609701	0.597094
Ptpra	0.082178	0.597439
Trmt1	0.0584014	0.598103
Ank2	0.0662753	0.598366
Ly9	0.0710846	0.602013
Gm45537	-0.00731299	0.603812
Creb3l1	-0.0276298	0.603812
Kdr	0.0230422	0.603812
Eya4	-0.0627942	0.604257
Pkib	-0.0829622	0.605457
Brip1os	-0.0478311	0.605457
Sub1	-0.0826428	0.605569
Hhex	0.0741982	0.607355
Trim12a	-0.0372493	0.608308
Plekhg2	-0.0230444	0.608308
Lipo3	0.0392349	0.608308
Rps27rt	-0.0703063	0.609371
Tcof1	0.0606879	0.611363
Ptms	-0.0812463	0.611363
Umodl1	-0.0118876	0.614382
Trerf1	-0.021692	0.614382
4632427E13Rik	0.0836093	0.616996
Lnpk	0.0456676	0.616996
Rcbtb2	-0.0860403	0.617765
Pcif1	-0.0570472	0.618376
Med22	-0.0515286	0.618851
Tctex1d2	-0.0640622	0.619269
Lmbrd1	-0.0710243	0.619324
Naa60	-0.045584	0.619803
Dipk1a	0.0359339	0.619803
Gm26902	-0.0363427	0.620153
Hmga1	0.0200371	0.620329
Cask	0.0525385	0.620329
Ankrd11	0.0880874	0.620329
S100a16	-0.0125777	0.622595
Zkscan2	-0.0215217	0.623263
Btg2	-0.0715945	0.62445
Mpzl3	-0.0155119	0.626071
Senp2	0.0723473	0.628876
Gm15590	0.00992089	0.629172
Tnfaip3	-0.0352206	0.635872
Smim40	0.00959377	0.635872
Igf2bp2	0.020097	0.637521
Txndc16	-0.0580637	0.638053
Ankrd12	0.0861519	0.640043
Mrfap1	-0.0767008	0.64154
Cript	-0.0648228	0.642205
Samd8	-0.0571228	0.644121
Camkk2	-0.0684037	0.646814
Prelid1	-0.0759718	0.646814
Galnt7	-0.0604314	0.646814
Cpe	-0.0163126	0.646814
Rmrp	-0.0165324	0.650664
Rnf217	-0.00658456	0.651398
Cbr3	0.0321057	0.651749
Gm45540	0.0378413	0.653593
Gsto2	0.013446	0.653593
Chchd5	-0.0577344	0.653593
Asap3	-0.033005	0.653593
Sec24d	-0.0287902	0.653593
Gm10177	-0.0388039	0.65646
Rpl36a-ps1	-0.0214231	0.657242
Hfe	-0.0603381	0.658998
Srebf1	-0.0471708	0.660102
Dync1li1	-0.056615	0.660487
Gm38910	-0.00640517	0.661291
Zfp422	0.038949	0.661887
Zfp993	-0.0119138	0.662533
Platr27	-0.0111513	0.662662
Fcgr3	0.0665677	0.662662
Abi3	-0.0812484	0.662662
Mcrip1	-0.0697399	0.662662
Rgs1	-0.0434752	0.662662
Cspg5	-0.0150394	0.662662
Prrc1	-0.0584358	0.662662
Rab33b	-0.0269554	0.662662
Bnip3	-0.0712549	0.662662
Trp53inp1	-0.0358512	0.662662
Gm5733	0.00699287	0.662662
Tmod2	-0.0099315	0.662662
Atp6ap2	-0.0770422	0.662662
Olfm2	-0.00840223	0.662662
Abhd17c	-0.0472533	0.665127
R3hdm4	-0.0609333	0.665127
Cfap20	-0.0503014	0.665589
Pdia6	0.0849421	0.665589
Slc25a4	-0.0799608	0.665589
Sulf2	0.0387388	0.668948
Pigp	-0.0649494	0.670585
Lpxn	-0.0625121	0.67261
Krt83	-0.00897792	0.674234
Gm38375	0.0122597	0.675582
Stab1	0.0506344	0.678667
C77080	-0.0074668	0.67869
Iqgap3	-0.0237756	0.679139
Gm34280	0.0135905	0.679139
Gm37306	0.00777234	0.679139
Lyrm7	-0.00686197	0.679139
Wnk1	0.0815275	0.679139
Gm31108	-0.00736996	0.680585
Rpl11	-0.0506914	0.683684
Ctsf	0.0797785	0.691767
Trim11	-0.0362482	0.6928
Cyth1	-0.0402572	0.694638
Dnpep	-0.0429925	0.696317
Stk25	-0.0413262	0.696317
Gm48293	0.00646556	0.696317
Hscb	-0.0611912	0.696743
Cib2	0.0477194	0.696823
Plcb4	-0.0159154	0.696825
Ms4a7	-0.0383544	0.698101
Fgf1	-0.034584	0.698122
Gm3550	0.00498042	0.699875
Lamp1	-0.0566892	0.700373
Fads2	-0.0118265	0.700373
Gm44578	-0.00937779	0.700373
Commd7	-0.0641806	0.700373
Arhgap24	-0.0640721	0.700636
Mat2a	0.0785214	0.70146
Tsc22d1	-0.0431183	0.70146
Mapkapk3	-0.0376461	0.70146
Wipf3	-0.00720708	0.70146
Plekha7	-0.0131369	0.702219
Kmt2b	0.0484639	0.702339
Acadm	-0.0609202	0.702866
2010320M18Rik	-0.0330986	0.703949
Tgm2	-0.0181741	0.705823
Fbxo7	-0.0373536	0.706
Aifm1	0.0438187	0.706004
Phlda3	-0.0140629	0.706264
Naxe	-0.0639315	0.706665
Slc15a3	-0.0857384	0.706966
1700126G02Rik	-0.0118251	0.709302
Hspb11	0.0501191	0.710358
Znf41-ps	-0.01209	0.713919
Otulinl	0.0773521	0.716284
Ctss	-0.0475182	0.717186
Dnajc17	-0.0235982	0.717186
H2-Q7	0.0653773	0.717877
Rab11a	0.0711357	0.718548
Nlrp3	-0.0550071	0.719923
Rpl12	0.0518656	0.720076
Gm14165	-0.0103972	0.720076
Cacfd1	-0.0314894	0.720076
Zfand2a	-0.037908	0.721139
Ndufs7	-0.0718733	0.721308
Sirt2	-0.0748092	0.72354
Cryba4	0.0541531	0.72354
Xk	0.0127743	0.726164
Cst7	-0.119164	0.726342
Mansc1	-0.0184456	0.728124
Atp1a3	0.0680209	0.728876
Ccdc152	0.0422797	0.730141
Tmem222	-0.0521644	0.731746
Scn1b	-0.0549074	0.73244
Bach2os	-0.0269331	0.733352
Ulk1	-0.0331045	0.733649
Tmx2	-0.0520275	0.734082
Usp28	-0.0233242	0.734863
H13	-0.0681024	0.735819
Casp8	-0.0644192	0.735819
Maged1	-0.068823	0.73663
Coq5	-0.0419221	0.736712
Selenof	-0.0721855	0.737961
Slain1	-0.0126146	0.738679
Rgs3	-0.0407623	0.738679
Cox7c	-0.0673552	0.738679
Cndp2	-0.0739363	0.7406
Spg11	-0.0287257	0.741129
Rpp21	-0.0473871	0.741129
Ube2w	-0.0559629	0.742312
Epb41l4aos	-0.0657724	0.742409
Mlf2	-0.0722876	0.742409
Gm5854	0.0166209	0.742628
Gm43965	-0.00623905	0.742628
Adcy7	-0.0668457	0.742628
Rad1	-0.0279464	0.742628
Edem3	-0.0317526	0.742628
Slc11a1	0.0850486	0.742628
Ier3ip1	-0.0769395	0.743118
Hacd2	-0.0727714	0.74421
Gm2237	0.023412	0.74421
Ptafr	0.0516892	0.74421
Vim	-0.0361518	0.746082
Gm4779	0.00457	0.753149
Ddb2	0.0218938	0.753976
Eef1b2	0.0590568	0.754087
Gcnt2	-0.0727428	0.754087
Tmem242	-0.0445254	0.754758
Hps1	-0.0393211	0.757311
1110038B12Rik	-0.0657032	0.757342
Dst	0.0795472	0.759599
Gm26728	0.0119037	0.761478
Syngr2	-0.0800267	0.766609
Tmem33	-0.0709957	0.768307
Scaper	0.0450987	0.768307
Ssr2	-0.0715163	0.768307
Tlr6	-0.0336802	0.771057
Ifi211	0.00822632	0.771102
Ctla2a	-0.0614726	0.775724
Gm4951	0.0133093	0.775724
Gm6710	-0.0171304	0.777525
Pvrig	0.0173793	0.780283
Rbm39	0.065031	0.780727
Vdac2	-0.0700913	0.780727
B4galt4	0.0444927	0.781901
Lman2	-0.0699287	0.781901
Clcf1	0.0254851	0.781901
Psme1	0.0776242	0.781901
Gm4742	0.00557727	0.781901
Ube2l3	-0.0736532	0.782997
Naprt	-0.0270454	0.784256
Golph3	-0.0481859	0.786008
Lrrc8b	-0.0204652	0.786008
Slc46a1	-0.0461807	0.786008
Gm4204	0.0173732	0.786916
Tfip11	-0.0345049	0.787407
Usp50	0.0314894	0.789217
Wscd1	-0.0335713	0.789217
Tnks2	-0.0667469	0.789669
BC029722	-0.0460523	0.792438
Rps21	0.0480583	0.795718
Srpr	-0.0684589	0.798376
Cntn1	-0.00766994	0.802194
Rexo2	-0.0680098	0.80692
Gm5436	-0.0119099	0.809733
Gm16348	0.0050969	0.809733
Dpp7	-0.0783132	0.810002
Tmem223	-0.0592843	0.810002
Gm19327	-0.0197102	0.810094
Gm9706	0.0165121	0.814599
Pfdn6	0.0539057	0.815489
Cs	-0.0516409	0.815489
Capns1	-0.0734767	0.815489
Ints11	0.0396481	0.819549
Nectin4	0.0352314	0.820601
Ctsc	-0.07856	0.821371
Dop1a	0.0384565	0.824014
Eno1b	-0.0218651	0.824655
Gm7292	0.00597713	0.825239
Tcp11l1	0.0272397	0.825656
Tmbim6	-0.0610235	0.826698
Gm37474	0.0613694	0.82692
Nfia	0.0535605	0.82692
Magohb	0.0285651	0.827024
Rnf215	-0.0441987	0.833194
Gm37805	-0.0086874	0.833194
Stk38	-0.0616164	0.833194
Chst11	0.0538159	0.833787
Zfp458	0.0381845	0.833917
Gsk3a	-0.0455265	0.834943
Slc36a4	-0.0346579	0.835722
Sapcd1	-0.0128448	0.837336
Zc3h6	-0.0259352	0.837517
Cox8a	-0.0621924	0.837517
Ccdc66	0.0355026	0.837517
Pqlc1	-0.0346128	0.837517
Atp5j	-0.0713921	0.837666
Mpp1	-0.0552427	0.837813
Adipor1	-0.0746871	0.837813
Adgb	-0.00773418	0.840321
Arl11	-0.0695488	0.840321
Mcub	-0.00597938	0.84072
Mrpl23	0.0420306	0.841986
Zdhhc14	-0.0268293	0.843747
Gm42601	0.00609414	0.843747
Smc3	0.061255	0.844079
Cd300lb	-0.0193769	0.844079
Hmgb1-ps8	-0.035153	0.844079
Uba2	-0.0515678	0.844964
Plvap	0.0065537	0.84677
Gm49265	-0.00545072	0.84677
AI504432	-0.0304479	0.847219
Tspan7	-0.0757987	0.850871
Rps10-ps1	-0.0631932	0.851802
Ccl24	-0.0173881	0.851802
Ube2f	0.0571788	0.852423
Mtmr10	-0.0336405	0.852944
Elf2	0.0502954	0.853627
Mir142hg	-0.031985	0.853878
Ldlr	-0.0356598	0.854
Dusp13	-0.00909929	0.85559
Zfp992	0.0379107	0.855733
Enc1	-0.0507005	0.856161
Stx6	-0.052692	0.857457
Dad1	-0.0669682	0.857875
Taldo1	-0.0719872	0.860653
Kif21a	-0.0103611	0.862839
Mdfic	-0.0362141	0.862839
Cyp51	-0.045642	0.863215
Rabac1	-0.070854	0.863586
Chd4	0.0760707	0.863996
Morf4l1	-0.068928	0.863996
Naga	-0.0623508	0.863996
Mettl27	0.0127348	0.863996
Hook3	0.066437	0.863996
Tra2a	-0.0742472	0.865311
Rrp1b	0.0367946	0.865802
Sox4	-0.0693655	0.866242
Osbpl5	-0.00493397	0.866242
Hps5	0.0417355	0.866353
Ticam2	-0.0391226	0.866502
Nudt3	-0.0603864	0.866822
Abracl	-0.0675225	0.866822
Ssh1	-0.0339371	0.866822
Inpp1	-0.0268108	0.866822
Antxr2	0.0225	0.866822
Trim30d	0.0471111	0.866822
Cpeb1	-0.0248275	0.866822
Qdpr	0.0542476	0.867574
Cdc7	0.00889204	0.867574
Plpp3	-0.0185177	0.867888
Kdelr3	-0.00709843	0.868475
Gm16299	-0.00760321	0.870848
Gm4356	0.0201325	0.87435
Copz1	-0.0556581	0.87435
Acsl3	-0.0269078	0.87435
Pibf1	0.0410639	0.875492
Crybg2	-0.0034785	0.875492
Chmp4b	-0.0706565	0.875492
Prkd2	0.0203547	0.875492
Jmjd7	-0.0165153	0.875492
Bet1l	-0.0464778	0.876671
Wnk3	0.00882112	0.876671
Emc3	-0.0644784	0.877185
Mrpl14	-0.0586943	0.878991
Gm38386	-0.0190888	0.882131
Iscu	-0.0720999	0.883901
Megf11	-0.00945706	0.883901
C920009B18Rik	0.018896	0.883901
Tes	-0.036561	0.887003
Fam110a	0.0307604	0.887003
Dmac1	0.0499094	0.887003
Nbdy	-0.0485326	0.887132
Gm43984	0.0263907	0.887157
Fam53b	-0.0580623	0.887157
Acap2	0.0627486	0.892166
Srgap2	0.0763371	0.893291
Ptges3	0.0673576	0.897343
Ndufa11	-0.0652174	0.897343
Scimp	0.0332948	0.897343
Ubxn6	-0.0568897	0.897343
Arhgap27os2	-0.021643	0.897343
Mamdc2	-0.0290245	0.897343
Rcan3	0.0301157	0.897746
Lonp2	0.0426291	0.89835
Eif4b	-0.0719084	0.898692
Swi5	-0.070505	0.898692
Prdm16	-0.00758605	0.898692
Hectd2os	-0.0172458	0.898692
Fras1	0.00498287	0.902519
Gprasp2	0.0291997	0.906667
Thap11	-0.0380199	0.906667
Hyou1	-0.0447289	0.906667
Slamf7	0.0130113	0.908519
St8sia4	-0.0602626	0.908519
Mpst	-0.0502294	0.911643
Csnk2b	-0.0623297	0.911643
Qtrt1	0.0292718	0.913295
Trim30a	0.0618168	0.915009
Atp6v1f	-0.0667148	0.915632
C730045M19Rik	0.0225751	0.915632
Ssbp4	-0.0688351	0.917367
Pef1	-0.0349538	0.917531
Hnrnpl	-0.0591516	0.917891
Prxl2a	-0.0403653	0.917891
Lin28b	-0.0075782	0.917891
Gm47997	-0.00948007	0.917891
Gm2539	0.00531607	0.91849
Tbc1d1	0.0372665	0.921222
Snx10	-0.0573035	0.922019
Dctn2	-0.0630524	0.922019
Cxcr2	0.0114112	0.922306
Ints10	-0.0397721	0.922306
Wwtr1	-0.00828042	0.922306
Cry2	-0.0156247	0.925349
Gm42576	0.0218956	0.931921
Psma2	-0.0655373	0.931921
Hnrnpf	-0.0674219	0.931921
D7Ertd443e	-0.0230704	0.931921
Gm48088	0.00482745	0.932922
Leprotl1	0.0582623	0.932951
Mycbpap	0.0115781	0.932951
Mfge8	-0.0496093	0.933458
Safb	-0.0522601	0.933458
H4c9	-0.0325596	0.933458
Usp30	-0.0314819	0.933525
Stat3	0.0561949	0.933597
Stx4a	-0.0577794	0.934756
mt-Rnr2	0.130172	0.936891
Gm37626	-0.00471564	0.93757
Gm16315	-0.0126736	0.93757
Fam171a1	-0.0152612	0.93757
Tmem104	-0.0453268	0.93757
Snx14	-0.0424962	0.938718
Klhl35	-0.0152349	0.938718
Themis2	0.0314689	0.938718
Gm42743	0.00530976	0.938718
Litaf	-0.0699697	0.938718
Ndst1	-0.0356791	0.938718
Mir99ahg	0.0733777	0.938718
Mrps18a	-0.0543192	0.938718
Gm49857	0.00375484	0.938718
Psen1	-0.0497434	0.938718
Atg16l2	-0.0278066	0.938718
Cdc14b	0.0289855	0.938718
Hmgn3	-0.0517273	0.940576
Pnrc1	-0.0701391	0.940576
Gmpr	-0.0531834	0.942927
Slc12a9	0.0539469	0.942927
Gm17066	-0.0296281	0.943239
Supt6	0.050354	0.943239
Gm8430	-0.0465086	0.943239
Ier5	-0.0594409	0.945048
Atp8a2	0.0554981	0.945048
Reps1	-0.0298044	0.945048
Esrra	-0.0374235	0.945048
Plekho2	0.0336795	0.945048
Yipf3	-0.060339	0.946714
5330406M23Rik	-0.0336591	0.946921
Psmc5	-0.0590505	0.95042
Samd4	-0.0134677	0.950718
Sptssa	-0.0682119	0.950788
Bmf	-0.0367445	0.952462
Pot1b	0.0274921	0.952462
Ankrd37	-0.0247447	0.952462
Prkar1b	0.0271839	0.952801
mt-Nd4	0.109067	0.953999
Hmg20a	-0.0472734	0.954868
Ruvbl2	-0.0353718	0.955497
Paqr7	-0.049082	0.955622
Gm45251	0.00699341	0.956222
Wdr91	-0.0274684	0.956345
Inf2	-0.0226524	0.956345
Kat8	-0.0376006	0.956617
Hadhb	-0.056424	0.956738
Gm14861	-0.00299872	0.959834
Gcm2	-0.00539938	0.960664
Nlrp1c-ps	-0.0115555	0.963678
Rps26	0.0534688	0.964194
9330175E14Rik	0.0121345	0.964951
Fam219b	0.0306343	0.965968
Gm7799	-0.00293626	0.966207
Lyplal1	-0.0278262	0.966207
Idh2	0.0479577	0.966207
Ripk4	-0.00907718	0.966207
Coro2a	0.0267001	0.966892
Zfp994	-0.0373016	0.966892
A230056P14Rik	-0.00745621	0.968141
Cacnb4	0.0302969	0.968141
Ap2a1	-0.0416412	0.968141
Oas1b	0.0101065	0.96818
Dctpp1	0.0522443	0.971887
Yipf7	-0.0123782	0.973352
Chmp2a	-0.0674724	0.973352
B2m	0.0532525	0.973352
Sntb2	-0.031206	0.973352
Armc2	-0.0121775	0.973352
Prickle1	-0.0196574	0.973352
Fmc1	-0.037582	0.973352
Peg12	-0.00809354	0.973352
Smap2	0.0704984	0.973352
Gpr4	0.0125927	0.973352
Anapc13	-0.069793	0.973352
Tspan5	-0.0261338	0.973352
Rdx	-0.0673077	0.973352
Sltm	0.0613127	0.973352
Car2	-0.0234478	0.973352
Gm37274	-0.0218415	0.973352
Six5	-0.00941595	0.973834
A930015D03Rik	-0.00682777	0.973834
Ripk2	-0.0316508	0.973834
Rab17	0.00789821	0.973834
Gm47469	-0.0244044	0.973834
Ndufs4	-0.0590231	0.973834
Gm5561	0.00495829	0.974088
Gm17300	-0.00664616	0.974088
Gm3252	0.00988291	0.974113
Mir22hg	-0.0213281	0.978339
Zfp68	0.0376317	0.979902
Maoa	0.018266	0.980073
Zfp871	0.05675	0.98028
Rnf10	-0.0510139	0.981506
Siglece	0.0182081	0.981506
Copg1	-0.0402114	0.98355
Ptprg	-0.00608608	0.984334
Kdm6b	0.0239654	0.98479
Asb4	-0.00239102	0.985325
Renbp	-0.0630873	0.985832
St3gal4	-0.0244656	0.985832
Olfr1030	-0.00581612	0.985832
Gm11508	0.00666642	0.987482
Ankrd29	-0.00918658	0.988835
Rnase6	0.0226895	0.989971
Gm21860	0.0142628	0.990463
Nim1k	-0.0187169	0.990463
Gm48903	-0.00497425	0.9922
Atp6v0e	0.063624	0.9922
Prkca	0.0328698	0.9922
Arf6	-0.0410953	0.9922
Ttll3	0.0315158	0.9922
Gm12350	0.0129725	0.993285
Tmem71	0.0237057	0.994833
Tmem184c	0.0346264	0.994833
Dtnbp1	-0.0605453	0.994833
Gm10275	0.0210557	0.998132
Hemk1	0.0210423	0.998132
Mt2	0.0308033	0.998132
Gm15417	-0.0227321	0.998132
Gm3764	-0.00604566	0.998132
Thyn1	-0.0366833	0.998132
Galk2	-0.0490942	0.998132
Rpusd3	0.0137848	0.998132
Pop7	-0.042706	0.998132
Dhrs4	-0.038896	0.998978
Ints6l	-0.0694489	0.998978
Nme4	0.0199019	0.998978
Ube2d1	0.0438373	0.999768
Tk2	-0.0411113	0.999768
Bad	-0.0439036	0.999768
Gm29397	-0.00284597	1
Eif5a2	0.0204672	1
Lilr4b	-0.0213891	1
Itpr1	0.0188419	1
Gm38351	0.00722609	1
2810402E24Rik	0.0325665	1
Ndrg2	-0.0207012	1
Vegfa	-0.0205499	1
Svbp	0.0603074	1
Crlf3	0.0595752	1
Hus1	0.0256581	1
Gm16183	-0.029231	1
Htra1	-0.00736257	1
1700008J07Rik	-0.0226846	1
Gm49599	-0.0563257	1
Fosl2	-0.0179358	1
Cerk	-0.064287	1
Nudcd3	0.0618805	1
Srrt	-0.050556	1
Stx16	0.0617566	1
Ndrg1	-0.0130846	1
Gm49331	-0.00408714	1
Svopl	0.00841944	1
Tbc1d22a	-0.0443396	1
Mfap1b	-0.0368846	1
Aph1c	-0.0204546	1
Ift22	0.0372934	1
Creb3	-0.0459199	1
Rgs7bp	-0.0148402	1
1600022D10Rik	0.0290764	1
Spats2	-0.0296451	1
Glul	-0.0734071	1
Fam43a	-0.0126708	1
Phka2	-0.0338635	1
Mobp	-0.0180101	1
App	-0.0679345	1
Btg1	0.0708086	1
Dnaja1	-0.0671324	1
Akr1a1	-0.0639831	1
Gm37466	0.0225413	1
Opa3	-0.0300968	1
Kif3c	0.0196204	1
Amacr	-0.0244637	1
Ap1s1	-0.04714	1
Prxl2b	-0.0415881	1
Mrps36	-0.0536321	1
Gm37675	-0.0162337	1
Asns	-0.00612036	1
4930518I15Rik	-0.0187811	1
Smap1	-0.0600468	1
Eno1	-0.0715526	1
Cep295nl	-0.00892068	1
Myadml2	-0.0165391	1
Nhp2	0.0537036	1
Tmx1	-0.0524532	1
Gm9625	-0.00567418	1
Atp10d	-0.0209378	1
Gm3608	0.0160511	1
Abhd18	-0.0298396	1
Gm7363	-0.014475	1
Focad	0.0161388	1
Psma5	-0.0571614	1
Fbxl3	-0.0505395	1
Gm28809	-0.0159379	1
Dcaf6	-0.0245961	1
mt-Atp8	0.0709107	1
Ift20	-0.0594118	1
Cox6b1	-0.0604971	1
Cog1	-0.0294093	1
Dyrk2	-0.0506276	1
Tubb4b	-0.0454325	1
Larp6	-0.0051701	1
Cib1	-0.0445699	1
Ak1	-0.0448828	1
Tmtc4	-0.0235647	1
Ric8b	0.026192	1
Il13ra1	-0.0510095	1
Mafk	-0.0228507	1
Gm47087	0.0412609	1
Gm12166	-0.0307979	1
Trappc13	-0.0369291	1
G3bp1	0.0614016	1
Rabl3	-0.0194414	1
Cryz	0.0355871	1
Gna15	0.0587155	1
Tpgs1	-0.048252	1
Arl6ip1	-0.0595116	1
Tead2	0.0139385	1
Armc5	-0.0381266	1
S1pr2	-0.0142226	1
Olfr1029	-0.0109233	1
Sall1	0.0663822	1
Slc39a4	0.0272185	1
Mrtfa	-0.0242466	1
Tnfrsf17	0.0407551	1
Gm18068	-0.0032964	1
Paip2	-0.064513	1
Mlh1	-0.0222755	1
Gm19253	-0.00259687	1
Abhd14a	-0.0332893	1
Tbc1d12	0.0376735	1
Rpl8	0.0435074	1
Mrps23	-0.0447865	1
Maml3	0.0499575	1
Ints4	-0.0306953	1
Eif1ax	0.0476732	1
Rex1bd	-0.0623106	1
Gls	0.0608307	1
Gm10012	-0.0146405	1
1700001C19Rik	0.00996007	1
Fnta	-0.0510843	1
[truncated: 22,300 more rows]

## Sheet: Stage2 DAM_Cortex
	logFC	P.val
Ftl1	-2.48879	3.88562e-38
Ftl1-ps1	2.43685	3.88562e-38
Rpl26	-2.04412	5.98043e-36
Gatm	1.16297	4.77499e-29
Gm10260	-0.922016	4.93383e-21
Ftl2-ps	0.913956	2.46106e-16
Rpl29	-0.752491	2.46106e-16
Clec7a	1.02316	7.82709e-16
Ctse	1.08684	2.69336e-13
Ubc	0.802061	4.92592e-13
Spp1	-1.57084	1.82514e-11
Fcrls	-1.23002	6.50116e-11
Gm8730	-0.518697	7.62555e-11
Gm15772	0.638621	3.34376e-10
Pdlim4	0.498556	4.46117e-10
Anxa3	0.757394	2.97049e-09
Rplp0	0.508892	5.77697e-09
Dhrs3	0.614742	5.14882e-07
Pianp	-0.581002	7.36528e-06
3830403N18Rik	-0.33995	7.36528e-06
Nav2	-0.40221	1.01559e-05
Fcgr2b	0.608409	1.504e-05
Mlph	-0.327209	1.50763e-05
Rps11	0.365989	1.59399e-05
Mxra8	0.306133	1.70668e-05
Slc2a5	-0.466908	2.80955e-05
Gm15459	-0.187001	3.91211e-05
Ccnd3	-0.392958	4.10335e-05
Pttg1	-0.215818	0.000138418
H2-Ob	-0.47513	0.000143022
Rpl35a	0.381187	0.000160643
Ccdc12	-0.438826	0.000210099
Cd52	0.522583	0.000536691
Klrb1a	-0.254689	0.000548636
Fam20c	-0.522883	0.000548636
Spint1	-0.376575	0.000558478
Ctsh	-0.462625	0.000558478
Bst2	0.46958	0.00120274
Rnf150	0.133967	0.00120274
Rpl29-ps5	0.120781	0.0013764
AI506816	0.16787	0.00202781
Rps18	0.349415	0.00202781
H2-DMa	0.523355	0.00209345
H2-Oa	0.374626	0.00317421
Pgam1	-0.443064	0.00386005
Fat3	-0.301779	0.0047974
H2aw	-0.236549	0.00499542
Aass	0.139347	0.00533212
Cd59a	0.151675	0.00699973
Sh3bgrl3	0.424805	0.00715195
Rps5	0.294586	0.00715195
Csnk2a3	0.115892	0.00759081
Gm28187	0.147205	0.00759789
Glb1	-0.398739	0.00794784
Lgi2	-0.310604	0.010013
Rpl18a	0.278135	0.0103635
Eif3j2	0.165746	0.0109337
C1qb	-0.560868	0.012514
Gpnmb	-0.511381	0.012725
AU020206	-0.379641	0.0168862
Lsp1	0.345763	0.0180294
H2-T22	0.207252	0.0191797
Ly86	-0.347973	0.0192315
Lgals1	0.27481	0.0206181
Arl4c	0.401125	0.0206181
Clec1a	0.0990957	0.0289542
Pon2	-0.366612	0.029998
Mir6236	-0.379793	0.029998
Lpl	0.63024	0.0349504
Rps16	0.244867	0.0351694
mt-Nd1	0.388569	0.0357112
Angptl7	0.171524	0.0362536
Pop4	-0.151233	0.0364127
Tmem38b	-0.197669	0.0404726
Pcp4	0.211246	0.0481357
Anxa6	0.163384	0.0501303
Gm49980	0.160107	0.054138
Fth1	0.255371	0.054138
Rapsn	-0.209441	0.061817
H2-D1	0.435257	0.065063
Rps8	0.256229	0.0720238
Ppfia4	-0.34867	0.0737119
Rps9	0.263156	0.0737119
Aldh2	0.329039	0.0739696
Rgs16	-0.117607	0.0806778
Chek2	-0.15229	0.0806778
Dbi	-0.353076	0.0844892
Lhfpl2	-0.321545	0.0846137
Crybg3	-0.160685	0.0849372
C1qc	-0.370713	0.0854986
Cyp4f18	0.074389	0.0869373
Rpl28	0.215255	0.086958
H2-K1	0.361908	0.086958
Gas6	0.362136	0.0954448
Rps27	0.268298	0.0959615
Cybb	0.345803	0.0998671
Rps21	0.233057	0.102046
Fmn1	0.181432	0.104305
Galns	-0.194273	0.104305
Htatip2	-0.124723	0.104305
Ftl1-ps2	0.170477	0.112867
Snhg3	0.19005	0.115512
Wif1	-0.0882399	0.115512
Gm6394	0.131702	0.116676
Fam162a	-0.260371	0.123954
Selenom	0.294135	0.139795
Sorl1	0.17706	0.152751
Itpr2	0.297317	0.167779
Kcnip3	-0.0851727	0.169697
Hs3st1	0.081103	0.174764
Creb3l2	-0.279854	0.175694
Snhg17	-0.111222	0.175694
H2-T23	0.321416	0.179395
Bex3	0.229927	0.179395
Rplp2	0.195071	0.179395
Slc38a9	-0.301604	0.180987
Zfp979	0.114711	0.186391
Lsm6	0.246754	0.187001
Acss1	-0.172349	0.187001
Cd72	0.206257	0.187001
Acp5	-0.128339	0.192369
Gm42602	0.107133	0.199697
Mctp1	-0.126762	0.2027
Edem2	0.31444	0.2027
Rps29	0.170876	0.2027
Pdia3	-0.308053	0.206688
Prnp	0.189011	0.206854
Rps3	0.236807	0.207549
Eef1b2	0.280522	0.219238
Dhcr7	-0.161588	0.246719
Msh5	-0.100788	0.248158
H2-T10	-0.0878168	0.274758
Siglech	-0.355803	0.281591
Ifitm2	0.208885	0.282238
Stk39	0.0992554	0.290335
Serinc1	-0.265929	0.290754
Dock8	-0.272039	0.290754
Whrn	0.184993	0.290754
Rpl5	0.253482	0.296199
Cd74	0.472865	0.296199
Rpl30	0.260063	0.296856
Slc37a2	0.252172	0.296856
Upk1b	0.170292	0.301479
Gm16286	0.249815	0.301479
Bend7	0.08229	0.301479
Rpl13a	-0.270698	0.301479
4930481A15Rik	-0.053903	0.304333
Olfml3	-0.329978	0.313652
Gm47283	0.291617	0.313652
Map7	-0.108823	0.313652
Ttc28	-0.278981	0.317362
Pou2f2	0.331376	0.320061
Bcl7a	0.167116	0.341487
Lima1	-0.162761	0.348056
Rnasel	-0.102493	0.360729
Tnfaip3	-0.162263	0.367794
Fcho2	-0.261197	0.386524
Hmgn3	-0.204341	0.39266
Pi4k2b	-0.111564	0.39266
Sh2d1b1	-0.0565091	0.39266
Atp6ap2	-0.258101	0.39266
Rps27a	0.186211	0.409526
Cap1	-0.290886	0.429403
Sec22b	-0.192896	0.433821
Rpl8	0.189169	0.438115
Oaf	-0.152211	0.438706
Zfp984	-0.093526	0.449976
Kcnk9	-0.179861	0.454452
Gm44511	-0.0514568	0.454452
Rpsa	0.221006	0.459084
Csnk1e	0.263192	0.459084
Dab1	-0.0452785	0.471746
Cdkn2aipnl	-0.13544	0.482922
Sem1	-0.253623	0.482922
Hpse	-0.233291	0.482922
Rps20	0.196998	0.483844
Rps28	0.226717	0.483844
Vwa5a	0.177314	0.483975
Gm12250	-0.0541104	0.483975
Csf1r	0.2121	0.485877
Isyna1	-0.219175	0.486345
Ggh	0.261295	0.487635
Tpt1	0.18561	0.503728
Pi4k2a	-0.157088	0.506535
Gpr84	-0.285431	0.506535
Gm48611	0.139659	0.506535
Agtpbp1	-0.150365	0.506585
Cd200r1	-0.148486	0.506585
Tmem52	0.109966	0.506585
Plau	-0.245479	0.52939
Tap1	0.16815	0.52939
Lonrf1	-0.0886979	0.52939
Borcs8	-0.184878	0.537731
Mad2l1bp	-0.072989	0.539612
Hspb3	0.131006	0.555881
Pf4	0.0673368	0.560504
Gm11478	0.262622	0.561285
Zfp811	-0.0542444	0.566977
CAAA01118383.1	-0.183276	0.567632
Mettl1	0.158807	0.567632
Atp6v0e2	0.105521	0.567632
Ndufa9	0.212374	0.567632
Xpot	-0.137658	0.567632
Rps14	0.198611	0.567632
Gsto1	-0.198913	0.567632
Pik3ap1	-0.192166	0.568049
Ddx39b	0.225368	0.576485
Lat2	0.269716	0.576485
6820402A03Rik	-0.117011	0.576485
Fxyd5	-0.339242	0.598569
Yaf2	0.170176	0.629808
Fkbp7	-0.16933	0.641125
Cox6a2	-0.342987	0.641125
mt-Cytb	0.296388	0.641125
Rp9	0.234422	0.643333
Psmb9	0.202095	0.643333
Mrpl16	-0.146472	0.647367
Nrbp1	-0.183922	0.657489
Plin2	-0.225941	0.657489
Rpl12	0.167874	0.657489
Gm10499	-0.0332206	0.657489
Mpc1	-0.246686	0.658068
Odr4	-0.179775	0.684812
Cd37	-0.250759	0.684818
Rcsd1	0.195443	0.68986
Aldoa	-0.279838	0.70379
Aurkaip1	-0.198343	0.70379
Fau	0.173591	0.70379
Lars2	-0.274242	0.70379
Limk1	-0.169628	0.716487
Rin2	0.245569	0.716487
Plxnd1	-0.0852312	0.717146
Kcnk3	-0.0438482	0.717146
Nsmaf	-0.132046	0.720343
Gm5380	0.051684	0.722932
Sfmbt1	0.14908	0.722932
Cmas	-0.206623	0.724378
Gm26782	-0.112383	0.724378
Rpl37a	0.155748	0.724378
Chp1	0.145224	0.729188
Sqstm1	-0.196168	0.729639
Dcp1b	-0.0848108	0.744739
Hmgb2	-0.16569	0.74797
Selplg	-0.297311	0.74797
Mark2	-0.159265	0.74797
Srp14	0.229461	0.74797
Eif3j1	-0.212291	0.75992
Otulinl	0.221448	0.75992
Man2b1	-0.252142	0.75992
Sox7	-0.0751537	0.75992
Rusc2	0.0936177	0.75992
Cnot7	-0.189893	0.75992
Msrb1	-0.158879	0.75992
Mbnl2	-0.226244	0.75992
Tmsb15b1	-0.0644349	0.75992
Car13	0.0366872	0.75992
Atf4	-0.192059	0.75992
Arfrp1	0.163846	0.75992
Fam117a	-0.0604795	0.75992
Tmcc3	-0.239794	0.75992
H2-Q4	0.135237	0.75992
Mrps30	0.126834	0.765883
6030400A10Rik	-0.130975	0.765883
AI661453	0.0490788	0.772286
Gm8189	0.0631739	0.772286
H2aj	-0.242951	0.792494
Gm13212	0.100192	0.817218
Stk24	-0.165179	0.818111
Cacybp	0.200949	0.825256
Hectd2	-0.0999611	0.82666
Rps12	0.165102	0.82666
Fkbp8	-0.210796	0.829336
Prelid1	-0.221332	0.835023
Tnfrsf13b	-0.178125	0.835023
Tmem51	-0.0958647	0.835023
Junb	-0.234357	0.835023
Adcy7	-0.213477	0.835023
Rpl21	0.198186	0.836631
Cyb5r1	-0.175061	0.836631
Mettl7a1	-0.158897	0.837615
Sparc	-0.286058	0.845749
Arhgap11a	-0.111276	0.852352
Rassf4	-0.196987	0.857657
Mphosph9	-0.0772151	0.857657
Vapa	-0.220816	0.857657
Naalad2	0.151875	0.857657
Pfkl	-0.222951	0.857657
Dnajc17	-0.0733362	0.857657
Fcgrt	0.179125	0.859164
Stox2	-0.0643427	0.859164
Rpl38	0.181151	0.860255
Tcf19	0.0395409	0.860255
Plpp3	-0.0848921	0.860255
Fxyd2	-0.0765469	0.861251
BC023719	-0.0547494	0.861649
Serpinb1c	-0.0489958	0.861649
Med23	-0.114438	0.861649
Gm5134	0.0437943	0.861649
Tlr3	-0.141584	0.861649
Tex10	-0.0980407	0.861649
Helb	-0.0992346	0.861649
Ankrd54	-0.0893714	0.861649
Zrsr1	0.0893932	0.861649
Mrpl38	0.13523	0.861649
Nsmce1	-0.140619	0.861649
Mmp2	-0.118569	0.861649
Tpi1	-0.259473	0.861649
2900097C17Rik	-0.191416	0.861649
Rpp38	-0.0812364	0.861649
Gm32849	-0.08099	0.861649
Selenow	0.241989	0.861649
Eif1	0.195492	0.861649
Nbea	-0.0846428	0.861649
Smim20	-0.160173	0.861649
Ern1	-0.0833137	0.861649
Tmem245	-0.196885	0.861649
Cnrip1	-0.178458	0.861649
Olfr110	-0.114745	0.861649
Ndufb7	-0.215329	0.861649
Zfand5	-0.195333	0.861649
Dmac1	0.15161	0.861649
Dnm1l	-0.14584	0.861649
Ncf2	-0.224723	0.861649
Abca3	0.14318	0.861649
Poll	-0.0646373	0.861649
Ndufb4c	0.0642904	0.861649
Tmem109	0.204507	0.861649
Uba52	0.234307	0.861649
Luc7l	-0.148036	0.861649
Smarcc2	-0.164555	0.861649
Gm6969	0.0507595	0.861649
Haus8	0.100862	0.861649
Ccrl2	0.143374	0.861649
Dnase1l1	0.0759037	0.861649
Gm43221	0.0742863	0.861649
Ifitm3	0.185795	0.861649
Ccl6	0.422262	0.861649
Hes6	-0.132739	0.861649
Tcp11l1	0.0928732	0.861649
Gabpa	0.113037	0.861649
D130062J10Rik	-0.0529914	0.861649
H2-DMb2	-0.0922231	0.861649
AC149090.1	0.240655	0.861649
Gm2a	0.232633	0.861649
Ints11	0.112269	0.861649
Zfp511	-0.111656	0.861649
Tbc1d1	0.118556	0.861649
Rps15	0.149713	0.861649
2021-03-09	-0.0719011	0.861649
Dhx33	-0.0854023	0.861649
C030006K11Rik	0.0591817	0.861649
Capza2	0.21961	0.861649
Pcif1	-0.140555	0.861649
Npm1	0.188698	0.861649
Gm28586	0.031162	0.861649
Tnrc6a	0.183876	0.861649
4931431B13Rik	-0.0411446	0.861649
S100a1	0.162439	0.861649
Zfp472	-0.0850165	0.861649
Agpat1	0.127205	0.861649
Rpl23	0.145458	0.861649
Acad12	0.0975669	0.861649
Sptlc2	-0.177042	0.861649
Zfp532	-0.120521	0.861649
Gm19705	-0.0382109	0.861649
Samd8	-0.165756	0.861649
Itgax	-0.326561	0.861649
C9orf72	-0.133507	0.861649
Gm15832	-0.037826	0.861649
Ndufa3	-0.22182	0.861649
Nfe2l2	0.224422	0.861649
Cacna1a	-0.230203	0.861649
Nadk	0.127309	0.861649
Rpl37	0.156977	0.861649
Nfatc1	-0.160942	0.861649
Dguok	-0.184748	0.861649
Rpl13	0.147635	0.861649
Hist1h2al	0.0416113	0.861649
Bbs5	-0.0570519	0.861649
Ss18	0.146108	0.861649
Lratd2	-0.0334024	0.861649
mt-Nd2	0.260137	0.861649
Pak6	0.0311408	0.861649
Mrpl15	-0.142998	0.861649
Gm6166	0.0420375	0.861649
Gm10029	-0.054768	0.861649
Zfp174	0.0425373	0.861649
Insig1	-0.13942	0.861649
Entpd1	-0.221683	0.861649
Gm37494	-0.139065	0.861649
Oas1a	0.0540179	0.861649
Tapbp	0.215338	0.861649
Serpine2	-0.206931	0.861649
Cxcr4	-0.114483	0.861649
Snx4	-0.145113	0.861649
Vrk2	-0.122563	0.861649
Celf1	-0.213283	0.861649
Gtpbp2	0.175174	0.861649
Lrig2	-0.0833619	0.861649
Haus2	-0.0850851	0.861649
Ccdc152	0.130601	0.861649
Kctd13	0.10645	0.861649
Gm10802	0.0258521	0.861649
Oasl2	0.0767307	0.861649
AW046200	0.037612	0.861649
Setd5	-0.175663	0.861649
4930581F22Rik	-0.0826697	0.861649
Ang	-0.216546	0.861649
Pgk1	-0.240766	0.861649
Pmepa1	0.259723	0.861649
Chst2	-0.204056	0.861649
Chsy1	0.0901226	0.861649
Chmp3	-0.172188	0.861649
Gm44916	0.0326523	0.861649
Gm29488	-0.0930039	0.861649
Tsr3	-0.0970872	0.861649
Sqor	0.152538	0.861649
Smarcd3	-0.0415985	0.861649
Mrpl45	0.121136	0.861649
Ttll4	0.0741784	0.861649
Rnf20	0.152461	0.861649
Synj2	-0.0985718	0.861649
Gm43201	-0.0599092	0.861649
Zdhhc17	-0.0981025	0.861649
Gm45342	-0.0478756	0.861649
4931406C07Rik	-0.144088	0.861649
Btla	0.0505974	0.861649
Golm1	-0.226172	0.861649
Taf8	-0.0750709	0.861649
Rab7b	0.256139	0.861649
Slc38a6	-0.134312	0.861649
Nup43	0.0460673	0.861649
Slc44a2	-0.200428	0.861649
Gm10790	0.102964	0.861649
Ltbp3	0.0593427	0.861649
Ch25h	-0.289609	0.861649
Rac2	0.194098	0.861649
Acot9	-0.0970997	0.861649
Pros1	-0.198408	0.861649
Ndufs3	-0.175614	0.861649
Bik	0.0724832	0.861649
Suclg2	-0.227289	0.861649
Arhgap19	0.0900317	0.861649
Gm44951	-0.0726316	0.861649
Cd151	-0.157274	0.861649
9230111E07Rik	0.0337896	0.861649
Fam71e1	0.0420338	0.861649
Ppp1ccb	0.022865	0.861649
Ildr2	-0.142362	0.861649
Cdk5rap1	-0.110375	0.861649
Myof	-0.0282613	0.861649
Fbxw8	0.0816973	0.861649
Dot1l	0.111729	0.861649
Ptprc	-0.200731	0.861649
Csnk2a1	-0.15678	0.861649
Slmap	-0.157092	0.861649
Rpl10a	0.170626	0.861649
Slfn5	0.0785664	0.861649
Gm4540	0.0498546	0.861649
Rnf220	0.129866	0.861649
Rab11fip3	-0.0597287	0.861649
Tm6sf1	-0.197554	0.861649
Phf20	0.129435	0.861649
H2-Ke6	0.0794524	0.861649
Atic	0.118532	0.861649
Rbks	-0.0563292	0.861649
Siglec1	-0.0341907	0.861649
B4galnt1	0.153485	0.861649
Ddx19a	-0.0928086	0.861649
H2bu2	-0.0266859	0.861649
Gm48582	-0.0830982	0.861649
Rbfa	-0.120568	0.861649
Eya4	-0.16395	0.861649
Pwp1	-0.0904382	0.861649
Thyn1	-0.108054	0.861649
Bnip3	-0.176612	0.861649
Kbtbd7	0.0719087	0.861649
Tgfbr1	-0.213011	0.861649
Zmat1	-0.102544	0.861649
Mnat1	-0.123964	0.861649
Nol12	0.134813	0.861649
Sp100	0.0955384	0.861649
Parp6	-0.0723591	0.861649
Gm42551	-0.113244	0.861649
Cluap1	0.091938	0.861649
Gadd45gip1	0.124589	0.861649
H2-Q7	0.154753	0.861649
Irf2bpl	0.159476	0.861649
Pigl	0.0195964	0.861649
Zfp467	-0.13031	0.861649
Hectd3	-0.0946807	0.861649
Tbc1d13	0.0754581	0.861649
Psmb10	-0.175453	0.861649
Rbpms	0.0761516	0.861649
Scand1	0.203956	0.861649
Cyth4	-0.206335	0.861649
Myo1g	0.026645	0.861649
Mtor	0.0624317	0.861649
Cpsf6	-0.174346	0.861649
Tgif2	0.0388513	0.861649
Tut7	-0.185211	0.861649
Kynu	-0.0960762	0.861649
Gm47168	-0.0253347	0.861649
Arhgef11	-0.0987691	0.861649
Dynlrb1	-0.18454	0.861649
Rnase4	-0.247301	0.861649
Ddx42	-0.147941	0.861649
Atp1a1	-0.205388	0.861649
Dnajc1	-0.180071	0.861649
Ube2d3	-0.186638	0.861649
E330034L11Rik	0.0596926	0.861649
Tln2	-0.16575	0.861649
Zfp689	0.0243471	0.861649
Fus	-0.2004	0.861649
Dennd5b	-0.0482829	0.861649
Mertk	-0.205465	0.861649
Arhgap31	0.167841	0.861649
Gm43677	0.046799	0.861649
Hspa8	0.187624	0.861649
Itga6	-0.212848	0.861649
Zfp37	-0.0603354	0.861649
Klf9	0.0280048	0.861649
Gm14296	-0.0501983	0.861649
Magohb	0.0773564	0.861649
Plpp1	0.166888	0.861649
Cdc37	0.184161	0.861649
Arfgap2	-0.128813	0.861649
Rpl18-ps2	0.0481378	0.861649
Higd1a	-0.161604	0.861649
Krba1	-0.0708445	0.861649
Rps3a1	0.161552	0.861649
Ccng2	-0.156896	0.861649
Lcorl	-0.14729	0.861649
Gm42840	0.0235209	0.861649
mt-Co1	0.23664	0.861649
Nudt15	-0.0262409	0.861649
Ldlrap1	-0.0976681	0.861649
Havcr2	0.1957	0.861649
Eif2b1	-0.0620069	0.861649
Ocrl	0.0888332	0.861649
Ifi27	0.218706	0.861649
Arpc5l	-0.176075	0.861649
Kdm4a	-0.114405	0.861649
Evi2a	0.197963	0.861649
Slc24a3	-0.0547697	0.861649
Zfp560	-0.101074	0.861649
Fam107b	-0.0673786	0.861649
Cebpzos	-0.181601	0.861649
B3galt6	0.0949288	0.861649
Rnf13	-0.19248	0.861649
AC115752.1	-0.0238947	0.861649
Pard6a	0.0686483	0.861649
Chd6	-0.14916	0.861649
Grwd1	0.0733162	0.861649
C920009B18Rik	0.0385429	0.861649
Raf1	-0.138147	0.861649
Echs1	-0.194518	0.861649
Gtf2ird1	0.0818715	0.861649
1110065P20Rik	-0.116622	0.861649
Ndufb11	0.192722	0.861649
Zxdb	-0.0715649	0.861649
Rwdd2a	-0.0430895	0.861649
Trap1	-0.114724	0.861649
Ska2	-0.0240278	0.861649
Gna11	0.102501	0.861649
Lrpprc	0.132747	0.861649
Tacc3	-0.037305	0.861649
Csrnp1	-0.0276258	0.861649
Pnp2	0.0321636	0.861649
Neurl3	0.0813286	0.861649
Pola2	-0.0833901	0.861649
Gm45871	-0.0656289	0.861649
Cspg4	-0.0885149	0.861649
Ankrd37	-0.0740973	0.861649
Trappc13	-0.107524	0.861649
Lipt2	-0.0586145	0.861649
Gm33370	0.0392919	0.861649
Trappc2l	-0.179525	0.861649
Zfp764	0.0500121	0.861649
Peg12	-0.0329658	0.861649
Commd3	-0.16792	0.861649
4930578M01Rik	-0.0272078	0.861649
Slc9a1	-0.107135	0.861649
Scimp	0.0779108	0.861649
Dnajc7	-0.161781	0.861649
Rack1	0.159681	0.861649
Gm5617	-0.149988	0.861649
Pa2g4	0.159326	0.861649
Gm16576	0.0379076	0.861649
Klhdc4	0.0786804	0.861649
Tlr12	0.116498	0.861649
Gm37706	-0.0796045	0.861649
Tecr	-0.208785	0.861649
Aplf	0.0404351	0.861649
Vps37a	-0.155854	0.861649
Ciapin1	-0.0977647	0.861649
Cspg5	0.0500174	0.861649
Sgk1	-0.242282	0.861649
Spsb1	0.127773	0.861649
Snhg14	-0.0241904	0.861649
B3galnt2	0.0800923	0.861649
Dram2	0.166338	0.861649
Gm17300	-0.0272452	0.861649
A830008E24Rik	-0.0771648	0.861649
2021-03-05	-0.143537	0.861649
Cux1	-0.191935	0.861649
Trf	0.211034	0.861649
BC005537	0.180658	0.861649
Washc4	-0.163554	0.861649
Dlg1	-0.0852996	0.861649
Gm12758	-0.0340386	0.861649
Prss36	-0.0479569	0.861649
Bloc1s2	0.120927	0.861649
9430091E24Rik	-0.0313941	0.861649
Xdh	-0.0537236	0.861649
Nop14	-0.115562	0.861649
Zfp354a	0.0441799	0.861649
Ivns1abp	-0.197136	0.861649
H4c9	-0.0812295	0.861649
Tstd2	-0.0921604	0.861649
Pcsk1n	0.0291511	0.861649
Trim12a	-0.0730164	0.861649
Oser1	0.132638	0.861649
Ppib	0.189644	0.861649
Btg2	-0.162997	0.861649
Surf6	-0.0845039	0.861649
Tmcc1	-0.158486	0.861649
Arhgef7	-0.12906	0.861649
C1qa	0.229823	0.861649
Gm43727	0.045528	0.861649
Smad3	0.113362	0.861649
Gm45251	0.0191456	0.861649
mt-Nd4	0.220405	0.861649
Tnrc18	0.155397	0.861649
Gm20492	0.0638757	0.861649
Cib1	-0.129294	0.861649
Mavs	-0.0906056	0.861649
Gm48786	-0.0372249	0.861649
Wdr92	0.0626936	0.861649
Fer	-0.0785611	0.861649
Wwtr1	-0.0257906	0.861649
Ticam2	-0.105141	0.861649
H3f3b	-0.180199	0.861649
Fbxl7	-0.0298439	0.861649
H2-Q6	0.0769228	0.861649
Tpm2	0.0373982	0.861649
Zfp874a	0.0534735	0.861649
Ogt	-0.191278	0.861649
Gm49628	-0.0492532	0.861649
Gm15545	0.0704163	0.861649
Gm13622	-0.056567	0.861649
Mtif2	-0.102004	0.861649
Rps16-ps2	0.0603487	0.861649
Plekhh2	-0.132308	0.861649
H13	-0.162521	0.861649
Shisa4	-0.0192327	0.861649
Tmem69	0.0462607	0.861649
B3gnt8	0.0508691	0.861649
Mafb	-0.184884	0.861649
Tmed7	-0.177876	0.861649
Apex2	-0.0496384	0.861649
Zfp429	-0.0605301	0.861649
Zfp966	-0.0349636	0.861649
Slpi	0.0322029	0.861649
Srm	0.112485	0.861649
Dnajc13	0.148389	0.861649
Cyp4f16	-0.0378212	0.861649
Rab3il1	0.165751	0.861649
1190005I06Rik	0.047482	0.861649
Tmem221	0.0377489	0.861649
Slc35e3	0.0717578	0.861649
Dag1	-0.125824	0.861649
Ptpn7	0.0231207	0.861649
Prpf3	-0.0713689	0.861649
Tmem267	0.0500659	0.861649
Spef1	0.0208629	0.861649
Gm38336	-0.0220463	0.861649
Tsfm	0.100137	0.861649
Tmppe	0.0371169	0.861649
Gm13394	-0.020758	0.861649
Gm49266	-0.0332984	0.861649
5430414B19Rik	-0.0319742	0.861649
Dhtkd1	-0.0312281	0.861649
Tjp2	-0.0742665	0.861649
1810021B22Rik	-0.0415696	0.861649
Park7	-0.183417	0.861649
Crtap	0.129333	0.861649
E330009J07Rik	0.0420388	0.861649
Acbd4	0.0470676	0.861649
Alox5ap	0.192047	0.861649
Fkbp10	0.019308	0.861649
Dolpp1	-0.0780706	0.861649
Usb1	0.0542469	0.861649
Zfp703	-0.1104	0.861649
Hpcal1	0.119098	0.861649
Gbp2	0.0197627	0.861649
Fbxw17	0.0693731	0.861649
Prkra	-0.0946423	0.861649
Mpv17l	-0.0486041	0.861649
Map2k6	0.0606698	0.861649
Plekhh1	0.0351363	0.861649
Nicn1	-0.0785944	0.861649
Rpl39	0.123726	0.861649
Rnf144b	-0.0897563	0.861649
Tgif1	-0.138061	0.861649
Gm43133	0.0555642	0.861649
Gm43672	-0.0702434	0.861649
Usp48	-0.124059	0.861649
Ppdpf	-0.117565	0.861649
Yif1b	0.166738	0.861649
Mid1	0.0550109	0.861649
Fcer1g	0.147394	0.861649
Aifm1	-0.0963581	0.861649
Eno1	-0.199888	0.861649
Mrps11	0.100328	0.861649
Clcn6	0.0795212	0.861649
5830444F18Rik	-0.0204183	0.861649
Dzip3	-0.105	0.861649
Rsrp1	-0.186638	0.861649
Rps23	0.119916	0.861649
Ccdc47	-0.157987	0.861649
Rab6b	-0.12426	0.861649
Bmi1	0.099448	0.861649
Fads6	0.018921	0.861649
Plcb4	-0.0230547	0.861649
Rdh13	0.0454052	0.861649
Rpl35	0.141526	0.861649
Slamf8	-0.0986852	0.861649
Gm10521	-0.0446833	0.861649
Nabp1	-0.0741904	0.861649
Nlrp3	-0.124789	0.861649
Ttll3	0.0934498	0.861649
Vps35	0.170876	0.861649
Npl	0.16665	0.861649
Ralgapa2	-0.0801004	0.861649
Sgpp1	-0.103649	0.861649
Tmem33	-0.164533	0.861649
Rpl14	0.138136	0.861649
Ier2	-0.102082	0.861649
Ift27	-0.0701231	0.861649
Snrnp70	-0.191885	0.861649
Vps35l	0.132379	0.861649
Cdk6	-0.138227	0.861649
Ndufaf2	0.111557	0.861649
Pdcd1	-0.155971	0.861649
Parvb	0.095899	0.861649
Inpp1	-0.072747	0.861649
Rtn3	-0.163196	0.861649
Gm45477	-0.0454583	0.861649
Babam2	-0.129245	0.861649
Pank4	-0.0429978	0.861649
Gm43499	-0.0871626	0.861649
Pnpla8	-0.134348	0.861649
Cnih4	-0.173017	0.861649
Mansc1	-0.0376817	0.861649
Gm42971	-0.0769163	0.861649
Enho	0.0347347	0.861649
Neurl1b	-0.0239295	0.861649
Ddx28	-0.0611332	0.861649
Fbh1	-0.0977122	0.861649
Trim34a	0.0823722	0.861649
Il1r2	0.0209084	0.861649
Cryba4	0.096607	0.861649
Gm44187	-0.0281822	0.861649
Ddt	0.135635	0.861649
Mrps21	-0.168666	0.861649
Crcp	-0.067193	0.861649
Col15a1	0.0832296	0.861649
4933423P22Rik	0.022539	0.861649
Cbr3	0.0604873	0.861649
Pag1	0.176015	0.861649
Gm11221	0.0192968	0.861649
Fam228b	-0.0252872	0.861649
Lilra5	0.0504549	0.861649
Igsf8	-0.189351	0.861649
Klf13	-0.145441	0.861649
Zfp791	-0.0526214	0.861649
Gm49492	-0.0326796	0.861649
Eef1a1	0.131952	0.861649
Ino80b	0.124813	0.861649
Gm12184	0.0363418	0.861649
Sowahc	-0.17536	0.861649
Gm49706	-0.0271887	0.861649
Galnt3	-0.0832501	0.861649
Araf	0.121551	0.861649
Snx29	-0.14912	0.861649
Tmem37	-0.155529	0.861649
Khdrbs1	0.153932	0.861649
N4bp2l1	0.0941497	0.861649
Rps6ka1	-0.14054	0.861649
Ewsr1	-0.147062	0.861649
Nfxl1	0.0945158	0.861649
Irgm2	-0.0516916	0.861649
Tmem186	-0.052568	0.861649
Gal3st4	-0.0453726	0.861649
Slc25a53	0.0497546	0.861649
Iqcb1	0.0558252	0.861649
Ercc6l2	-0.0813663	0.861649
Wrnip1	0.0594278	0.861649
Wscd1	-0.0735987	0.861649
D330041H03Rik	0.052702	0.861649
Akap8l	-0.148518	0.861649
Hmgcs1	-0.128965	0.861649
Zrsr2	-0.134884	0.861649
Smarcad1	-0.124279	0.861649
Ythdf2	-0.136759	0.861649
Myd88	0.0856008	0.861649
Eif2s2	-0.184326	0.861649
Gm43343	-0.125472	0.861649
Gas8	-0.0604411	0.861649
Mrs2	0.0742533	0.861649
Ggact	-0.0583053	0.861649
Atp1a3	0.171406	0.861649
6030458C11Rik	-0.0844811	0.861649
Selenoh	-0.131115	0.861649
Gm44078	-0.0246884	0.861649
Ext1	-0.0828751	0.861649
Borcs7	-0.128479	0.861649
Rbmxl1	0.101389	0.861649
Hdhd5	0.0465147	0.861649
Mplkip	-0.121488	0.861649
Slf2	-0.152381	0.861649
Gm14419	-0.0218872	0.861649
Atf3	-0.165497	0.861649
Tomm34	-0.113864	0.861649
Nde1	0.0933261	0.861649
Atp6v0d2	-0.101396	0.861649
Cds1	-0.104088	0.861649
Zfp281	0.0981033	0.861649
Pes1	0.112354	0.861649
Gm43112	0.0369871	0.861649
Gm48766	-0.0414591	0.861649
Gmeb1	0.106849	0.861649
Rbm6	0.140605	0.861649
Gm42970	-0.0902818	0.861649
Cxcr2	0.0194349	0.861649
Fchsd1	-0.0464569	0.861649
Gm43463	-0.0196306	0.861649
Plaat3	0.0867055	0.861649
B930036N10Rik	0.0454006	0.861649
2600006K01Rik	-0.0178489	0.861649
Tomm40l	0.0610625	0.861649
Gm37470	-0.0408452	0.861649
Fam129c	-0.0314825	0.861649
Mamdc2	-0.0987399	0.861649
Tspan4	-0.14995	0.861649
Ap1b1	-0.107662	0.861649
Fam78a	-0.0529184	0.861649
Vamp5	0.0803301	0.861649
Gm17160	-0.0205759	0.861649
Hspa12a	-0.0847742	0.861649
Fbxl19	0.0504511	0.861649
Eftud2	0.0987816	0.861649
Gyg	-0.16243	0.861649
0610012G03Rik	-0.163588	0.861649
Rnf130	0.175543	0.861649
Polr3f	0.0798539	0.861649
Rexo5	-0.0329235	0.861649
Fam122b	0.0561113	0.861649
Abhd14b	-0.0681455	0.861649
Zkscan17	-0.0759245	0.861649
Impdh2	-0.112705	0.861649
Apobr	-0.106134	0.861649
Nlrp1c-ps	-0.0244546	0.861649
Gm47015	0.0268513	0.861649
Slc7a2	-0.0545227	0.861649
Hdac11	-0.088212	0.861649
Camk2n1	-0.0663826	0.861649
1810010H24Rik	0.020864	0.861649
Cacnb4	0.0858065	0.861649
Cracr2a	0.0552432	0.861649
Aprt	-0.166433	0.861649
Smim14	-0.17617	0.861649
Pcdhga7	-0.0301586	0.861649
Ro60	0.104221	0.861649
Stk11ip	-0.0791764	0.861649
Zc3h12b	-0.0403055	0.861649
Dnajb11	-0.170445	0.861649
Gm50105	-0.077347	0.861649
Usp54	0.0253173	0.861649
Gm5733	0.0264577	0.861649
Gm44664	-0.0248011	0.861649
Sh3bp5	-0.076085	0.861649
Gm9844	-0.0344451	0.861649
Fam3c	-0.148512	0.861649
Col6a3	-0.0263175	0.861649
2810405F17Rik	0.0513151	0.861649
Prrc1	-0.124723	0.861649
Il15	0.0582646	0.861649
Drosha	0.0635204	0.861649
Pacsin1	-0.152691	0.861649
Dlgap4	-0.143398	0.861649
Fmr1nb	0.0288636	0.861649
Atad1	-0.11885	0.861649
Spire1	-0.136594	0.861649
Canx	0.157789	0.861649
Gmppa	-0.087183	0.861649
Gm16861	0.0383544	0.861649
Gm5112	-0.0217258	0.861649
Mettl14	-0.0633189	0.861649
Xpc	-0.0720497	0.861649
Rbfox1	-0.0314273	0.861649
Gm48998	0.0224016	0.861649
Dffa	-0.0560599	0.861649
Zfp277	-0.109907	0.861649
Klrb1c	0.0343688	0.861649
Gadd45g	-0.0412358	0.861649
Usp9x	-0.151559	0.861649
Mtss1	0.0580842	0.861649
Snx30	-0.120673	0.861649
Pebp1	0.17066	0.861649
Chmp7	-0.0778448	0.861649
Naip2	-0.143662	0.861649
Prmt3	0.0829692	0.861649
Gm12183	-0.0177933	0.861649
Mypop	-0.0175978	0.861649
Usp34	-0.147153	0.861649
Hmgxb3	-0.0835953	0.861649
Tmem9b	0.152937	0.861649
Mvp	0.111731	0.861649
Hes1	0.037829	0.861649
C1ra	0.0172565	0.861649
Gm42725	-0.0415285	0.861649
1810044D09Rik	0.0453561	0.861649
Fyn	0.105813	0.861649
Lockd	-0.0174336	0.861649
Actb	0.156106	0.861649
Gm43259	0.0202513	0.861649
4933439K11Rik	-0.0225844	0.861649
Ankzf1	-0.0906407	0.861649
Ctnnb1	-0.1827	0.861649
D830035M03Rik	-0.020659	0.861649
4833420G17Rik	-0.143772	0.861649
Tarbp1	-0.0327358	0.861649
4833421G17Rik	-0.0693757	0.861649
Hvcn1	0.160091	0.861649
Gm37238	-0.0614413	0.861649
Gm17146	0.0211085	0.861649
Fdxacb1	-0.045326	0.861649
Fam189b	0.0266143	0.861649
Tmem41a	0.0701984	0.861649
Ptprcap	0.01377	0.861649
Tmem202	-0.0822492	0.861649
Prodh	-0.0464468	0.861649
Rbpj-ps3	-0.0253506	0.861649
D930030I03Rik	-0.0173308	0.861649
Ufc1	0.142484	0.861649
Naf1	0.0854803	0.861649
Nipa1	-0.0653321	0.861649
Lin28b	-0.0235958	0.861649
Thnsl1	0.0316314	0.861649
Gm9616	0.102049	0.861649
Ell2	-0.0852565	0.861649
Cd46	0.0181222	0.861649
Casz1	-0.028244	0.861649
Dhx9	-0.143285	0.861649
Zfp950	-0.146459	0.861649
Fbrsl1	-0.112245	0.861649
Tbc1d20	-0.114629	0.861649
Nfam1	-0.141357	0.861649
Apip	0.0966608	0.861649
Dmxl1	-0.119214	0.861649
Zswim4	0.0354349	0.861649
Chchd5	-0.107411	0.861649
Gm47652	0.0213831	0.861649
Tmem14a	0.0297031	0.861649
mt-Nd3	0.200302	0.861649
0610010F05Rik	0.0692958	0.861649
mt-Co2	0.101409	0.861649
Gm2011	-0.0459527	0.861649
Egr1	-0.0418889	0.861649
Lrba	0.123813	0.861649
Crlf3	0.154139	0.861649
Tm7sf2	-0.0495421	0.861649
Fam173a	0.0707394	0.861649
Meox1	-0.0147791	0.861649
Ctsb	-0.135484	0.861649
4930402H24Rik	-0.068375	0.861649
Csf1	-0.206128	0.861649
Pole4	0.128506	0.861649
Rps15a-ps7	0.0209473	0.861649
Pde4dip	-0.0908912	0.861649
Dpysl2	0.154607	0.861649
Pqbp1	-0.107054	0.861649
Nemp1	-0.0483298	0.861649
Braf	-0.106735	0.861649
Mpdu1	0.11258	0.861649
Tcim	-0.111213	0.861649
2310011J03Rik	0.111368	0.861649
Faap24	0.0510185	0.861649
Dbndd2	-0.0228009	0.861649
Acly	-0.139231	0.861649
Fkbp1a	-0.160088	0.861649
Ptpn9	0.0758445	0.861649
Spon1	-0.0172094	0.861649
Dbt	0.0853052	0.861649
Zfp212	-0.0589334	0.861649
Plcxd1	-0.0205678	0.861649
Zfp398	-0.101872	0.861649
Tbc1d25	-0.0282082	0.861649
Ptprz1	0.022317	0.861649
Txndc17	-0.158234	0.861649
Ugdh	-0.0713313	0.861649
Gm15417	-0.0508348	0.861649
Cldn10	0.0218884	0.861649
Pofut2	0.115728	0.861649
Endog	-0.0712837	0.861649
Letm1	-0.103345	0.861649
Haus4	0.0551649	0.861649
C920021L13Rik	-0.0271456	0.861649
Csf3r	-0.167216	0.861649
Cpe	-0.0278108	0.861649
Pold4	-0.163373	0.861649
Rhoh	-0.151715	0.861649
Il10rb	0.153532	0.861649
Dennd2d	-0.0191315	0.861649
Gm2244	-0.0291917	0.861649
Mtch1	-0.158229	0.861649
Rora	-0.0770365	0.861649
0610040J01Rik	0.0976962	0.861649
Hmgb1-ps8	-0.0660537	0.861649
Gm34961	0.0165237	0.861649
Mcub	-0.020969	0.861649
Plekhj1	-0.142345	0.861649
Tpcn1	-0.113205	0.861649
Uqcrq	0.166703	0.861649
6430573P05Rik	0.0175661	0.861649
Gm28529	-0.0212306	0.861649
Xndc1	-0.0529752	0.861649
Zcchc3	-0.0348553	0.861649
Efnb3	0.0163728	0.861649
Prps1l3	0.0314993	0.861649
Arrdc4	-0.126099	0.861649
Gm37125	0.0193254	0.861649
Gm37108	0.0160684	0.861649
Zkscan5	0.0428084	0.861649
Ctdsp1	-0.0841515	0.861649
Qpct	-0.142784	0.861649
Rpl9	0.129694	0.861649
2310034O05Rik	0.0190192	0.861649
Rasgrf2	0.0245601	0.861649
Mapre2	-0.106911	0.861649
Phxr2	0.0138737	0.861649
Hars	0.0877559	0.861649
Dynlt1a	-0.0527891	0.861649
Cbr4	-0.0736894	0.861649
C130012C08Rik	0.0246727	0.861649
Gm47496	-0.0282371	0.861649
Alg8	-0.0875154	0.861649
Htra3	-0.0947796	0.861649
Sirt6	-0.055284	0.861649
Tlk2	-0.0769707	0.861649
Gm21057	-0.0173648	0.861649
Myo1e	0.178433	0.861649
D430018E03Rik	-0.0132338	0.861649
Carmil1	0.0610202	0.861649
Pard3b	0.0547977	0.861649
Ctcf	0.132993	0.861649
Gm38000	0.0197845	0.861649
Rasl11a	-0.0571191	0.861649
Sh3gl1	-0.117269	0.861649
Herc2	-0.153598	0.861649
Senp7	-0.106758	0.861649
Tbxas1	-0.182812	0.861649
Cipc	0.0627247	0.861649
Pick1	0.092111	0.861649
Urm1	0.0916743	0.861649
Mog	0.0148753	0.861649
Gm38319	-0.0226694	0.861649
Itpa	0.0751488	0.861649
Nosip	0.0999655	0.861649
Rnf139	-0.0985999	0.861649
Mapkbp1	-0.0324927	0.861649
Sdf2l1	-0.187334	0.861649
Hsd17b4	-0.133538	0.861649
Sh3rf1	0.0255357	0.861649
Rpl36a	0.130704	0.861649
Casp7	0.0779096	0.861649
Daam1	0.109642	0.861649
Atg12	-0.0913396	0.861649
Dlgap5	-0.031552	0.861649
Gper1	-0.0388807	0.861649
Tmem87b	-0.131283	0.861649
Yeats4	-0.136749	0.861649
Bad	-0.101469	0.861649
Ppp4r1l-ps	0.0973481	0.861649
Pdcd2	-0.0965398	0.861649
Rpap3	0.0616258	0.861649
Ppp6r1	0.130581	0.861649
Gm17709	0.0205616	0.861649
Cwc27	0.0725396	0.861649
Ncbp2	-0.104453	0.861649
Mpp1	-0.119393	0.861649
Glt8d1	-0.100305	0.861649
Zfp410	-0.0774048	0.861649
Exoc4	-0.124471	0.861649
Dctn2	-0.140006	0.861649
Gca	0.0689664	0.861649
Pak1	0.0966744	0.861649
Rmdn3	0.0757635	0.861649
Gm7363	-0.0357746	0.861649
Ybx3	-0.0970356	0.861649
Eif4ebp2	0.12143	0.861649
Gm14239	-0.0284919	0.861649
Mfng	0.11812	0.861649
Bhlhb9	0.0743782	0.861649
Fam160a2	0.0503996	0.861649
Gm28661	0.0358937	0.861649
Comtd1	-0.14931	0.861649
Casp6	-0.0756235	0.861649
Gm7429	0.0164407	0.861649
Cln8	-0.116506	0.861649
Anp32b	0.166353	0.861649
Snf8	-0.130525	0.861649
Gm21984	0.0208407	0.861649
4930412F12Rik	0.0149481	0.861649
Fbxo8	0.0896332	0.861649
Wdr6	-0.0541036	0.861649
Corin	0.0240004	0.861649
Dyrk2	-0.1242	0.861649
S100pbp	-0.0805723	0.861649
Rabgap1	-0.115426	0.861649
Gm47657	-0.0408941	0.861649
G530011O06Rik	-0.124495	0.861649
Usp40	-0.0970469	0.861649
Dab2ip	0.0312317	0.861649
Lama3	-0.0629701	0.861649
Gm3764	-0.0136101	0.861649
Mospd2	-0.1197	0.861649
Acat1	-0.097097	0.861649
Wwc2	-0.114177	0.861649
Slfn8	0.0913747	0.861649
9130002K18Rik	-0.0258523	0.861649
Cc2d1a	-0.0563066	0.861649
Cep192	-0.10739	0.861649
Thg1l	0.0506319	0.861649
Adssl1	-0.174518	0.861649
4930403P22Rik	0.016597	0.861649
Gm10698	-0.0197032	0.861649
Epb41l4aos	0.127132	0.861649
Gm12097	0.017803	0.861649
Nvl	-0.0963627	0.861649
Shisal2a	0.0195569	0.861649
Hcar2	-0.125487	0.861649
Kdm1b	0.046757	0.861649
Fxyd6	0.0780009	0.861649
Sv2b	0.0192136	0.861649
Rgs5	0.0187509	0.861649
Rpl19	0.111847	0.861649
2700038G22Rik	0.0545674	0.861649
Rmi1	-0.0946494	0.861649
Deptor	0.0397396	0.861649
Abi1	-0.142334	0.861649
Mgll	0.113653	0.861649
Atp5md	-0.161851	0.861649
Laptm4a	-0.150898	0.861649
Washc1	0.0968444	0.861649
Pter	0.0480534	0.861649
Tstd1	-0.0347096	0.861649
Hrh2	-0.0355804	0.861649
3222401L13Rik	-0.1125	0.861649
Tcap	-0.0650439	0.861649
Gm26910	-0.0475233	0.861649
Ms4a4c	-0.0519871	0.861649
2021-03-08	-0.0994834	0.861649
Fam83h	-0.0162913	0.861649
Casp4	0.0717964	0.861649
Tec	-0.151468	0.861649
Arf2	-0.0815352	0.861649
Arhgap18	-0.0587672	0.861649
Lsm5	-0.0991302	0.861649
Gm22714	-0.026351	0.861649
Gabpb2	-0.0922395	0.861649
Fam189a2	-0.0609155	0.861649
Mirt1	-0.0656979	0.861649
Zfp825	0.0562506	0.861649
Casc4	0.0709177	0.861649
Mterf1a	-0.0520645	0.861649
Fgfr1op2	-0.146175	0.861649
Gm45854	0.0212319	0.861649
Maip1	-0.0705307	0.861649
Elovl7	0.0305777	0.861649
Gm10676	-0.022306	0.861649
Batf2	0.0253105	0.861649
Coa7	-0.0615575	0.861649
Gm30122	0.0158534	0.861649
Sphk2	-0.0891577	0.861649
Ctdp1	-0.0573551	0.861649
Knstrn	-0.0168061	0.861649
G730003C15Rik	0.03254	0.861649
Id1	-0.0162403	0.861649
Zfp697	-0.105197	0.861649
Tbc1d10a	0.0936715	0.861649
Rps25	0.134523	0.861649
Ift46	-0.0817527	0.861649
Gm37802	-0.0145467	0.861649
Gm42658	0.0222639	0.861649
Arhgap24	-0.133192	0.861649
Cxcr3	-0.0180172	0.861649
Gm9774	-0.0149558	0.861649
Tmx4	-0.136141	0.861649
Igf2bp2	0.0393615	0.861649
Gm10288	0.0149692	0.861649
Thbs3	0.0208785	0.861649
Nrp2	0.144722	0.861649
Gm44950	-0.0170762	0.861649
Actr3b	0.0899036	0.861649
Cdkl4	-0.0170769	0.861649
Gm48432	-0.0145033	0.861649
Zfp738	-0.085804	0.861649
Gm31105	0.0154102	0.861649
Micall1	-0.0646992	0.861649
Zfp647	-0.020417	0.861649
Gm37298	-0.0806929	0.861649
Mcemp1	-0.0229214	0.861649
Hirip3	-0.0568897	0.861649
Polr2b	-0.0841347	0.861649
Pikfyve	-0.106171	0.861649
Igtp	-0.0743374	0.861649
Chst14	0.0608364	0.861649
Gm6377	-0.0145255	0.861649
Ubash3a	0.0250444	0.861649
Cdk2ap1	-0.128722	0.861649
mt-Atp8	0.163887	0.861649
Cd79b	0.0524708	0.861649
Dffb	-0.0426218	0.861649
Pigt	-0.121636	0.861649
Dync1h1	0.147444	0.861649
Gm45338	-0.0639547	0.861649
Gm7536	-0.0744504	0.861649
Dcaf10	-0.0703514	0.861649
Hepacam	0.0228922	0.861649
Chd1l	0.0472953	0.861649
Kank3	-0.0437277	0.861649
Taf15	-0.143342	0.861649
AI839979	-0.0319995	0.861649
Gm15232	0.0168224	0.861649
Cbarp	-0.0291537	0.861649
Map4k5	-0.0709733	0.861649
Ankrd13d	0.0409779	0.861649
Commd4	-0.134439	0.861649
Gm42047	0.0147759	0.861649
Nsd3	-0.136699	0.861649
Ipo9	0.0799186	0.861649
Cdk2ap2	-0.127824	0.861649
Gm47583	-0.0230948	0.861649
1010001B22Rik	-0.0240794	0.861649
Selenop	0.162634	0.861649
Eid2	-0.0749293	0.861649
Tpm3	0.148663	0.861649
Ifi35	0.0947373	0.861649
Il4i1	0.193188	0.861649
Rpusd1	0.0397055	0.861649
Shb	-0.0718404	0.861649
Olfr111	-0.0903538	0.861649
Arhgap33	0.0189226	0.861649
Tcf20	-0.0829653	0.861649
Zfp30	-0.0844335	0.861649
Rps4x	0.112399	0.861649
Ppp2r5b	-0.0399127	0.861649
Ocel1	-0.103546	0.861649
Syt8	-0.0211023	0.861649
B230362B09Rik	-0.11688	0.861649
Fzd9	-0.0371757	0.861649
Supt4a	0.144138	0.861649
Gm43621	-0.0201275	0.861649
2810013P06Rik	-0.0687441	0.861649
Gm9531	-0.0154717	0.861649
Tut1	-0.0380508	0.861649
Trmt61a	0.0472119	0.861649
Rpf2	-0.0723538	0.861649
Smg9	0.0913792	0.861649
H2az1	-0.155259	0.861649
C230013L11Rik	0.0228613	0.861649
Slc35a5	-0.104792	0.861649
Gng5	-0.13146	0.861649
Dpp7	0.166997	0.861649
Cabin1	0.107076	0.861649
Was	0.110194	0.861649
Gm12522	-0.036105	0.861649
Abhd14a	-0.0726818	0.861649
Mcm7	0.0527887	0.861649
Mex3c	0.0827988	0.861649
Arih1	-0.115667	0.861649
Rab11fip5	0.101753	0.861649
Itprip	0.0284556	0.861649
Setd3	0.136399	0.861649
Abhd1	-0.067757	0.861649
BC035044	0.075369	0.861649
Ppp1r14c	-0.018613	0.861649
Cd300a	0.116947	0.861649
Cgrrf1	0.0971025	0.861649
4632404H12Rik	0.0491138	0.861649
Mapkapk2	0.13663	0.861649
Gch1	-0.0543059	0.861649
Gm44822	-0.0240248	0.861649
Ptk2b	-0.113287	0.861649
Cklf	0.126424	0.861649
Ctnnal1	-0.0502459	0.861649
Bclaf1	-0.148981	0.861649
4930453N24Rik	-0.0918824	0.861649
Zfp968	-0.0234712	0.861649
Scap	-0.0833543	0.861649
Gm49064	-0.0227626	0.861649
Dipk2a	0.0884358	0.861649
Plpp6	-0.058659	0.861649
Rbpj	0.11055	0.861649
Fam214a	-0.111634	0.861649
9930111J21Rik2	-0.151103	0.861649
Neat1	-0.150232	0.861649
Gm3695	0.0270138	0.861649
Gm826	-0.0335651	0.861649
Gm37805	-0.0185866	0.861649
Sar1b	-0.125803	0.861649
Nol11	0.102045	0.861649
Gm17484	-0.0260302	0.861649
Uchl5	0.0887678	0.861649
Heatr5a	-0.112288	0.861649
Tspan32	0.0586935	0.861649
Dph2	0.0361658	0.861649
Anp32e	-0.116991	0.861649
Gm44044	-0.0419956	0.861649
Zfp868	-0.058081	0.861649
Gimap9	0.0173529	0.861649
Mfhas1	0.118045	0.861649
Adamts1	-0.0842894	0.861649
Strbp	0.0799661	0.861649
Gm42907	0.0257145	0.861649
Tbl1xr1	-0.119894	0.861649
Adrm1	0.101074	0.861649
Hdlbp	-0.145401	0.861649
Gm43765	-0.0257064	0.861649
Gm37510	0.0700044	0.861649
Nfrkb	-0.0755217	0.861649
Maoa	0.0365702	0.861649
Ubald1	0.0822804	0.861649
Ccny	0.12555	0.861649
Vcp	0.152623	0.861649
Rragc	-0.127491	0.861649
Cdc14b	-0.0549594	0.861649
Fgr	0.0984453	0.861649
Pmpca	-0.0816026	0.861649
Ndrg2	-0.0524186	0.861649
Ptpn6	0.156188	0.861649
Wasf2	-0.153208	0.861649
Hdac9	-0.088358	0.861649
Tmed5	-0.154846	0.861649
Dnajc24	0.0838518	0.861649
Gm48137	-0.0181823	0.861649
Ebf3	0.0839055	0.861649
Stard7	-0.0726565	0.861649
Hmg20b	0.12948	0.861649
Ptpre	-0.159327	0.861649
Gm43793	0.065599	0.861649
Pot1b	-0.0656265	0.861649
Gm21963	0.0192341	0.861649
Napa	0.133378	0.861649
Afdn	-0.067657	0.861649
Gm43712	0.0484969	0.861649
Gm43753	-0.0302744	0.861649
Hipk1	-0.113713	0.861649
Rhoq	-0.123018	0.861649
Polr2e	0.136615	0.861649
Rabggta	-0.0372169	0.861649
Xlr3b	0.0216142	0.861649
Stam2	-0.0826258	0.861649
Tnnt1	0.0240825	0.861649
Gpr160	-0.0839028	0.861649
Slc16a3	-0.152747	0.861649
Tiam1	0.0330469	0.861649
Gm15903	0.0290222	0.861649
Clec1b	0.0396409	0.861649
Socs7	-0.0654072	0.861649
Gm43331	-0.0382768	0.861649
Apaf1	-0.066458	0.861649
Zbtb22	-0.0640827	0.861649
Mcrip1	-0.132265	0.861649
Grk6	0.0542668	0.861649
Cfhr2	-0.0180737	0.861649
Ints12	-0.072359	0.861649
B230208H11Rik	-0.0191742	0.861649
Emilin2	0.039675	0.861649
Peg10	0.0179806	0.861649
Ctr9	0.0942474	0.861649
2810006K23Rik	-0.0767543	0.861649
Nrap	-0.0212057	0.861649
Gm43480	-0.0132692	0.861649
Srsf3	-0.150943	0.861649
Mycbpap	0.0197896	0.861649
Gm28535	0.0174524	0.861649
Rpl22	0.124385	0.861649
Tet1	-0.0358488	0.861649
Gm26789	-0.0214958	0.861649
Gm37613	-0.0172471	0.861649
Oscp1	0.0489855	0.861649
Ahnak2	-0.0552666	0.861649
Irak1	0.121746	0.861649
Gse1	-0.0957898	0.861649
Gng12	-0.161018	0.861649
Col23a1	0.0158568	0.861649
Gm16279	-0.0125251	0.861649
Vrk1	0.0765865	0.861649
Rhot2	0.0422021	0.861649
Hnrnpa1	-0.152055	0.861649
Il7r	-0.0310181	0.861649
BC037032	-0.0316239	0.861649
Gm44510	0.024158	0.861649
Rps13	0.110668	0.861649
Fam228a	-0.0216834	0.861649
Rnf180	-0.0754829	0.861649
Lingo1	-0.0232707	0.861649
Nbdy	-0.0951019	0.861649
Plcg2	0.111237	0.861649
Rps10-ps1	0.129008	0.861649
Crtc2	-0.0587989	0.861649
Sh3bp2	-0.103088	0.861649
Gm20555	-0.010261	0.861649
Gm38067	-0.014237	0.861649
Gm5905	0.0376624	0.861649
Qpctl	-0.0447289	0.861649
Rgs3	-0.0994939	0.861649
Rasa2	-0.0861893	0.861649
Fabp5	-0.317516	0.861649
Plekhm3	-0.106866	0.861649
Arf5	-0.149299	0.861649
Tigar	-0.0736343	0.861649
Rlim	-0.105635	0.861649
Syngr2	0.153983	0.861649
Psma3	-0.136019	0.861649
Gm16372	-0.019207	0.861649
Abhd2	0.072462	0.861649
Pgm1	-0.0816869	0.861649
Gm9887	-0.028254	0.861649
Gm19337	0.0271559	0.861649
Sac3d1	0.0696372	0.861649
Ppp2r3c	-0.0640876	0.861649
Zmiz2	0.0921256	0.861649
Gm42819	-0.0369305	0.861649
Clptm1l	0.139564	0.861649
Elf2	0.0985383	0.861649
Slc15a2	0.0492061	0.861649
Gm43359	-0.0539691	0.861649
Olfm2	-0.016477	0.861649
Gm44553	0.0139997	0.861649
Fbxl4	0.0454421	0.861649
Selenbp1	-0.0491546	0.861649
Bach2	-0.0888487	0.861649
Gm22613	-0.020341	0.861649
Cmc4	-0.0597995	0.861649
Ube2n	0.125137	0.861649
Gm26826	0.0117224	0.861649
Cpeb2	-0.131091	0.861649
Aarsd1	-0.0467124	0.861649
Npy	0.0118661	0.861649
Prcc	0.0520674	0.861649
Zfp455	-0.0290201	0.861649
Cd86	0.146237	0.861649
Mrrf	0.0684511	0.861649
Wdfy3	0.101431	0.861649
9130604C24Rik	-0.0235647	0.861649
Hilpda	-0.0561474	0.861649
Gpatch8	-0.123281	0.861649
Tubb4a	0.028271	0.861649
Bbs7	-0.0356871	0.861649
Clip1	0.151406	0.861649
Rab25	-0.0196843	0.861649
Pdxdc1	-0.105587	0.861649
Blnk	0.142122	0.861649
Gm16867	-0.0123653	0.861649
Gadd45a	-0.0329793	0.861649
Gm44037	-0.0191839	0.861649
St7l	0.0880053	0.861649
Dock10	-0.130157	0.861649
AW822252	0.0230968	0.861649
Afap1l1	-0.0428334	0.861649
Clk1	-0.142589	0.861649
H2-Eb1	0.102028	0.861649
Ccdc112	-0.0549699	0.861649
Cyp4v3	-0.122108	0.861649
Hnmt	-0.0920431	0.861649
Itga9	0.0581096	0.861649
Tnik	0.0411362	0.861649
Snap29	-0.0854971	0.861649
Hcar1	-0.0151487	0.861649
Tdp2	-0.0578502	0.861649
1500015A07Rik	-0.0368046	0.861649
Oard1	0.0898589	0.861649
Gm31108	-0.0256826	0.861649
Nrn1	0.014612	0.861649
Zbtb39	-0.0461131	0.861649
Abhd11	-0.060949	0.861649
Iqsec1	-0.0797839	0.861649
Rell1	0.0767245	0.861649
Tbl2	0.0644438	0.861649
Glrp1	0.0884666	0.861649
Gm42737	-0.0444849	0.861649
Mylip	-0.145212	0.861649
Mdm4	-0.116835	0.861649
Cadm1	-0.148873	0.861649
Psd4	0.0568548	0.861649
Tango6	-0.0410739	0.861649
Sccpdh	-0.074326	0.861649
Gbp5	-0.0111006	0.861649
Gt(ROSA)26Sor	0.0865418	0.861649
Gm49870	-0.0265962	0.861649
Ccdc89	-0.0186833	0.861649
Gm43411	0.0240044	0.861649
Slc38a1	0.137389	0.861649
H3c6	-0.0184299	0.861649
Gm37607	-0.0383973	0.861649
Dop1b	-0.0651367	0.861649
Dpm1	0.103854	0.861649
Pde4d	-0.0380611	0.861649
Glrx3	0.124433	0.861649
Zfp335	-0.0357572	0.861649
Plekha3	0.0792757	0.861649
Akirin1	-0.143345	0.861649
Ucp2	-0.15425	0.861649
Rusc1	0.0526446	0.861649
4930430F08Rik	0.0620563	0.861649
Tmed3	-0.155191	0.861649
Cks2	0.0534393	0.861649
Id3	0.0109451	0.861649
Zbtb11os1	-0.0575776	0.861649
Ak3	-0.065377	0.861649
Ier5	-0.122617	0.861649
Mttp	-0.0686522	0.861649
Cd164	-0.148869	0.861649
Pik3c2b	0.0352295	0.861649
Gm15632	-0.0222715	0.861649
Ice2	-0.0552556	0.861649
Gm47121	-0.0259838	0.861649
Smim40	0.0156675	0.861649
Rbx1	-0.144439	0.861649
Arg2	0.0412857	0.861649
Gm43589	-0.0353173	0.861649
Map11	-0.11593	0.861649
Kif3a	0.0628622	0.861649
Lyzl4os	-0.0166072	0.861649
Clic4	0.0724211	0.861649
Gm44777	-0.0374999	0.861649
Pigg	-0.0534504	0.861649
Zfp459	-0.0207746	0.861649
Rps3a2	0.031314	0.861649
Zfp993	-0.0245276	0.861649
Krr1	0.0646056	0.861649
Tubb4b	0.103841	0.861649
Cfh	-0.166861	0.861649
Bckdha	0.0874885	0.861649
Zfp783	-0.0585165	0.861649
Csrp2	0.0128908	0.861649
Arl6ip6	0.0783239	0.861649
Lrpap1	-0.174141	0.861649
Slc25a29	-0.0215319	0.861649
Bcl2a1d	-0.10567	0.861649
Gm3325	0.0351447	0.861649
Osbpl7	-0.0618724	0.861649
Rpl32l	0.018833	0.861649
Ldlr	-0.0831602	0.861649
Wipf3	-0.0575908	0.861649
Slc2a1	0.128462	0.861649
Camta1	0.0853942	0.861649
Ubqln2	-0.0826296	0.861649
Sart1	-0.0926391	0.861649
Slc6a1	-0.0222298	0.861649
Def6	-0.0751732	0.861649
Polg2	0.0507309	0.861649
Arpc1b	0.132673	0.861649
Slc39a7	-0.0274542	0.861649
Ift140	0.0505529	0.861649
Ogfod2	-0.0602346	0.861649
Tmem95	-0.016481	0.861649
Fam117b	0.105671	0.861649
Sdad1	0.0682869	0.861649
Wipf2	0.0704248	0.861649
Atp1b3	0.157349	0.861649
Shoc2	0.0793376	0.861649
Gm36933	-0.0554892	0.861649
Gm42567	0.0162433	0.861649
Zfp771	-0.0819546	0.861649
Irf3	-0.0988494	0.861649
Sgcb	0.0753187	0.861649
Rala	0.118555	0.861649
Stat1	0.0944921	0.861649
Dglucy	-0.0602489	0.861649
Gm20219	-0.0133009	0.861649
Msi2	-0.090424	0.861649
Smim10l2a	0.0418446	0.861649
Polr2g	-0.128437	0.861649
Rnf141	0.0692018	0.861649
Eipr1	-0.0598511	0.861649
Pnkp	-0.074098	0.861649
Gpt2	0.0490608	0.861649
Ndfip2	-0.12822	0.861649
Appbp2os	0.0131494	0.861649
Scg5	0.0119544	0.861649
Agmo	-0.073102	0.861649
Bid	-0.0525391	0.861649
Thoc1	-0.100121	0.861649
Gm43965	-0.0121309	0.861649
Zbtb8a	0.0302365	0.861649
Zbtb40	0.0425671	0.861649
Stt3a	-0.120251	0.861649
Gm38335	-0.0704524	0.861649
Rnf40	0.0677107	0.861649
Gle1	0.0746243	0.861649
Pamr1	0.0154005	0.861649
Traf2	0.0541884	0.861649
Gm49794	0.0103153	0.861649
Gm37006	-0.0149018	0.861649
Dusp19	-0.0531325	0.861649
Pdia5	-0.0622504	0.861649
Zfp512	-0.0985224	0.861649
Stmn2	0.0106132	0.861649
Abitram	-0.0465841	0.861649
Arpc3	-0.141066	0.861649
Sbk1	0.0273303	0.861649
Use1	0.142506	0.861649
9030407P20Rik	-0.0273683	0.861649
Actl6a	-0.0950909	0.861649
S100a8	-0.0182677	0.861649
Syne3	0.0154058	0.861649
Miip	-0.060717	0.861649
Ttc5	0.101012	0.861649
Zfp3	-0.0278647	0.861649
Tmem50b	0.106012	0.861649
Gm16894	-0.0161044	0.861649
Timp4	-0.0106331	0.861649
Fancd2	0.00943978	0.861649
Spef2	0.023278	0.861649
Gm42528	0.0124393	0.861649
Epm2a	0.0536406	0.861649
Ddx46	-0.117391	0.861649
Eif4g1	-0.133466	0.861649
Gm38253	-0.0333443	0.861649
Alkbh2	-0.0762475	0.861649
Gm28693	-0.0126237	0.861649
Lcmt1	-0.0739632	0.861649
Amigo1	0.0295148	0.861649
Rffl	0.0737658	0.861649
Gm3468	0.010982	0.861649
Marcksl1	-0.0861106	0.861649
Gm28626	-0.0123304	0.861649
Mbip	0.0676568	0.861649
Slc35b3	-0.0763084	0.861649
Cdc34	-0.0830382	0.861649
Erp29	-0.118952	0.861649
Gm13889	-0.111535	0.861649
Gm16223	0.0124124	0.861649
Phtf2	-0.0601291	0.861649
Gm37678	-0.0129005	0.861649
Rian	0.0153071	0.861649
Tppp	-0.042653	0.861649
Sfswap	-0.0909634	0.861649
L3mbtl3	-0.0676074	0.861649
Faap20	-0.0758284	0.861649
Mgst1	-0.0309216	0.861649
Tnfrsf22	0.0174668	0.861649
Rassf1	-0.0908293	0.861649
B930095G15Rik	-0.0153875	0.861649
Pcna-ps2	0.0199257	0.861649
Kdelr2	-0.133402	0.861649
Sec24c	-0.0785205	0.861649
Tpmt	0.0244666	0.861649
Med29	-0.0929662	0.861649
Asap3	-0.0508805	0.861649
Slc35e1	-0.0763419	0.861649
Psd2	-0.0133659	0.861649
Dusp10	0.0104742	0.861649
Rpl21-ps14	-0.0137245	0.861649
Gm34643	0.0096446	0.861649
Slc25a42	0.0331237	0.861649
Cflar	-0.13326	0.861649
Slc30a9	0.10736	0.861649
Trim47	0.0512969	0.861649
Gars	0.0917517	0.861649
Gm49768	0.0236616	0.861649
G3bp1	0.127855	0.861649
Rnf34	-0.0841749	0.861649
Gm48885	-0.0177945	0.861649
Cdk20	-0.039199	0.861649
Fbxw2	0.113551	0.861649
Dclk1	0.0117459	0.861649
Gm26964	0.0211498	0.861649
Bola3	0.109728	0.861649
Gsg1	0.0641271	0.861649
Slc8a2	0.021321	0.861649
Pcyox1	-0.0890335	0.861649
2610507I01Rik	-0.0310724	0.861649
Cox7b	-0.146756	0.861649
Phactr1	-0.0512	0.861649
Emp3	0.103315	0.861649
A930029G22Rik	0.0276302	0.861649
9130019P16Rik	0.0181012	0.861649
Smim4	-0.0922806	0.861649
Gm38832	-0.0193929	0.861649
Atp2b1	0.151912	0.861649
Focad	-0.0316176	0.861649
Crlf2	0.184802	0.861649
Atxn3	-0.0683021	0.861649
Man2b2	0.131967	0.861649
Virma	-0.078872	0.861649
Mrps25	-0.0963083	0.861649
Cxxc5	-0.132565	0.861649
Qdpr	0.112307	0.861649
Atp8b2	-0.0387367	0.861649
Myo1c	-0.0669766	0.861649
B430305J03Rik	0.0124316	0.861649
Dlk2	-0.0107161	0.861649
Sirt1	-0.0473838	0.861649
Fmnl1	0.108274	0.861649
Cbs	-0.0123422	0.861649
Gm35857	0.010228	0.861649
Dcaf12	0.0929732	0.861649
E030042O20Rik	0.0131405	0.861649
Bcl2l12	0.0627822	0.861649
Ptpru	0.0161562	0.861649
Adpgk	0.0601893	0.861649
Cct3	-0.121408	0.861649
Shcbp1	0.0138282	0.861649
Rsl24d1	0.100845	0.861649
Gm8539	0.0157081	0.861649
Crocc	-0.0349389	0.861649
P4hb	-0.139481	0.861649
Trps1	-0.0517936	0.861649
Tmem86a	-0.133169	0.861649
Mvb12a	0.097603	0.861649
Abcf3	-0.0744424	0.861649
Syk	-0.0953368	0.861649
Esco1	-0.0819482	0.861649
Atf5	0.060775	0.861649
Srsf9	-0.133137	0.861649
Wac	0.107864	0.861649
Rassf2	-0.124305	0.861649
Pigo	-0.0534914	0.861649
Rab11b	0.120152	0.861649
Nt5c	-0.105107	0.861649
Gm48286	-0.0122991	0.861649
Lrrc28	-0.039386	0.861649
Nbeal2	-0.0394966	0.861649
Slc35b2	0.112244	0.861649
Bbx	-0.108721	0.861649
Ndufa12	-0.102741	0.861649
Ubl3	0.13527	0.861649
Gm50196	-0.0244789	0.861649
Gm28035	-0.0129931	0.861649
Gm6344	0.0107774	0.861649
Steap3	-0.0196953	0.861649
Gm49344	0.0186168	0.861649
Atp2b2	0.0109883	0.861649
Gab2	0.0857663	0.861649
Gigyf1	0.104097	0.861649
Ipo8	0.0712258	0.861649
Slc35g1	0.0149501	0.861649
Grasp	0.0311347	0.861649
Rab20	0.0785518	0.861649
Gm47772	-0.0217454	0.861649
Gm8116	0.0106823	0.861649
Trmt10a	0.0526705	0.861649
Tmem158	-0.0376938	0.861649
Rps13-ps2	-0.0313219	0.861649
Gpd1	0.0221285	0.861649
Gm46419	0.00967726	0.861649
Gm3636	0.0211969	0.861649
Leprotl1	0.111148	0.861649
Cep112	0.0494914	0.861649
Atp6v1f	-0.134301	0.861649
Gm5458	0.0147979	0.861649
Selenot	0.128273	0.861649
Golgb1	-0.140804	0.861649
Hmces	-0.0498522	0.861649
Slc6a6	0.135485	0.861649
Icos	-0.0161832	0.861649
Scube1	0.0140825	0.861649
Rubcnl	-0.0536722	0.861649
Gm29216	-0.0311969	0.861649
Sp3	-0.10401	0.861649
Gm2449	-0.00959733	0.861649
Hacd2	-0.151499	0.861649
Cep135	0.0583342	0.861649
Pdcl3	-0.100281	0.861649
Rpl6	0.100396	0.861649
Gm13391	0.066524	0.861649
Nlrp1b	-0.042533	0.861649
Akt1s1	0.0857229	0.861649
Sec22c	-0.0250811	0.861649
Amd1	-0.0735968	0.861649
Fgd1	-0.0189599	0.861649
Mepce	0.0756391	0.861649
Ddx51	0.0425635	0.861649
Cuta	0.131783	0.861649
Etl4	0.12912	0.861649
4930594M22Rik	0.0178566	0.861649
Rps15a-ps6	0.0294224	0.861649
Yeats2	-0.0668561	0.861649
Plgrkt	-0.135738	0.861649
Klhl12	-0.0398124	0.861649
Lrrc39	-0.0835985	0.861649
Angptl3	0.0238072	0.861649
Tspan33	0.0670779	0.861649
Wdr75	-0.0589783	0.861649
Mybph	-0.0190199	0.861649
Ube2z	-0.0843865	0.861649
Vgll4	-0.134571	0.861649
Slc24a2	0.0114188	0.861649
Gm42785	0.0235634	0.861649
Naa10	0.0868367	0.861649
Gm42701	-0.00975145	0.861649
Apbb3	-0.0360884	0.861649
Gm37694	-0.0250309	0.861649
Glce	-0.0408681	0.861649
Ssc4d	0.0140871	0.861649
Jaml	-0.0462407	0.861649
Gm43210	-0.0212725	0.861649
P3h3	0.104105	0.861649
6530413G14Rik	0.0101249	0.861649
Ctnnbip1	0.100249	0.861649
Galnt9	-0.0341044	0.861649
Ccdc60	-0.0224948	0.861649
BC002059	-0.0444174	0.861649
Gm17690	-0.0273487	0.861649
Zfp451	-0.101421	0.861649
Gm43213	-0.0472804	0.861649
Nrf1	-0.0808592	0.861649
Camk2d	-0.106567	0.861649
Rps26	0.122174	0.861649
Gm48771	0.0331176	0.861649
5033403F01Rik	-0.00874706	0.861649
Magi3	0.045236	0.861649
Rrp1	0.133996	0.861649
Neu1	-0.124442	0.861649
Cln3	0.122832	0.861649
Cep112it	0.0205386	0.861649
Gm9803	0.0154785	0.861649
Noxred1	0.0232637	0.861649
Zfp36l2	0.132176	0.861649
Ccdc125	0.0110194	0.861649
4930532G15Rik	0.026579	0.861649
Tpp1	-0.138474	0.861649
Tmsb10	-0.191788	0.861649
Rgs11	-0.0452678	0.861649
Marveld1	0.0433946	0.861649
Rpl36a-ps1	-0.0305849	0.861649
Gm11450	-0.0178669	0.861649
Ermn	-0.0194108	0.861649
P3h1	0.0377778	0.861649
Gm15635	0.0209016	0.861649
Tnfrsf11b	-0.0405699	0.861649
Susd1	0.0347406	0.861649
Gm45250	-0.0362152	0.861649
Gm48194	-0.0125848	0.861649
Ctsw	0.0304833	0.861649
Kcnab3	-0.0143912	0.861649
Ncam1	0.0199944	0.861649
Cacna1b	0.0116025	0.861649
Mm2pr	-0.0119455	0.861649
Tmsb15l	-0.0171783	0.861649
Rpap2	-0.0633102	0.861649
9530046B11Rik	0.00950711	0.861649
Selenok	-0.139997	0.861649
Anxa11	0.0593674	0.861649
Cfap126	0.0207608	0.861649
Nf1	-0.100967	0.861649
Nedd4	-0.0167911	0.861649
Gm4951	-0.0152493	0.861649
Ripk3	0.034632	0.861649
Dcaf11	0.0789468	0.861649
Lrp12	-0.0846085	0.861649
Nectin4	0.0607747	0.861649
App	0.145399	0.861649
Gm27201	0.012582	0.861649
Rpl17-ps7	0.0108334	0.861649
Tcf12	0.0987043	0.861649
Rgs7bp	-0.0589296	0.861649
Sypl	-0.128054	0.861649
1700023H06Rik	0.0134807	0.861649
Mical3	0.0572294	0.861649
Psmd5	-0.0618498	0.861649
Gm10655	-0.0153395	0.861649
Slc48a1	-0.0930305	0.861649
C230062I16Rik	-0.0266212	0.861649
Gm21358	-0.0124814	0.861649
Ptk2	-0.0414513	0.861649
Abhd8	-0.0629363	0.861649
Rpl32	0.0884638	0.861649
Bckdk	-0.0881548	0.861649
Ptpro	-0.109182	0.861649
Eef1aknmt	0.0428104	0.861649
Gm37860	-0.0126312	0.861649
Stard10	0.0300703	0.861649
Rps15-ps3	0.0135644	0.861649
Phf7	-0.0460462	0.861649
Bmp1	-0.0262333	0.861649
Rnf14	-0.0754458	0.861649
Cited4	-0.0662422	0.861649
Sar1a	-0.11606	0.861649
9930022D16Rik	-0.0133152	0.861649
Gm49164	0.0129267	0.861649
Txlng	0.0650427	0.861649
Pdxp	0.0193684	0.861649
Rpl10	0.0971639	0.861649
Calm2	0.140374	0.861649
Ndufb2	-0.127357	0.861649
Bco2	0.0487671	0.861649
Unc93b1	0.13767	0.861649
Klhl38	-0.0139221	0.861649
Gm16071	0.0180227	0.861649
Gm31718	-0.0263313	0.861649
Tab1	-0.0379694	0.861649
Gm4478	-0.0110794	0.861649
Lpin2	0.10545	0.861649
Gm2788	-0.0134561	0.861649
Rtp4	0.0446139	0.861649
5430420F09Rik	-0.0624804	0.861649
Kif13a	-0.0461925	0.861649
Gm36988	-0.0245002	0.861649
Acot1	-0.0337472	0.861649
Trappc11	-0.0601641	0.861649
Usp31	-0.0492069	0.861649
Dennd3	-0.0101891	0.861649
Pkig	0.125538	0.861649
Adgrf5	-0.0175489	0.861649
Sp1	0.0890955	0.861649
4933404O12Rik	-0.0206176	0.861649
Acsl6	0.0191159	0.861649
Gm4945	0.0140832	0.861649
Rhbdd3	-0.0608839	0.861649
Gm14541	0.0117707	0.861649
Tmc7	-0.0473964	0.861649
Gm43737	-0.0138084	0.861649
Gm44760	-0.012757	0.861649
9330102E08Rik	-0.0103134	0.861649
Zfp948	-0.018457	0.861649
Gm47980	-0.0169445	0.861649
Sirpa	-0.123686	0.861649
Adamtsl4	0.0136949	0.861649
Atf6b	-0.0889363	0.861649
Rpl17-ps1	-0.0106613	0.861649
2021-03-06	-0.0878252	0.861649
Gm37292	-0.0192675	0.861649
Hdhd2	-0.0240405	0.861649
Nhlrc3	-0.0989286	0.861649
Kndc1	-0.0110817	0.861649
Ndufs7	-0.123882	0.861649
Snhg1	0.0868266	0.861649
Tmem115	-0.0763456	0.861649
Ezh1	-0.0762451	0.861649
Gm10060	0.031755	0.861649
Gm12185	-0.0209003	0.861649
Hip1r	-0.0212217	0.861649
Mkrn3	-0.0171894	0.861649
Zfp672	-0.0642843	0.861649
Praf2	0.0603173	0.861649
Ppp4r1	-0.0579471	0.861649
Ndst1	-0.0685393	0.861649
Gm4118	0.0160944	0.861649
Ilvbl	0.105878	0.861649
Gsk3b	-0.127599	0.861649
Gm49857	0.0137542	0.861649
Cd300ld	-0.04196	0.861649
Gm6266	0.0109564	0.861649
Zfp518b	-0.0211901	0.861649
Hipk2	-0.0936011	0.861649
Pbld1	0.0125843	0.861649
Cyren	-0.0662809	0.861649
Sema3f	-0.0124403	0.861649
2010013B24Rik	-0.0152427	0.861649
Pcgf1	0.0600684	0.861649
Cwf19l2	0.108888	0.861649
Cirbp	0.0825987	0.861649
Ddx11	-0.0169035	0.861649
Ldlrad3	-0.0614217	0.861649
Usf2	0.128468	0.861649
Gm43029	0.014252	0.861649
Gm4342	-0.0186824	0.861649
Celsr2	-0.0100584	0.861649
Rab26	0.0188123	0.861649
Gm20703	-0.0512142	0.861649
Phf21b	-0.0109684	0.861649
8030462N17Rik	0.0593562	0.861649
Gm37868	-0.0119282	0.861649
Gm7324	-0.0489153	0.861649
Gm11772	-0.0362134	0.861649
Cep89	-0.0457266	0.861649
Plod1	-0.107022	0.861649
Abraxas1	-0.0481217	0.861649
Pcgf2	-0.0361078	0.861649
Tnni2	0.112269	0.861649
Gm47794	0.0172496	0.861649
Gm26740	-0.0721314	0.861649
Eno2	-0.0257658	0.861649
Il3ra	0.0998538	0.861649
D730044K07Rik	-0.030297	0.861649
Olfr1029	-0.0300968	0.861649
Mlc1	0.0176185	0.861649
Mastl	0.0163295	0.861649
Gm36371	-0.0161599	0.861649
Ehd4	-0.135607	0.861649
Zfyve21	-0.10203	0.861649
[truncated: 15,634 more rows]

## Sheet: Stage2 DAM_Hippocampus
	logFC	P.val
Gatm	1.2438	3.97792e-57
Ftl1	-2.1567	2.96029e-46
Ftl1-ps1	2.54031	3.26829e-44
Rpl26	-1.75724	1.08653e-41
Ftl2-ps	1.19742	1.80417e-35
Rpl29	-0.806469	5.07616e-31
Gm10260	-0.888635	6.97048e-29
Gm8730	-0.765205	1.09136e-24
Gm10076	0.850326	6.52449e-24
Rplp0	0.565656	4.53705e-23
Uba52	0.823463	1.76864e-22
Ubc	0.794946	8.58845e-20
Pdlim4	0.539615	2.38174e-17
Ccl6	1.38107	2.54621e-17
Clec7a	0.789369	1.15135e-16
Anxa3	0.690925	5.58585e-16
Pianp	-0.821393	2.20753e-15
Spp1	-1.83945	4.73855e-15
H2-DMa	0.80928	7.02263e-15
Lpl	1.07095	4.37133e-12
Cd52	0.677345	7.86076e-12
Sh3bgrl3	0.559074	1.55518e-11
Ctse	0.884956	1.09453e-10
Gpnmb	-1.18594	1.23807e-10
Rps10	-0.450443	1.8136e-10
Ftl1-ps2	0.345475	2.00279e-10
Man2b1	-0.509582	1.99523e-09
Hpse	-0.623286	8.01923e-09
Gm15772	0.423173	2.67668e-08
H2-Ob	-0.561541	3.07175e-08
Aldh2	0.521238	3.78215e-08
Fam20c	-0.618363	8.55358e-08
Pttg1	-0.278731	1.83876e-07
Rpl35a	0.34611	5.29582e-07
Fcrls	-0.695619	8.67908e-07
Rpl24	-0.423573	1.07392e-06
Spint1	-0.434268	1.07392e-06
Upk1b	0.296939	1.07461e-06
Lgals1	0.395905	1.44415e-06
Ly86	-0.371563	3.01533e-06
Ccdc12	-0.434741	5.00927e-06
AI506816	0.224819	6.95922e-06
Edem2	0.462279	1.07402e-05
Fcgr2b	0.529116	1.21511e-05
mt-Atp6	-0.468414	1.56521e-05
Mxra8	0.310587	1.56521e-05
Glb1	-0.464316	1.91745e-05
Bst2	0.472228	2.94867e-05
Gadd45gip1	0.313946	2.96446e-05
Rpl34	-0.275906	2.96446e-05
H2aw	-0.283434	6.62949e-05
Rnf150	0.152373	7.03882e-05
Rpl29-ps5	0.118461	8.37776e-05
Ildr2	-0.332149	0.000101994
Lgi2	-0.389339	0.000131892
Cd59a	0.175982	0.000136347
Nav2	-0.345231	0.000182717
Rps11	0.220075	0.00019386
Ctsh	-0.325227	0.000282949
H2-Oa	0.349157	0.000339179
Rapsn	-0.289874	0.000369444
Gm48611	0.203481	0.000407046
Pcp4	0.218541	0.000410996
Scpep1	-0.386401	0.000419634
Acp5	-0.250455	0.000463105
Eif3j1	-0.343398	0.00085264
Apoe	-0.628972	0.000913819
Pon2	-0.372707	0.00099748
Ocel1	-0.258179	0.00103467
Gm15459	-0.125908	0.00104278
Slc2a5	-0.338515	0.00109409
Rps18	0.253381	0.00111688
Eif3j2	0.142281	0.00115562
mt-Nd3	0.476385	0.00117499
H2-T22	0.238695	0.00133653
H2-Q4	0.210577	0.00139549
Fabp5	-0.673235	0.00182439
Rgs16	-0.17474	0.00185686
Hpgd	0.424035	0.00203212
Kif1a	-0.203305	0.00203212
Cap1	-0.367622	0.00256272
Aass	0.0942279	0.00279747
Ttc28	-0.352339	0.00282136
Sdf2l1	0.386377	0.00285868
Arf5	-0.341444	0.00294236
Jaml	-0.123636	0.00373081
Cd72	0.216022	0.00437717
Lsp1	0.29899	0.00437717
Sash1	-0.169111	0.00512968
Gm47283	0.347414	0.0052627
Rpl27	-0.286074	0.0052627
Sgk1	-0.448223	0.00583216
Dhrs3	0.329099	0.00623574
Cox6a2	-0.492422	0.00660137
Gm6166	0.0906361	0.00784009
Ecscr	0.213642	0.00913666
Atp6v1g1	-0.24449	0.0103039
Rpl41	-0.182961	0.0105715
Gm6969	0.100653	0.0109273
Gm6394	0.139128	0.0109273
Tmem176a	-0.417758	0.0119814
Fam214a	-0.219999	0.0149504
Htatip2	-0.141515	0.0149504
Mir703	-0.282845	0.0149786
Wif1	-0.133505	0.0150867
Arl4c	0.346416	0.0169112
Rnaset2b	-0.300035	0.0169306
Cacna1a	-0.319678	0.0169927
Lsm6	0.272356	0.0169927
Rnaset2a	-0.311645	0.0180809
Ccl3	0.558068	0.0182174
Sem1	-0.310332	0.0190185
C1qb	-0.301801	0.0197211
Cyp4f18	0.0822558	0.0205013
Rpl23a	-0.219036	0.0205523
Ccnd1	0.264622	0.0207889
H2-T10	-0.0879053	0.0231217
Rai14	-0.16586	0.0231217
Bend7	0.0809349	0.0233341
Il4i1	0.372012	0.024219
Atp6v0d2	-0.251127	0.024219
Pgam1	-0.325276	0.024219
Mpc1	-0.2827	0.0244885
Selenom	0.302024	0.0250338
Tmem51	-0.163737	0.0271677
Slc38a9	-0.31266	0.0272107
C1qc	-0.24522	0.0284258
Itga6	-0.323455	0.0295291
Atp2c1	-0.306202	0.0303035
Fmn1	0.185569	0.0303035
Cited4	-0.175157	0.0324819
Apoc4	-0.339979	0.0329122
Qpct	-0.330084	0.0329122
Chek2	-0.138851	0.0329122
AC149090.1	0.297504	0.03322
Cxcr4	-0.200443	0.034572
Tcim	-0.220391	0.0375515
4930481A15Rik	-0.0799835	0.03787
BC023719	-0.0623815	0.0412118
Chst2	-0.330293	0.0412118
Cspg4	-0.152296	0.0414706
Cd37	-0.286002	0.0435706
Pmepa1	0.323837	0.0451841
H2az1	-0.270064	0.0462633
Cd74	0.482977	0.0464609
F2r	0.176689	0.0501835
Wdr83os	0.287868	0.0526387
Gm7324	-0.111852	0.0544799
Ccnd3	-0.240194	0.0544799
Mir6236	-0.295986	0.0544799
Slc11a1	0.313654	0.055441
Sqor	0.203697	0.0577074
Fabp3	-0.305351	0.0601493
Creb3l2	-0.26982	0.0619106
Mrpl22	-0.161574	0.0640653
Gstm5	0.266642	0.0698669
Lars2	-0.324562	0.0719242
Serpine2	-0.204357	0.0723188
Rbpms	0.120305	0.0723188
Slc35b2	0.23347	0.0754048
Rpl27a	0.175895	0.0754048
Cdk5rap1	-0.152818	0.0754667
Klrb1a	-0.130626	0.0754667
Sppl2b	-0.129137	0.0758072
Serpinb6a	-0.19777	0.0758072
Rps28	-0.182793	0.0797317
Lat2	0.297782	0.0798069
Gm42418	-0.419486	0.0798069
Fam167b	-0.250161	0.080965
Gm42602	0.0531589	0.080965
Ide	-0.169761	0.080965
Timm8b	-0.25441	0.087451
Dennd5b	-0.0663781	0.0899432
P3h4	0.147567	0.0948058
Bloc1s2	0.168923	0.0952349
Aplp2	-0.303678	0.098855
Klk8	0.253969	0.101393
Tmx1	-0.206058	0.103222
Dstn	-0.251104	0.10372
Slc7a2	-0.094827	0.10372
Laptm4a	-0.183488	0.104137
Fam32a	-0.232741	0.104714
Csnk2a3	0.092838	0.115717
Chchd2	-0.203361	0.115717
Ppib	0.17405	0.115717
Csnk2a1	-0.207891	0.116872
H2-T23	0.260746	0.118439
H2-Aa	0.23295	0.118439
Fam189a2	-0.140174	0.120984
Atp1b3	0.25166	0.120984
Gm15500	0.228165	0.120984
Hcar2	-0.216353	0.120984
Pde8b	0.204431	0.120984
Gm11808	-0.155924	0.121831
Fxyd6	0.120694	0.121831
Thg1l	0.0962522	0.123315
Adam33	-0.0705592	0.126281
Arap2	-0.246709	0.126281
Tnfrsf11b	-0.110499	0.126281
Adck1	-0.120609	0.127449
Siglecf	0.279718	0.12933
Pdgfrl	-0.0621752	0.130241
Tecr	-0.248122	0.130241
Angptl7	0.113513	0.13847
Lama3	-0.103297	0.141211
Borcs8	-0.19864	0.142428
Dnajc21	0.163678	0.142428
H2aj	-0.259941	0.14294
Serp1	-0.261885	0.154054
Slc35f6	-0.213221	0.158015
H2bu2	-0.043082	0.159645
CAAA01118383.1	-0.202397	0.159645
Arhgap31	0.202213	0.159651
Mfhas1	0.206595	0.160982
Itgb2	0.272062	0.172591
Cebpzos	-0.248266	0.173336
Pde3b	-0.262076	0.176094
Fbh1	-0.152614	0.179059
Raf1	-0.200232	0.179389
Plod1	-0.21216	0.181677
Stab1	0.162392	0.183546
Rp9	0.239191	0.191743
Itgax	-0.336012	0.196919
Prpf31	0.146692	0.204612
Ptpra	0.227676	0.207395
Zfp697	-0.19242	0.207395
Rps2	0.162498	0.207395
Gorasp2	-0.183317	0.207395
Ggh	0.254705	0.208527
Rassf4	-0.207359	0.210852
Hectd2	-0.118484	0.21401
Xdh	-0.0850479	0.216063
Rftn1	-0.201972	0.216464
Slc9a9	-0.225002	0.22343
Pacsin1	-0.221488	0.22343
Rpl36al	-0.233916	0.224884
Capg	0.304104	0.233122
Gyg	-0.244764	0.236144
Fat3	-0.183602	0.236761
Maea	-0.158727	0.236761
Fxyd5	-0.337818	0.236761
Mgst1	-0.0734167	0.237986
mt-Nd1	0.20596	0.241356
Rrp1b	0.134037	0.241769
Rubcnl	-0.0751072	0.244974
Adal	0.0757297	0.244974
Cd34	0.230351	0.246364
Runx3	-0.0810167	0.246364
Actb	0.202126	0.248354
Npnt	-0.193254	0.24908
Osbpl9	-0.18886	0.24908
Cnst	0.0760869	0.24908
Fyn	0.14635	0.24908
Tmem176b	-0.279075	0.24908
Tbcb	-0.217858	0.24908
Igf1	-0.372545	0.24908
Mri1	0.090585	0.250413
Arl8a	0.217726	0.251391
Jkamp	0.204058	0.252237
Zrsr1	0.113574	0.256382
Rpl37rt	-0.184283	0.259026
Bod1	-0.112331	0.259026
Mtus2	-0.0974287	0.261194
Rpl13a	-0.220513	0.262244
Msh5	-0.0892523	0.262244
Zfp984	-0.0826655	0.267507
Procr	0.14792	0.268582
Adat1	0.0571977	0.270324
C1qa	0.196702	0.270324
Ifngr2	0.226327	0.271775
Atp5g2	0.114963	0.271775
Zfp605	-0.0521134	0.271775
Gm15545	0.0708631	0.271775
H2-Ab1	0.268503	0.27198
Smap2	0.213924	0.275238
Atpif1	0.231955	0.275238
Cc2d1b	-0.128294	0.275238
Gm13212	0.081055	0.275238
Timp2	-0.204728	0.279698
Rap2a	-0.223367	0.285219
Rpl11	-0.12947	0.295351
Gm2a	0.218601	0.297341
Bcl2a1a	0.200852	0.297341
Jph3	0.0486411	0.298247
Tgfb1	0.240035	0.300801
Stx4a	-0.194838	0.300801
Hist1h2al	0.0414049	0.300801
Ubxn4	0.219971	0.303512
Rpl21-ps8	0.135342	0.30569
H2-K2	0.0810239	0.30569
Entpd1	-0.24152	0.311791
Gas6	0.262183	0.311796
Il18bp	-0.121586	0.313288
Slco2b1	-0.233984	0.313288
Rab32	-0.158526	0.313288
Nkap	-0.162115	0.313288
Tpd52	-0.21936	0.315266
Colgalt1	0.226236	0.315814
Gm17092	-0.0520469	0.315814
Pfdn5	-0.170202	0.319113
Dkk2	-0.273893	0.319113
Clec1b	0.0763636	0.319795
Pole3	-0.134125	0.321194
Clk3	-0.122279	0.326457
Mrpl46	-0.120992	0.326457
Atox1	0.21156	0.326457
Rpl21	0.143317	0.326457
Gm44511	-0.0445736	0.327446
Mxra7	0.0912142	0.327503
Snrnp27	0.200821	0.327503
Hsd17b11	-0.21195	0.332849
Atp5pb	-0.210737	0.339492
Ddx23	-0.136653	0.342122
Iqsec1	-0.139879	0.350706
Clec1a	0.0715621	0.354466
Lrba	0.143955	0.354466
Cadm1	-0.227688	0.354466
Kynu	-0.100219	0.354466
Snhg3	0.127419	0.354466
Crtap	0.16139	0.365675
Gm8189	0.0481583	0.365675
Pfn1	0.201472	0.367931
Tomm34	-0.172679	0.37802
Mtrf1	0.082881	0.389225
Tmem175	-0.140576	0.389367
Dazap1	0.140948	0.389367
Colec12	-0.156402	0.389367
Iars	0.129933	0.389864
Ccdc122	-0.0981884	0.391001
Tmem242	-0.134844	0.392385
Rnasel	-0.0877215	0.394402
Map3k1	-0.202901	0.39895
Prpf19	-0.152519	0.399541
Atp10d	-0.081612	0.403465
Nek9	-0.119763	0.406095
Ints10	-0.123364	0.406095
Lpcat2	0.239051	0.406095
Cse1l	-0.12146	0.409408
Cpox	0.115352	0.410302
Ebp	-0.198808	0.411408
6820402A03Rik	-0.0624411	0.411408
Nosip	0.149395	0.411408
Clec11a	0.0385026	0.417304
Tmem63a	0.145537	0.417928
Thoc5	0.104904	0.420965
Ndufb9	-0.206331	0.424714
Ftsj3	0.135077	0.424714
mt-Rnr1	-0.433436	0.424714
Tmcc3	-0.210362	0.424714
Ube2i	-0.196911	0.424714
Ccl12	0.144857	0.425347
Ndufb7	-0.195618	0.429903
Gm10369	0.052469	0.432409
Uqcrq	0.199719	0.433583
Wdr7	-0.100769	0.43887
Fam160b2	-0.0881959	0.43887
Ccng2	-0.181018	0.439371
Ctsw	0.0531244	0.439371
Ndufab1	-0.18755	0.440226
H2-T24	0.0539452	0.445518
Fubp1	0.20787	0.446127
Pop4	-0.0933272	0.449151
E230001N04Rik	0.0808078	0.450148
Vps29	-0.205219	0.454314
Clta	-0.16976	0.454314
Polr2g	-0.192526	0.454314
Tigar	-0.122715	0.454314
2410006H16Rik	-0.257249	0.454314
Eml2	-0.0743666	0.454314
Cep162	-0.108946	0.454314
Stk39	0.0396675	0.454314
Galnt3	-0.105884	0.454314
Sulf2	0.172829	0.455102
Rapgef5	0.136909	0.458981
Ldlrad4	-0.145889	0.458981
Mpp6	0.170201	0.458981
Pak6	0.0262664	0.461333
Gm6477	0.0423775	0.461333
Csf1r	0.155005	0.462183
2410002F23Rik	0.103108	0.464925
Borcs7	-0.159891	0.46629
Ada	0.0337361	0.46629
Hypk	-0.170697	0.469023
Ptprc	0.204775	0.472504
Telo2	0.11355	0.477324
Tuba1b	-0.22107	0.479671
Kdm1a	-0.142297	0.479801
Mrpl38	0.141847	0.479801
Stmn1	0.140258	0.484317
Ctsb	-0.14628	0.489654
Slc37a2	0.201014	0.489654
Nup214	-0.134428	0.491695
Rars	-0.137988	0.492827
Gm9949	0.0297387	0.492827
Rpl35	0.138487	0.492827
Ptpre	-0.217918	0.496899
Sv2b	0.026144	0.499548
Trappc8	0.138499	0.500039
Gas7	-0.138231	0.501923
Gm36988	0.0305583	0.509269
Setd4	0.0475278	0.509269
Ltc4s	0.29802	0.514501
Cd200r4	-0.214449	0.51631
Polr2m	-0.16052	0.518001
Rps19	-0.125754	0.518001
Nsmce3	-0.174445	0.518001
Ppp1r11	-0.188247	0.519255
Tomm22	-0.185658	0.519255
Nr2f6	-0.12668	0.519255
Gm5431	0.0671032	0.519255
Adgrg5	-0.0753025	0.519255
Ctnnb1	-0.222007	0.519255
Gpat2	-0.0312045	0.523464
Shisa5	0.218925	0.523464
Cxcl14	-0.169503	0.523464
Gm5380	0.0313433	0.523786
Gm42986	-0.0537537	0.523786
Slamf9	0.223327	0.523786
Gm28187	0.0589742	0.523786
Mlph	-0.143384	0.523786
Hspb3	0.0946459	0.524547
Gm14303	-0.183594	0.531115
Rsph9	0.0432143	0.53402
Gm49797	-0.05877	0.53402
Marveld1	-0.0707733	0.535536
Bex3	0.168697	0.538532
Slc38a6	-0.154471	0.538532
Vcpkmt	0.074525	0.547704
Itga9	0.0581374	0.549507
Whrn	0.129791	0.549507
Nme4	0.0748588	0.551128
Psmb1	-0.188598	0.556472
Cdk2ap1	-0.17616	0.556472
Gm16124	-0.0509439	0.556472
H60b	0.021851	0.556472
Arpc5l	-0.189537	0.556472
Pde4d	-0.0588149	0.559673
Wrnip1	0.0830692	0.559673
Commd1	-0.172549	0.559673
Cacna1d	-0.18191	0.559673
Gm1966	-0.151066	0.559673
Cmtm6	0.198545	0.559673
Clcf1	0.0644657	0.564017
Crybb3	-0.0548759	0.565939
Slc45a4	0.142288	0.56648
Rfx1	-0.0665373	0.56648
Gm3488	0.0423715	0.56648
Sp100	0.104558	0.57084
Nploc4	-0.0994989	0.57084
Plin2	-0.224926	0.570855
Ccrl2	0.142444	0.575258
Tln2	-0.160415	0.576137
Virma	-0.126876	0.576923
Nudt7	0.0667267	0.581517
Arhgap30	0.1836	0.582974
Cx3cr1	-0.161671	0.582974
Szrd1	0.143349	0.58448
Arg2	0.0528896	0.584674
Gm43379	-0.0544363	0.587298
Rab7b	0.23753	0.587298
Gm17251	-0.0536738	0.587423
Fam111a	0.169868	0.587423
Gm42603	0.060353	0.587423
Lpcat1	0.198372	0.587423
Itpr2	0.178843	0.589019
Slc6a16	0.0902363	0.589019
Gm37893	0.0706998	0.592325
Tmem159	-0.170588	0.593736
Gm7299	-0.033718	0.598858
Fam162a	-0.171727	0.599809
Mylip	-0.205211	0.603278
Ms4a6c	-0.19953	0.603278
Rtn4	-0.190652	0.603278
Ppil4	-0.129701	0.604707
Gm47087	-0.114625	0.604775
Ankrd37	-0.0857092	0.604775
Casc4	0.0826078	0.606059
Spata1	0.0824176	0.608917
Lactb	-0.150834	0.608917
Zfp113	0.0861022	0.608917
Hectd2os	-0.063783	0.608917
Cd9	0.13475	0.610717
Nlrc3	-0.0794724	0.610717
Thrsp	-0.169949	0.613693
Egln3	-0.135558	0.613693
Ndufa7	0.18956	0.613693
Ralgapa2	-0.109151	0.613693
Trpm4	-0.079631	0.613693
Atp5md	-0.193801	0.619369
Clic1	0.16155	0.619643
H2-Ke6	0.0894295	0.628487
6720427I07Rik	-0.0777893	0.630227
Ugp2	-0.144831	0.630227
Gys1	-0.0774504	0.630492
Zfand5	-0.176663	0.631607
Gm10499	-0.0341333	0.631786
Gm37019	0.0233895	0.631786
Tmem223	-0.16235	0.631786
Gm37975	0.0226277	0.636217
H2bc4	-0.204503	0.638273
Apobec3	-0.151312	0.638633
Cryab	-0.0931806	0.638633
Olfml2b	0.0390318	0.641876
Zbtb10	0.0597014	0.642622
Snx32	-0.0940154	0.642622
Tpi1	-0.214659	0.644436
Ing2	-0.092351	0.644534
C920006O11Rik	-0.0419988	0.644534
Zfp160	-0.0898479	0.645136
Ndufa3	-0.179583	0.645886
Rps27rt	-0.166599	0.645886
Elmod2	0.126272	0.645886
Gm20634	-0.0666223	0.645886
Uhrf1bp1	-0.0991567	0.645886
Adarb1	-0.164263	0.647977
Gm4631	-0.051441	0.648274
Cd83	-0.212729	0.648274
Ell2	-0.0843506	0.653381
Zfp991	-0.0413482	0.654463
Bcl2	0.166522	0.654594
Ache	-0.100952	0.654594
Ss18l2	-0.108406	0.654594
Pnrc1	-0.188278	0.654594
Rin2	0.189387	0.654594
Ivns1abp	-0.197229	0.654594
5830417I10Rik	-0.0306539	0.655712
Med22	-0.117684	0.655712
Atp13a2	0.172717	0.656005
Cox6c	-0.157047	0.659181
Mpeg1	0.165307	0.662448
Phykpl	0.0743449	0.66493
Mog	-0.0433833	0.666667
9130019O22Rik	0.0399348	0.668472
Vcp-rs	-0.0373858	0.672917
Plp1	-0.14921	0.681317
Fcer1g	0.112986	0.681679
Mrpl33	-0.185241	0.685259
Bambi	-0.150899	0.685259
Oxnad1	-0.052581	0.686557
CT010467.1	-0.259055	0.686557
Pik3ap1	-0.149348	0.688804
Arpc4	-0.183068	0.688804
Aurkaip1	-0.169142	0.688804
Atp5mpl	-0.186801	0.688804
Plaat3	0.110625	0.690654
Sorl1	0.113493	0.690654
Dynll2	-0.166203	0.694135
Tm9sf4	-0.155409	0.69752
Fcgr3	0.141717	0.698066
Ogfod1	-0.0764918	0.699124
Arpc3	-0.135292	0.700643
Ascc1	-0.129076	0.704029
Cox7b	-0.173893	0.706838
Rnaseh2b	-0.118373	0.707715
Jam2	0.163509	0.707715
Irf5	-0.180908	0.707715
Acat2	0.0517587	0.70966
Lsm4	0.169324	0.711872
Zfp467	-0.130349	0.712679
Ctsa	0.139014	0.712679
Eif4a1	0.178607	0.712679
Mdfic	-0.114752	0.712679
C130089K02Rik	0.167485	0.712679
Pld3	-0.192362	0.712679
1190007I07Rik	0.101962	0.712679
Trpm2	0.11758	0.712679
Atf1	-0.12907	0.712679
Cxcl13	-0.025683	0.712679
Slc2a6	-0.0950591	0.712679
Ncf4	0.151898	0.712679
Mfsd7a	-0.0611165	0.712679
Ankrd10	0.128782	0.712679
Pex6	0.104527	0.712679
Cyp27a1	-0.0860333	0.712679
Capn3	-0.168644	0.714635
Bcl11a	0.0617625	0.717483
Ndst1	-0.112604	0.717483
Rpl3	-0.128548	0.717483
Dvl3	-0.0815318	0.717483
Orc3	-0.0922232	0.717483
Oip5os1	-0.164166	0.717911
Trmt1	0.136767	0.717911
Usp32	0.0768187	0.717911
3110056K07Rik	0.0880854	0.717911
Gm43378	0.0882939	0.720157
Hmga1	0.0562901	0.720952
Fubp3	-0.118043	0.722861
Gm16259	-0.0362219	0.722861
Clec5a	0.160184	0.722861
Zfp362	0.0715589	0.722861
Agap1	0.121018	0.723319
Ptpro	-0.14571	0.723319
Gm43775	0.0780582	0.723319
Dad1	-0.159445	0.726536
Liph	0.0771268	0.726536
Lefty1	0.0813777	0.729227
Erp29	-0.128532	0.733432
Prpf39	-0.129262	0.733706
Ccl9	0.203211	0.733904
Rps8	0.102047	0.733904
Slc9a1	-0.102274	0.7347
Tspan4	-0.171955	0.7347
Abi1	-0.169446	0.736448
Cbr1	0.135104	0.747518
Dbi	-0.192345	0.750056
Ndufs5	-0.163516	0.751053
Vps39	0.104262	0.752952
Usp40	-0.107323	0.752952
Mau2	-0.139671	0.762126
Frs3	-0.0346786	0.764909
Gm15644	0.0404567	0.764909
Gm7480	0.0202124	0.767544
Ttc3	-0.170801	0.767544
Pamr1	0.0185569	0.770906
Zfp638	-0.167582	0.770906
Adgre5	-0.0326043	0.771626
Cers4	0.0570572	0.771681
Snrnp48	-0.153566	0.771681
Psme2b	-0.094557	0.771681
Nrap	-0.0422894	0.771681
Camk1	-0.161402	0.771681
Apobec1	-0.181493	0.771681
Zzz3	-0.117557	0.771681
Igsf8	-0.188918	0.771681
Gm7497	-0.0313612	0.771681
Zfp433	0.0205098	0.771681
Rnf19a	-0.0705181	0.771681
Spryd7	-0.100503	0.771681
H3f3b	-0.155723	0.771681
Gab1	-0.0829219	0.771681
Lrrc9	0.0338211	0.771681
Fth1	0.117995	0.771681
Gm42780	0.0256272	0.777675
Galnt12	0.099065	0.777978
Spa17	0.030625	0.777978
D7Ertd128e	0.0283145	0.777978
Gm5854	0.0436031	0.777978
Gpatch2l	0.0739072	0.777978
Clba1	0.0433344	0.77978
Rpp25l	-0.119082	0.781178
Myo1c	0.0914045	0.782065
Otud7b	0.104148	0.78296
Fgl2	0.105935	0.783541
Hdlbp	-0.176239	0.783541
Gm38071	0.10255	0.784106
Wipf3	-0.063339	0.784106
Ccdc166	-0.0410275	0.786333
Dis3	0.0729671	0.788904
Ddost	0.170918	0.788904
Arhgap29	0.0451561	0.788904
H2-Eb1	0.113299	0.79296
Aldh1b1	-0.0308603	0.79296
Mrfap1	-0.147595	0.793046
Mob3b	-0.0368165	0.793664
Ei24	0.131151	0.796864
6530437J22Rik	0.0221308	0.798864
Antxr2	0.0524756	0.802326
Gpr137c	-0.0996527	0.802326
Gm45844	0.0257876	0.802326
Mmachc	0.0483317	0.802326
Haus8	0.0937388	0.802326
Gse1	-0.112909	0.802326
9630010A21Rik	0.0647626	0.802326
Mospd2	-0.136857	0.802326
Gm49249	0.0335125	0.802326
Syngr1	-0.142161	0.802326
Tshz1	-0.0662493	0.802326
Tbc1d4	-0.11911	0.802326
Calu	-0.158594	0.802326
Ddhd1	-0.114535	0.804578
Rps2-ps10	-0.0902963	0.814238
Dctd	0.0544291	0.818722
Tspan32	0.0666641	0.820501
3830403N18Rik	-0.0865616	0.820501
Mthfsl	-0.139793	0.820501
Hps1	-0.0961482	0.822238
Tprgl	-0.159851	0.823522
Gm14295	-0.0402927	0.823522
Gm21860	0.0308813	0.823522
Rn7sk	-0.096877	0.824092
Gm28586	0.0195977	0.824092
Arsb	0.167472	0.824092
Zfp867	-0.0363886	0.824092
Gm13394	-0.0244773	0.824092
Ifi204	0.0713194	0.824092
Gm6598	-0.0342965	0.824092
Mctp1	-0.0757335	0.824092
Ugt8a	-0.0260393	0.824092
Gm49902	0.0203619	0.834103
Ank	0.220521	0.836487
Gm19327	-0.0404208	0.838023
Gm3252	0.0311994	0.838023
Ccdc32	0.0890158	0.838023
Rasl11a	-0.0551578	0.838023
Tubgcp5	-0.150215	0.838023
Nmt1	-0.170043	0.838023
Armc10	0.0894192	0.838023
Hvcn1	0.169344	0.838023
Grcc10	0.157823	0.838023
Zfpm1	0.119524	0.838023
BC052040	0.0413061	0.838023
1700030C10Rik	0.0247504	0.838023
Gm42672	0.0206838	0.838023
Gm12366	0.0157557	0.838023
Vipr1	0.031755	0.838023
Ndufaf5	0.0444991	0.838023
Gm32849	-0.074186	0.838023
Ppp1r26	-0.0236848	0.838023
Egln1	-0.1498	0.838023
Paqr7	-0.126687	0.838023
Fam43a	-0.0428735	0.8404
Cox4i2	0.0179777	0.841842
Eps15l1	0.0922888	0.848004
Gapdh	0.141638	0.848004
Fkbp5	-0.142888	0.848004
Itpkb	-0.163784	0.848004
Rapgef6	-0.15889	0.848004
Gm7730	0.0261662	0.848004
Gdf9	-0.0208651	0.848004
Gm7666	0.0215385	0.848004
Pde4a	0.0695229	0.848004
Tmem245	-0.155422	0.848004
9130401M01Rik	-0.1105	0.848004
Ndufs2	-0.163712	0.848004
Gorab	-0.0462929	0.848004
Cox6b1	-0.146241	0.848004
Fcgrt	0.151612	0.848004
Nudt14	-0.0911081	0.848004
Riok2	0.0832023	0.848004
Hipk1	-0.138212	0.848004
2610507I01Rik	-0.0370771	0.848004
E130102H24Rik	-0.0815715	0.848004
Acadl	-0.135719	0.848004
Bin2	-0.178523	0.848004
Map3k5	0.0749824	0.848004
Mcoln3	-0.0386468	0.848004
Mbtps2	-0.113244	0.848004
Itgb1bp1	-0.116527	0.848004
Gm43200	-0.0563355	0.848004
Mical3	0.0708318	0.848004
Rab5if	-0.159537	0.848004
Gm16192	0.0184139	0.848004
Ghr	-0.0484451	0.848004
Mcl1	-0.169683	0.848004
Sptan1	0.0984709	0.848004
Fbxo6	0.106025	0.848004
mt-Atp8	-0.194895	0.848004
Rpl36-ps2	-0.0586019	0.848004
Gm45223	0.126578	0.848004
Arl2	0.126953	0.848004
Zkscan2	-0.0489307	0.848004
Pla2g15	-0.172897	0.848004
Bnip3	-0.158788	0.848004
Cd28	-0.061371	0.848004
Tspan3	0.162147	0.848004
Heatr5a	-0.117918	0.848004
Slc25a30	-0.0906736	0.848004
Wdfy1	0.120777	0.848004
Arhgef40	-0.113112	0.848004
Nfu1	-0.116587	0.848004
Spg20	-0.117071	0.848004
Galc	-0.154223	0.848004
Carns1	0.0249009	0.848004
Alg11	-0.0794042	0.848004
Rrp36	-0.0904015	0.848004
Crip1	-0.198145	0.848004
Gm9493	-0.027684	0.848004
Ctss	-0.0998711	0.848004
Psmd8	-0.154523	0.848004
Senp7	-0.106343	0.848004
Fgr	0.110583	0.848004
Ifrd2	0.0514759	0.848004
Cdc37	0.159242	0.848004
Gm47260	-0.0278869	0.848004
Kcnk9	-0.12779	0.848004
Prelid2	-0.105213	0.848004
Mfap1b	-0.0967052	0.848004
Adat2	0.0478329	0.848004
Sesn2	-0.051413	0.848004
Lrrc1	-0.0414138	0.848004
Pgls	0.154758	0.848004
Ago1	-0.105497	0.848004
Gm37106	-0.0320524	0.848004
Tmem79	-0.0225562	0.848004
Atp6v1f	-0.155053	0.848004
Zfas1	-0.190454	0.848004
Trmt11	0.0626549	0.848004
Ly6c1	-0.0315072	0.848004
Gm7287	0.0291933	0.848004
Gm19605	0.0230822	0.848004
Nfatc2	0.0865798	0.848004
Cd63	-0.14755	0.848004
Tgif2	0.034771	0.848004
Gm3667	0.0284225	0.848004
Map3k4	0.109059	0.848004
Prkag2	-0.0525275	0.848004
Bhlhe41	-0.1862	0.848004
2310034O05Rik	0.0337064	0.848004
Stk26	0.0465981	0.848004
Anp32a	-0.162842	0.848004
Gm31108	-0.0387858	0.848004
2900089D17Rik	0.0667194	0.848004
Gal3st4	-0.0364111	0.848004
Kif21a	-0.0330091	0.848004
Utp14b	-0.0319395	0.848004
Commd9	0.124571	0.848004
Fam222b	-0.0695561	0.848004
Lcmt2	-0.0580344	0.848004
Dhrs13	0.0199435	0.848004
Ccdc107	0.143265	0.848004
Csf3r	-0.164296	0.848004
Gpr65	-0.176223	0.848004
Gpr157	-0.104331	0.848004
Dynlrb1	-0.156101	0.848004
Fem1al	-0.0194581	0.848004
Ankra2	-0.117945	0.848004
Setd3	0.149109	0.848004
Aldoa	-0.164619	0.848004
Aamdc	-0.102811	0.848004
Myadml2	0.0395566	0.848004
Klhdc10	-0.0784965	0.848004
Acbd6	-0.137558	0.848004
Rad50	0.118538	0.848004
Tubb2a	0.151933	0.848004
1700017B05Rik	-0.137621	0.848004
Bco2	0.0619202	0.848004
9430053O09Rik	0.0276536	0.848004
E530011L22Rik	0.0508982	0.848004
Flt1	-0.179091	0.848004
Dnajc17	-0.0576801	0.848004
Adamts6	-0.0357261	0.848004
Brd2	-0.146676	0.848004
Gm44041	-0.020941	0.848004
Rpl13-ps6	-0.0247233	0.848004
Trip6	0.037653	0.848004
Gm5644	0.0314157	0.848004
Pcbd1	0.0395711	0.848004
Mex3b	-0.0373809	0.848004
Ccl4	0.248574	0.848004
Actg1	0.186875	0.848004
Gm11604	-0.023351	0.848004
Slc7a5	0.0370166	0.848004
Ccdc80	-0.0575144	0.848004
Nrros	0.150996	0.848004
Mocs1	0.0570707	0.848004
Smyd5	0.0675999	0.848004
Rell2	-0.0192131	0.848004
Vsir	-0.133794	0.848004
Il27ra	0.0372917	0.848004
Acp6	-0.0698364	0.848004
Brix1	0.0919708	0.848004
Nup37	0.0534536	0.848004
Ahcyl1	0.128197	0.848004
Lsm12	-0.1317	0.848004
Agpat1	0.093067	0.848004
Jag2	0.0743734	0.848004
Stradb	0.103507	0.848004
Emp3	0.108542	0.848004
Txndc17	-0.157326	0.848004
Gm37879	0.0397046	0.848004
Spdl1	0.0242293	0.848004
Copb1	-0.145928	0.848004
Nmt2	-0.0767361	0.848004
Ubl7	0.0846364	0.848004
Siglec1	-0.0310425	0.848004
Slc46a3	-0.102119	0.848004
Nme2	0.0508104	0.848004
Gm33869	0.0333072	0.848004
Ap5z1	-0.0737554	0.848004
Lcp1	-0.171641	0.848004
Fam171a1	-0.0379157	0.848004
Selenok	-0.137492	0.848004
Stox2	-0.0544686	0.848004
Wdr43	-0.122363	0.848004
Map3k14	-0.0802204	0.848004
Pomp	-0.151751	0.848004
Gm12743	-0.0220318	0.848004
Rab26	0.0120077	0.848004
Gm5834	0.0173007	0.848004
Ribc1	-0.0180513	0.848004
Zdhhc3	0.105028	0.848004
Ehd1	-0.0181987	0.848004
Noc4l	0.0704268	0.848004
Ankrd55	-0.0384648	0.848004
2410003L11Rik	-0.0183845	0.848004
Ndfip1	-0.152517	0.848004
Egfl7	-0.0589816	0.848004
Bbs4	0.0502878	0.848004
Capzb	-0.159104	0.848004
Ass1	0.0361798	0.848004
Eno2	-0.0453865	0.848004
Cyren	-0.0732875	0.848004
Prox2	0.0323771	0.848004
Ranbp2	-0.133647	0.848004
Plxdc1	-0.137957	0.848004
Frat1	0.0347485	0.848004
Pak2	0.161027	0.848004
Slc7a8	0.140509	0.848004
Dnaaf4	0.0245106	0.848004
Mfap3l	-0.0436259	0.848004
Galk2	-0.122924	0.848004
Gm3448	-0.0534248	0.848004
Syt11	-0.109562	0.848004
Tab3	-0.0496874	0.848004
Lamtor2	-0.147015	0.848004
Gm11478	-0.156339	0.848004
Aif1	-0.140902	0.848004
Atp5h	-0.138235	0.848004
Pigf	0.0834842	0.848004
Riok3	-0.128392	0.848004
Pros1	0.156305	0.848004
Mlycd	-0.0829978	0.848004
Scarb1	-0.123199	0.848004
Rps11-ps2	0.0807947	0.848004
4732491K20Rik	-0.0315354	0.848004
I830077J02Rik	0.0923303	0.848004
Kmt5a	0.118597	0.848004
Pabpc4	0.0852073	0.848004
Galns	-0.11995	0.848004
Clpp	-0.103338	0.848004
Rnf2	-0.104906	0.848004
Dhrs11	0.0434976	0.848004
D130062J10Rik	-0.0364689	0.848004
Gm38340	0.0250849	0.848004
Yipf7	-0.0447104	0.848004
Ndrg4	-0.023914	0.848004
Taok1	0.136217	0.848004
Bicra	-0.0626723	0.848004
Slfn5	0.0726769	0.848004
Marcksl1	-0.0878259	0.848004
5430434F05Rik	0.0655145	0.848004
Vps37a	-0.137096	0.848004
Cbx3	-0.144183	0.848004
Fut8	0.0806294	0.848004
Pagr1a	-0.0269271	0.848004
E330034L11Rik	0.0385818	0.848004
Guk1	0.12403	0.848004
Rps5	0.100261	0.848004
Gm38009	0.0143964	0.848004
Gm6274	0.0526303	0.848004
Pdcd6	-0.138428	0.848004
Exosc4	-0.100564	0.848004
Olfr259	0.0190053	0.848004
Pds5a	0.118198	0.848004
E2f1	0.0462307	0.848004
Padi2	-0.103577	0.848004
Cep97	0.0621053	0.848004
Zfp326	-0.11585	0.848004
Abca7	-0.0723502	0.848004
Akap5	0.108045	0.848004
Tmem123	0.12618	0.848004
Gm48374	0.0164667	0.848004
Iffo1	0.141596	0.848004
Gm15503	-0.0896635	0.848004
Ptp4a2	0.153547	0.848004
2010320M18Rik	-0.0720429	0.848004
Gm2011	-0.0344085	0.848004
Isyna1	-0.140085	0.848004
BC031181	-0.145599	0.848004
Eno1b	-0.0473293	0.848004
Srgap2	0.15919	0.848004
Nrp2	-0.145688	0.848004
Gm43305	0.0652428	0.848004
Fcgr1	-0.155823	0.848004
Krt10	-0.04494	0.848004
Rsl1d1	0.136682	0.848004
Foxj3	-0.0876286	0.848004
Orc5	0.054923	0.848004
Ppt1	-0.138007	0.848004
Gm6225	-0.0279877	0.848004
Cmip	0.117902	0.848004
Atg4c	-0.0599311	0.848004
Gm16754	-0.0261791	0.848004
Txnl4b	-0.0396942	0.848004
C1rl	0.0158048	0.848004
Nfil3	-0.0796804	0.848004
Usp16	0.114853	0.848004
Mbp	-0.121666	0.848004
Cdk4	0.136283	0.848004
Gm8624	-0.0992007	0.848004
Hcn2	0.0435553	0.848004
Snx15	-0.0822591	0.848004
AA914427	-0.0238313	0.848004
Vwa1	-0.0295329	0.848004
Plppr4	0.0361945	0.848004
Tmem51os1	-0.024676	0.848004
Pcx	-0.0372329	0.848004
Prps2	-0.105941	0.848004
Ppp1cc	0.123366	0.848004
2810006K23Rik	-0.0784079	0.848004
Gstp2	0.0151697	0.848004
Rps7	-0.0991924	0.848004
Wdr35	0.0533612	0.848004
Cd320	-0.096307	0.848004
Acaa1a	-0.125404	0.848004
Ankrd29	-0.0280855	0.848004
Maco1	-0.0996585	0.848004
AC160336.1	-0.160915	0.848004
Rap2b	-0.161139	0.848004
Hdac9	-0.0989056	0.848004
Gm26632	0.0188698	0.848004
Slc25a3	-0.136204	0.848004
Chmp3	-0.141904	0.848004
Rragc	-0.143676	0.848004
Zfp811	-0.0349787	0.848004
Zfp655	-0.0750485	0.848004
Arhgap27os2	-0.0497917	0.848004
Idh1	-0.104297	0.848004
Cdca7	0.0576025	0.848004
Rpl36a	-0.108388	0.848004
Gm42967	0.0267392	0.848004
Fahd1	-0.067298	0.848004
Cdkn2aipnl	-0.089378	0.848004
Surf1	-0.116933	0.848004
Sptssa	-0.15452	0.848004
Hmga1b	-0.0336649	0.848004
Rrm2b	-0.0764576	0.848004
Igfbp5	-0.0526918	0.848004
Ogfrl1	0.153502	0.848004
Tmem39b	0.060736	0.848004
Afdn	-0.0765354	0.848004
Tctn3	0.0595875	0.848004
Clp1	-0.0643361	0.848004
H2-Q6	0.0598358	0.848004
Cog3	-0.0509861	0.848004
Gm47469	-0.0479804	0.848004
Cul4b	0.0623909	0.848004
Ncoa1	0.0805898	0.848004
Snrpc	-0.127684	0.848004
Selenoh	-0.125518	0.848004
Esd	-0.146776	0.848004
Cebpd	0.089811	0.848004
Tcirg1	-0.149806	0.848004
mt-Tc	-0.0270314	0.848004
Copb2	-0.133147	0.848004
4833445I07Rik	-0.0488155	0.848004
Gm12508	0.0152839	0.848004
Syt3	-0.0231776	0.848004
Gm15920	-0.103899	0.848004
Trim30b	0.030143	0.848004
Cdk18	0.0360596	0.848004
Plin3	0.0789921	0.848004
Gm12185	-0.0217729	0.848004
Plekho2	-0.0644309	0.848004
Gm43133	0.036513	0.848004
Zfc3h1	-0.0985138	0.848004
Rnf123	0.0526757	0.848004
Hspa8	0.118554	0.848004
Pmf1	0.0523885	0.848004
Nolc1	0.103901	0.848004
Spag7	-0.12798	0.848004
Rpl17-ps4	-0.0158748	0.848004
C1ra	0.0155782	0.848004
Hibadh	-0.109946	0.848004
Ccnq	0.108635	0.848004
Snx17	-0.139062	0.848004
N4bp2l2	-0.134396	0.848004
Serpine1	-0.0782662	0.848004
Slc16a1	0.0878814	0.848004
Papolg	-0.0491196	0.848004
Ubiad1	0.0395722	0.848004
A230107N01Rik	0.0209214	0.848004
Cend1	0.0161856	0.848004
Sgcb	0.0944979	0.848004
Katnal1	-0.0536767	0.848004
Gm15427	0.0887102	0.848004
Btla	0.027015	0.848004
Il15	0.0664009	0.848004
Sp4	-0.0659598	0.848004
Tpt1-ps3	0.0988112	0.848004
Npc2	-0.0980817	0.848004
Phf11a	-0.0203593	0.848004
Rlf	-0.111671	0.848004
St3gal3	0.0636763	0.848004
Dnph1	0.031758	0.848004
Msto1	0.0540979	0.848004
Zfp933	0.0489459	0.848004
Rom1	-0.0356419	0.848004
Herc3	0.0294584	0.848004
Nedd9	-0.0397764	0.848004
Csnk1a1	0.147305	0.848004
Klrb1b	-0.109535	0.848004
Dcaf11	-0.0914129	0.848004
Tbc1d24	-0.0683888	0.848004
Dnajc10	0.103236	0.848004
mt-Rnr2	-0.262374	0.848004
Zmym6	0.0635238	0.848004
Rpl10a-ps1	0.125272	0.848004
Kif2a	-0.0892973	0.848004
Hcls1	-0.152682	0.848004
6330418K02Rik	0.0751739	0.848004
1700037C18Rik	-0.0707531	0.848004
Tbc1d2b	-0.0593311	0.848004
Ssr3	-0.137332	0.848004
Pafah1b3	-0.13345	0.848004
Lhfpl2	-0.158094	0.848004
Suclg1	-0.127052	0.848004
Dnm2	-0.13206	0.848004
Triobp	0.0694049	0.848004
Nans	-0.107214	0.848004
Gm10335	-0.0176103	0.848004
B4galt6	0.0939402	0.848004
Gm16835	-0.0168911	0.848004
2610507B11Rik	-0.117695	0.848004
Irf2bpl	-0.118558	0.848004
Hint2	-0.125795	0.848004
Eif4g2	-0.15401	0.848004
4930517O19Rik	-0.0269644	0.848004
Tmem254a	0.0147474	0.848004
Phf2	-0.0740792	0.848004
Odr4	0.110997	0.848004
9530085L11Rik	0.0357847	0.848004
Cd86	-0.149509	0.848004
Alad	-0.0941205	0.848004
Slc2a3	-0.0552228	0.848004
Zup1	-0.132577	0.848004
Gm42690	-0.0169052	0.848004
Csf1	0.177627	0.848004
Pou5f1	-0.0152025	0.848004
Gmip	-0.123662	0.848004
Atad3a	0.0808343	0.848004
Trappc2l	-0.141037	0.848004
Gm37033	-0.128419	0.848004
Cep112	-0.0471841	0.848004
Pfkfb4	-0.0753592	0.848004
Psmb7	-0.127369	0.848004
Layn	-0.0389013	0.848004
C430049B03Rik	0.0181116	0.848004
Tbc1d9b	0.113619	0.848004
9530036M11Rik	0.0278743	0.848004
Champ1	-0.0687096	0.848004
Odc1	0.0850762	0.848004
Tmed9	-0.144791	0.848004
Stk4	-0.11526	0.848004
Olfr1029	-0.0240026	0.848004
Tex261	-0.143702	0.848004
Wdr91	-0.0643781	0.848004
Man2a1	-0.105992	0.848004
Zscan20	-0.035063	0.848004
Efhd2	-0.152352	0.848004
Tmbim4	-0.136838	0.848004
Bloc1s3	-0.0658967	0.848004
Rab8b	-0.116851	0.848004
Mrpl12	0.12374	0.848004
Pfkl	-0.149352	0.848004
Gm50105	-0.0515399	0.848004
Art3	0.0197566	0.848004
Neb	0.017088	0.848004
Tpm2	0.0376293	0.848004
Gm45779	-0.0169117	0.848004
Hnrnpm	-0.145682	0.848004
Scand1	0.146278	0.848004
Sipa1	-0.133676	0.848004
Abhd13	0.0701363	0.848004
Tpgs1	-0.108345	0.848004
Gm8186	0.0525552	0.848004
Il10rb	0.144141	0.848004
Relb	0.0825483	0.848004
Srrd	-0.0952357	0.848004
D6Wsu163e	-0.0758571	0.848004
Notch2	0.098633	0.848004
Gm48885	0.03253	0.848004
Dclre1c	-0.0750748	0.848004
Ptpa	-0.125774	0.848004
Fam118b	-0.0651822	0.848004
Rskr	-0.0203784	0.848004
Ndc1	-0.0415317	0.848004
Tslp	0.0183361	0.848004
Hsf1	0.0827721	0.848004
Klhl12	-0.0461441	0.848004
AV356131	-0.0182252	0.848004
Arl5b	0.0549467	0.848004
Pef1	-0.0732193	0.848004
Plekhh2	-0.103886	0.848004
Gm45251	0.0148705	0.848004
Nt5c3b	0.0552828	0.848004
Hells	0.0238064	0.848004
Ttc30a2	-0.016629	0.848004
Ubl4a	-0.105907	0.848004
Slc30a5	0.105278	0.848004
Gm15903	-0.0185716	0.848004
Gm20219	-0.0182973	0.848004
Abcc4	0.0355855	0.848004
Gm43513	0.0418082	0.848004
Npr1	0.0624897	0.848004
Ripk4	-0.0178025	0.848004
Carf	-0.0619804	0.848004
Pibf1	0.0794256	0.848004
Ikbip	-0.100136	0.848004
Rgp1	0.0531275	0.848004
Eef1g	-0.127293	0.848004
Mfsd3	0.0649507	0.848004
1810055G02Rik	0.0237996	0.848004
Cd48	0.154404	0.848004
Pla2g6	0.0576056	0.848004
Tlr12	0.0900523	0.848004
Trem2	0.0835512	0.848004
Creg1	-0.103937	0.848004
Alkbh2	-0.0916973	0.848004
Pla2g12a	0.101675	0.848004
Smc5	0.0786318	0.848004
Gm35339	0.0233627	0.848004
Cand2	-0.0467927	0.848004
Pars2	-0.0259741	0.848004
Zfp951	0.039477	0.848004
Ccdc124	-0.118263	0.848004
Ppm1l	0.0762782	0.848004
Fbxo45	0.0532986	0.848004
Scaf11	-0.148864	0.848004
Trp53i13	0.0768753	0.848004
Abcd2	-0.152386	0.848004
Ctnnbip1	0.105283	0.848004
Itga5	-0.0784304	0.848004
Gpx3	-0.0931638	0.848004
Zbtb8os	-0.104907	0.848004
1010001B22Rik	-0.0222435	0.848004
Gm10686	-0.0168525	0.848004
Gm46411	-0.0184393	0.848004
Fbxw4	-0.143489	0.848004
Coprs	-0.0794058	0.848004
Herc2	-0.146045	0.848004
Slc11a2	-0.0938238	0.848004
Ropn1l	0.064204	0.848004
2610042L04Rik	-0.0217729	0.848004
Plcb2	0.0805891	0.848004
Tcp11l1	0.0545418	0.848004
Ptbp2	0.092611	0.848004
Gm44509	-0.0292365	0.848004
Zc3h15	0.125634	0.848004
C77080	-0.0257688	0.848004
Hscb	-0.122094	0.848004
Rbms2	0.0886102	0.848004
Tmem41a	0.0639972	0.848004
Ebf3	0.0761117	0.848004
Tubd1	-0.0268373	0.848004
Ccdc167	0.0788754	0.848004
Wsb1	-0.136887	0.848004
Pfdn1	-0.12378	0.848004
Gsdme	0.0736054	0.848004
Bbs9	0.0842184	0.848004
Ube2m	-0.135416	0.848004
Traf3ip1	0.050276	0.848004
Chic1	0.0455882	0.848004
Dyrk4	0.0336547	0.848004
Blm	-0.05176	0.848004
Tspo	-0.144285	0.848004
Cdan1	-0.0441127	0.848004
Podxl2	0.0238004	0.848004
Cd27	-0.0463601	0.848004
Tmem14c	-0.128961	0.848004
Aaas	-0.0411342	0.848004
Zfp954	-0.0332939	0.848004
Oxa1l	-0.124427	0.848004
Tmem150c	0.0218378	0.848004
Slc25a27	0.0441162	0.848004
Sema4b	-0.035944	0.848004
Rpl14-ps1	-0.0419235	0.848004
Snrnp70	-0.141696	0.848004
Cox5b	-0.139069	0.848004
Gm16300	-0.0184949	0.848004
Gm37320	-0.0187629	0.848004
Yars2	-0.0570251	0.848004
mt-Nd2	0.140999	0.848004
Hook2	0.0468566	0.848004
Eif4e2	-0.123148	0.848004
Actr8	-0.0859819	0.848004
Gramd3	-0.0282785	0.848004
Atp6ap1	0.137972	0.848004
Rad51b	0.04149	0.848004
Pex12	-0.048116	0.848004
Atp5k	-0.148173	0.848004
Prkd3	-0.10872	0.848004
Tmed3	-0.128163	0.848004
Uhrf2	-0.110488	0.848004
Vim	-0.0958592	0.848004
Saraf	-0.129987	0.848004
Rrm1	0.0585213	0.848004
Ms4a4c	-0.0470987	0.848004
Dhrs4	-0.0927208	0.848004
Tle2	-0.0479349	0.848004
Zbtb25	0.0426371	0.848004
Cfap97	-0.101372	0.848004
Unc119	-0.0318852	0.848004
Ticam2	-0.0880422	0.848004
Prelid3a	-0.0252629	0.848004
Prkcsh	0.135869	0.848004
Trf	-0.139291	0.848004
Gtf3c1	-0.0748229	0.848004
Lrrc4	0.0180467	0.848004
Ice2	0.0608529	0.848004
Gm12840	-0.0262926	0.848004
Pex16	-0.0779291	0.848004
Tmppe	0.024086	0.848004
0610010F05Rik	0.0591139	0.848004
Cox18	-0.0572325	0.848004
Gm6563	0.0288884	0.848004
Nudt4	-0.131694	0.848004
Rnf111	0.105786	0.848004
Gpr155	-0.117611	0.848004
Rgs2	-0.14596	0.848004
3830408C21Rik	-0.0205006	0.848004
Arl6ip4	0.112914	0.848004
Il17ra	-0.107216	0.848004
Mrps28	-0.100705	0.848004
Cd300c2	0.136169	0.848004
Gbp7	0.02739	0.848004
D330050I16Rik	-0.0263377	0.848004
Adi1	-0.106511	0.848004
Lgmn	-0.104478	0.848004
Hspe1-rs1	0.0442208	0.848004
Crebrf	-0.120774	0.848004
Haus3	-0.062164	0.848004
Zbtb43	-0.0723446	0.848004
Nr2c1	-0.0609486	0.848004
Apoc1	-0.144272	0.848004
Zfp383	-0.0269391	0.848004
Eif3l	-0.126712	0.848004
1110013H19Rik	-0.0256151	0.848004
Fgfrl1	-0.0429896	0.848004
Tbc1d17	0.114424	0.848004
Gm47601	-0.0555249	0.848004
Aktip	0.0748584	0.848004
Sh3rf3	-0.0162792	0.848004
Jmjd8	0.0640348	0.848004
Gabre	-0.0260685	0.848004
Gba	0.137939	0.848004
Rfx3	-0.0494861	0.848004
Gon7	0.0678824	0.848004
Klf2	-0.0238964	0.848004
Plxnd1	-0.0547036	0.848004
Il13ra1	-0.108234	0.848004
Trerf1	-0.0423837	0.848004
Acvr2a	0.0397114	0.848004
Enpp1	-0.0844446	0.848004
Ercc6l2	-0.0620866	0.848004
Cck	-0.217115	0.848004
Hnmt	-0.0891295	0.848004
Prxl2a	-0.108304	0.848004
Gm32031	-0.0382847	0.848004
Abhd11os	0.0239265	0.848004
Fzd9	-0.0405408	0.848004
4931414P19Rik	0.0374618	0.848004
Xpo5	0.0783529	0.848004
Nlrp1b	-0.0347719	0.848004
Gm43728	0.0264451	0.848004
Smdt1	-0.144913	0.848004
Gm1840	0.0103643	0.848004
Gm16552	0.0125336	0.848004
Trps1	-0.0761799	0.848004
Bag1	-0.1441	0.848004
Gm38056	0.0620629	0.848004
Orc1	0.0118123	0.848004
Gm5134	0.0227148	0.848004
Ndufa5	-0.132141	0.848004
Ptgds	-0.0880823	0.848004
Gm42633	-0.029921	0.848004
Cope	-0.137072	0.848004
Epn2	0.050481	0.848004
4933421O10Rik	-0.068869	0.848004
Hnrnpu	0.138353	0.848004
Sag	-0.0384362	0.848004
Plek	-0.133766	0.848004
Arl3	-0.0991062	0.848004
G430095P16Rik	-0.0433093	0.848004
Thbs1	-0.0629776	0.848004
Mafk	-0.0503794	0.848004
Med28	-0.133506	0.848004
Ahi1	0.0586136	0.848004
Dna2	-0.0796933	0.848004
Eapp	0.112498	0.848004
Tmx4	-0.124137	0.848004
Gm8430	-0.096908	0.848004
Adnp2	-0.0520036	0.848004
Smpdl3b	0.0356386	0.848004
Larp1	0.13132	0.848004
Prdx5	-0.130608	0.848004
Lcorl	-0.102757	0.848004
Gja1	-0.0132381	0.848004
2700097O09Rik	0.0637741	0.848004
Cd68	0.103421	0.848004
Smc2	0.077825	0.848004
Dcaf5	0.0621956	0.848004
Cbx6	-0.0681437	0.848004
Psmc3	-0.129928	0.848004
Gm14762	0.0277305	0.848004
Ndufc2	-0.125108	0.848004
Nln	0.0832073	0.848004
Snrpd2	-0.133763	0.848004
Gm25541	-0.0126126	0.848004
Selenot	0.130721	0.848004
Foxo1	-0.0565812	0.848004
Avpi1	-0.0494954	0.848004
Hdac10	0.035312	0.848004
Mtmr2	-0.0739374	0.848004
Gltp	0.13509	0.848004
Itm2b	-0.0816898	0.848004
Haus2	-0.0503759	0.848004
Calca	0.0166778	0.848004
Gtf2a1	-0.0918146	0.848004
Gm36955	0.0232523	0.848004
Kcnh2	-0.0483269	0.848004
9530034E10Rik	-0.028751	0.848004
Stard9	-0.10663	0.848004
Naa60	-0.0871815	0.848004
Ccr1	-0.0572227	0.848004
Mcm6	-0.0521411	0.848004
Vwa5a	0.100155	0.848004
Gm4734	-0.0159179	0.848004
Gm42872	0.0250369	0.848004
Cideb	-0.0189884	0.848004
Mtch1	-0.136218	0.848004
Fam185a	0.0418463	0.848004
Cep250	-0.0927721	0.848004
Slc5a3	0.0536162	0.848004
Gm50232	-0.0211832	0.848004
Klhl36	-0.0640002	0.848004
Gm26902	-0.0846493	0.848004
Anxa11	0.0717053	0.848004
Zfp446	-0.0436647	0.848004
Sptbn1	0.0958085	0.848004
Usf3	-0.0689148	0.848004
Gm45867	0.0144708	0.848004
Cct6b	0.0126836	0.848004
Nob1	0.0666383	0.848004
Cmya5	-0.0376142	0.848004
Tarbp2	-0.067243	0.848004
Gm42660	0.0125199	0.848004
Gmfg	0.128904	0.848004
Lrpap1	-0.12705	0.848004
Snx29	0.119632	0.848004
Ninl	-0.0620064	0.848004
Hcar1	-0.0138343	0.848004
Ldlrad3	-0.0683298	0.848004
Zranb3	0.0244664	0.848004
Tbc1d30	0.01084	0.848004
Gm22751	0.0224394	0.848004
Sema3f	-0.0143433	0.848004
Gm48293	0.011237	0.848004
Gm45719	0.0160232	0.848004
Mcub	-0.012457	0.848004
Rtn4ip1	-0.0300965	0.848004
Stk36	0.0100083	0.848004
Man1a	0.103337	0.848004
Skp1a	-0.111948	0.848004
Olr1	0.0102183	0.848004
Shcbp1l	-0.0186595	0.848004
Nfkbie	0.0448791	0.848004
Kifc1	0.0106925	0.848004
Ypel3	-0.150689	0.848004
Rarres2	-0.0134262	0.848004
Zbp1	0.0498194	0.848004
Map4k1	0.0242829	0.848004
Rnaseh1	0.0715284	0.848004
Gm10578	0.0119924	0.848004
Ighm	-0.154668	0.848004
Rpl18-ps1	-0.0135605	0.848004
Cgas	0.076528	0.848004
Pafah2	0.0224121	0.848004
Ggact	-0.0484149	0.848004
Ptp4a3	0.122364	0.848004
Ripk3	0.0306676	0.848004
Anxa9	0.0163502	0.848004
Lacc1	-0.0911099	0.848004
Pln	0.0101288	0.848004
Hspb1	-0.0158233	0.848004
Atp5o	-0.135299	0.848004
2510009E07Rik	-0.0802405	0.848004
Gm43653	0.00922945	0.848004
Gm26810	-0.0141468	0.848004
Spg21	-0.120013	0.848004
9430037G07Rik	0.0110989	0.848004
Ssna1	0.102977	0.848004
Gm20033	0.0316932	0.848004
Tmem129	0.0586218	0.848004
Phtf1	0.0683946	0.848004
Akr1e1	-0.0437492	0.848004
Gm17227	-0.017004	0.848004
Tmem52	0.0483151	0.848004
Gm10384	-0.0433992	0.848004
Vps26b	0.0687885	0.848004
Sh3bp4	-0.0267148	0.848004
Hebp2	0.0148772	0.848004
Coro1b	0.0461386	0.848004
Zdhhc20	0.126297	0.848004
Tcap	-0.0591449	0.848004
Ythdf2	-0.107575	0.848004
Adam22	-0.0337997	0.848004
2810013P06Rik	-0.0761955	0.848004
Pptc7	-0.077761	0.848004
Cmc2	0.0709884	0.848004
Rab22a	0.0979934	0.848004
Hspa2	-0.0298691	0.848004
Gm13349	0.0370129	0.848004
Olfr639	-0.0149449	0.848004
Commd5	-0.0255847	0.848004
Vamp5	0.0622453	0.848004
Gm5741	-0.0155574	0.848004
Pcna-ps2	0.0132363	0.848004
Sfr1	-0.133133	0.848004
Pip4k2a	-0.121368	0.848004
Gm39397	-0.01464	0.848004
Gm43625	0.00918754	0.848004
Gm9701	0.0116833	0.848004
Gm28874	-0.0390771	0.848004
Pcbp4	-0.0312176	0.848004
Rin1	0.0124362	0.848004
Zbtb39	0.0402866	0.848004
Lrp8	0.0139379	0.848004
Snx24	0.109447	0.848004
Cops7a	-0.105915	0.848004
A4galt	0.0150839	0.848004
Snx10	0.114489	0.848004
Olfml3	-0.148966	0.848004
Vkorc1l1	0.0660756	0.848004
Gm42930	-0.0151728	0.848004
Smad5	-0.0865023	0.848004
Cycs	-0.120469	0.848004
Ccl24	-0.0300583	0.848004
Paip2	-0.129137	0.848004
Prrt3	-0.0153349	0.848004
Dlec1	-0.014461	0.848004
Tmed5	-0.141276	0.848004
Gas1	-0.0154625	0.848004
Hnrnph1	-0.125845	0.848004
Il6	0.0446353	0.848004
Agpat5	0.0891727	0.848004
Ift22	0.0848876	0.848004
Havcr2	0.137171	0.848004
Morf4l1	-0.13842	0.848004
Rap1gds1	-0.126095	0.848004
Rnf13	0.123877	0.848004
Copz2	-0.0779415	0.848004
Phxr4	0.0780154	0.848004
Zfp985	0.010554	0.848004
Dnpep	-0.0759335	0.848004
Vps13a	0.0767357	0.848004
Csad	-0.10314	0.848004
B3gnt7	-0.0517392	0.848004
Fads1	-0.0916659	0.848004
Catsperg1	0.0105452	0.848004
Taf8	0.0423362	0.848004
Ppt2	0.10719	0.848004
Ppfia4	-0.15477	0.848004
Rpl5	-0.0953188	0.848004
Gm15730	0.00961185	0.848004
Mamdc2	-0.124944	0.848004
Gm8692	-0.0273741	0.848004
Bcl2a1d	-0.0958626	0.848004
Gm9619	0.0105843	0.848004
Ddx10	0.0739388	0.848004
Traf3ip3	-0.0973205	0.848004
Stk11ip	-0.0748849	0.848004
Rpl28-ps3	-0.0130996	0.848004
9230112E08Rik	-0.0227626	0.848004
Sephs2	-0.0685121	0.848004
Slc44a1	0.10771	0.848004
Kcng2	-0.013307	0.848004
Dlc1	0.021581	0.848004
Rsrp1	-0.128308	0.848004
C8g	-0.020815	0.848004
Rpl21-ps10	-0.0189578	0.848004
Nid2	0.0446637	0.848004
Nectin3	-0.0214743	0.848004
Fam98a	-0.058086	0.848004
Polr1a	-0.0810268	0.848004
Pex2	0.100996	0.848004
Nectin2	-0.0906674	0.848004
Rabac1	-0.125931	0.848004
Slamf1	-0.0239692	0.848004
Fgf1	-0.0819032	0.848004
Ndufb2	-0.13012	0.848004
Plbd2	-0.137526	0.848004
Rpap2	-0.0652815	0.848004
Sdhb	-0.125293	0.848004
Uba52-ps	-0.018298	0.848004
Tmem260	-0.0897413	0.848004
A530013C23Rik	-0.0147903	0.848004
Vmn2r65	0.0138552	0.848004
Ttll3	0.053788	0.848004
Hmbs	-0.0761716	0.848004
Vmn2r79	0.0109383	0.848004
Mgat5	0.0928429	0.848004
Gm49654	0.00991292	0.848004
Ccdc85b	-0.10412	0.848004
Gm10110	0.0088538	0.848004
Hat1	-0.085938	0.848004
Myo6	0.067704	0.848004
Il2rg	0.0459321	0.848004
Gm8172	-0.0166259	0.848004
Rfxank	-0.0544787	0.848004
Cuedc1	-0.0162952	0.848004
Zfp825	-0.046559	0.848004
Slc45a3	-0.0142312	0.848004
Brwd3	-0.0556613	0.848004
Mtdh	0.11209	0.848004
1700008O03Rik	-0.0143518	0.848004
Tmed10	-0.118495	0.848004
Pikfyve	-0.089084	0.848004
Tcf4	-0.14425	0.848004
Olfr46	-0.0138849	0.848004
Gmppb	-0.0763693	0.848004
Supt20	-0.102359	0.848004
Eya4	-0.111212	0.848004
Rbm14	-0.0623719	0.848004
Nab1	-0.0810571	0.848004
Zfp959	0.0524203	0.848004
Naprt	0.0502829	0.848004
Rftn2	-0.0493896	0.848004
Opn3	-0.0218675	0.848004
4930556M19Rik	-0.0487213	0.848004
Gm26542	0.0355863	0.848004
Gm38351	0.0167664	0.848004
Gm49756	0.0165196	0.848004
Nudt16l1	-0.102182	0.848004
Tpm4	0.109322	0.848004
Zfp574	0.045235	0.848004
Enoph1	0.0769317	0.848004
Sox10	0.0132588	0.848004
Gm16316	0.0130474	0.848004
Hnrnpul1	0.124656	0.848004
Usp25	0.0946047	0.848004
Gm13268	-0.0162834	0.848004
Trmt10c	-0.0606553	0.848004
Sec16a	-0.0785753	0.848004
Gm4349	-0.021758	0.848004
Setdb1	-0.0771809	0.848004
Gm9794	0.0979017	0.848004
Cox17	-0.132672	0.848004
Slc39a8	0.0607881	0.848004
Gm46339	0.012839	0.848004
Rad1	-0.0516862	0.848004
Gm47968	-0.0169088	0.848004
H2bc7	0.0123439	0.848004
Snw1	0.122327	0.848004
Fitm2	0.0300558	0.848004
Fam13a	0.0377736	0.848004
Gm10252	-0.0190106	0.848004
Serpinb6b	-0.040113	0.848004
Ptges2	0.0605906	0.848004
Nfia	0.0920839	0.848004
Ermp1	-0.0717538	0.848004
Bri3	-0.117119	0.848004
Bag5	-0.0869913	0.848004
Rpl17-ps1	0.0137859	0.848004
Hdac5	-0.0932921	0.848004
1810030O07Rik	-0.0894133	0.848004
Ch25h	-0.178757	0.848004
Pip4k2b	0.0728166	0.848004
Castor1	-0.061553	0.848004
A330102I10Rik	0.0103622	0.848004
Garnl3	-0.0790698	0.848004
Ccdc114	0.0215462	0.848004
Gm9892	0.0110337	0.848004
Gm13479	-0.0392033	0.848004
Prrg1	0.0293653	0.848004
Stum	0.00919022	0.848004
Lrrc57	-0.0628033	0.848004
Pcm1	-0.119861	0.848004
Zfp341	0.0177373	0.848004
Gm37399	-0.0452969	0.848004
Cenpi	0.0115174	0.848004
Cxcl2	0.0140138	0.848004
Znf41-ps	-0.0329451	0.848004
Pygm	0.010914	0.848004
Zfp46	0.037722	0.848004
Ehmt1	-0.083318	0.848004
Pcdhga8	0.0192319	0.848004
Nhlrc3	0.0940611	0.848004
Bbof1	0.013539	0.848004
Akr7a5	-0.110994	0.848004
Syne1	-0.0485587	0.848004
Gm43765	0.0154715	0.848004
2610318N02Rik	0.0112449	0.848004
Rnf141	-0.0602999	0.848004
Mtmr1	-0.0535974	0.848004
Gm49411	0.0105285	0.848004
Msrb2	-0.103515	0.848004
Twistnb	-0.0950099	0.848004
Twsg1	0.0372581	0.848004
Gm47122	0.00976951	0.848004
Gm3226	0.00987089	0.848004
Gm28578	0.00825024	0.848004
Arntl	-0.0423505	0.848004
Arhgap23	0.0208213	0.848004
G530011O06Rik	-0.104258	0.848004
Tmem11	0.0784913	0.848004
Dnajc13	-0.109845	0.848004
Adap2os	-0.0807003	0.848004
Dedd	-0.0649179	0.848004
Krtcap2	-0.124694	0.848004
Slc25a25	0.0891343	0.848004
Gm12902	-0.0219679	0.848004
Acad8	0.044097	0.848004
mt-Ti	-0.0180272	0.848004
Cnot7	-0.101117	0.848004
Gm6545	0.0131872	0.848004
Atpsckmt	0.0731658	0.848004
Snrpg	-0.127981	0.848004
Ece1	-0.0269513	0.848004
Gm16409	-0.0166957	0.848004
Gm48369	0.012119	0.848004
Naxd	-0.114614	0.848004
Fnip1	-0.127249	0.848004
Rbbp4	-0.114993	0.848004
Zfp24	-0.0903299	0.848004
Carmil3	0.00973404	0.848004
Sin3b	0.121004	0.848004
Itsn1	0.0418769	0.848004
Rplp1	-0.0628449	0.848004
B230217O12Rik	0.0142219	0.848004
Ahdc1	-0.0619363	0.848004
Wdr54	-0.0290267	0.848004
Gap43	-0.0213879	0.848004
C230085N15Rik	-0.0220468	0.848004
Ssbp4	-0.125143	0.848004
G0s2	-0.109564	0.848004
Lnx2	0.0290166	0.848004
Med25	0.0742908	0.848004
Sdk1	-0.0624584	0.848004
Tmem37	-0.117679	0.848004
Shtn1	-0.0237131	0.848004
Gm12543	-0.0562994	0.848004
Retreg3	-0.0798299	0.848004
Ppm1m	0.086481	0.848004
Fkbp14	-0.0540723	0.848004
Dnajc12	-0.0621684	0.848004
Mettl7a1	-0.0982802	0.848004
Sec13	-0.110875	0.848004
Atp6v1g2	-0.0359718	0.848004
Pcyox1	-0.083663	0.848004
4833420G17Rik	-0.116102	0.848004
Gm10644	-0.0184375	0.848004
Sympk	-0.0686397	0.848004
Mboat7	0.104953	0.848004
Itgb3bp	-0.0569038	0.848004
Baiap2	0.0574003	0.848004
Snx20	0.114715	0.848004
Tmem216	0.0463367	0.848004
Vps13b	-0.0685722	0.848004
Ext2	0.104994	0.848004
Gtf2ird2	-0.0533769	0.848004
Ccdc112	-0.0496334	0.848004
Xylt1	-0.0902241	0.848004
Gm10012	-0.0381256	0.848004
Tctex1d2	-0.104365	0.848004
Gm38297	-0.0214784	0.848004
Gm37902	0.015736	0.848004
Syce1	0.0186495	0.848004
Tox2	-0.019738	0.848004
Xlr4c	0.0199512	0.848004
Pag1	0.127268	0.848004
Ndufb5	-0.127668	0.848004
Mbd4	-0.0466697	0.848004
Eif3g	-0.114712	0.848004
Hmgn5	-0.0541437	0.848004
1700122E12Rik	0.0160208	0.848004
Gm47615	0.0352441	0.848004
Gm42725	0.0322484	0.848004
Gm7593	0.0134155	0.848004
Gm48627	0.0215875	0.848004
A130071D04Rik	0.110879	0.848004
Slc26a6	-0.0279992	0.848004
Nradd	0.0722264	0.848004
Arhgap12	-0.0948754	0.848004
Rabggta	-0.0458004	0.848004
Kyat3	-0.0323372	0.848004
Gm31105	0.0116984	0.848004
Rnf19b	-0.0669886	0.848004
Haghl	0.0794073	0.848004
Tk2	-0.0845178	0.848004
Paox	-0.0912974	0.848004
Cybb	0.123983	0.848004
H2ac6	0.0112633	0.848004
Lipe	-0.0493221	0.848004
Gm38042	0.0926262	0.848004
Hmga2	-0.0159307	0.848004
Apobr	-0.0770581	0.848004
Suco	-0.0722231	0.848004
Rsbn1l	-0.117002	0.848004
Mir142hg	-0.0507567	0.848004
Atxn7l3	-0.0665293	0.848004
Ttc9	0.0276317	0.848004
Yipf3	-0.116949	0.848004
Efcab12	0.0112702	0.848004
Jund	-0.141199	0.848004
Dusp13	-0.0248136	0.848004
Bcl2a1b	-0.139077	0.848004
Tceal9	0.130735	0.848004
Porcn	0.0356778	0.848004
Gm44453	0.0135523	0.848004
Sap18	-0.110512	0.848004
Asap3	0.0547298	0.848004
Pdcl	0.0754852	0.848004
Slc31a2	-0.0858419	0.848004
Gm45640	0.0786794	0.848004
Mal	-0.046355	0.848004
Dnajc27	-0.0422687	0.848004
Soga1	-0.062279	0.848004
Gm4459	0.0131132	0.848004
Cep78	-0.0367234	0.848004
Mrpl50	0.0734825	0.848004
AC124502.1	-0.0190185	0.848004
Taf13	-0.078847	0.848004
Pkdcc	-0.0504505	0.848004
4930578M01Rik	-0.0180988	0.848004
Rpl18	-0.0785001	0.848004
Dennd4a	-0.131756	0.848004
Ttpal	0.0420467	0.848004
Tgfb2	-0.0236066	0.848004
Tmem179b	0.125395	0.848004
Mplkip	0.0873087	0.848004
Dpp7	0.136629	0.848004
Gm43747	0.0136162	0.848004
Tmem14a	0.0268414	0.848004
Nceh1	-0.131671	0.848004
E130307A14Rik	-0.0502218	0.848004
Pgd	-0.117919	0.848004
Lamc1	0.0527358	0.848004
Diaph2	0.106701	0.848004
D830025C05Rik	-0.0334078	0.848004
Phf8	0.0591834	0.848004
Ppp3r1	-0.0993972	0.848004
Pdxk	0.0562806	0.848004
Tmem241	0.0390292	0.848004
Cldn11	-0.0380933	0.848004
Upf3b	-0.0938765	0.848004
Efr3b	0.0593426	0.848004
Ears2	-0.0450928	0.848004
Sh3bp1	0.0926445	0.848004
Fermt3	0.128608	0.848004
Zfp780b	-0.0546347	0.848004
Wrap73	-0.055534	0.848004
Brf1	0.0777707	0.848004
Nek8	-0.0185212	0.848004
Bmyc	-0.132553	0.848004
Tnpo3	-0.0900892	0.848004
Zfyve21	-0.114849	0.848004
Ocln	0.0158862	0.848004
Mpdu1	0.0946693	0.848004
Uba7	-0.0765491	0.848004
E430024P14Rik	-0.0264903	0.848004
Pdcd2	-0.0793406	0.848004
Hba-a1	0.0198504	0.848004
Mfsd4a	-0.0399087	0.848004
Tmem62	-0.0365108	0.848004
Ercc1	-0.0686664	0.848004
Slc26a2	-0.0839694	0.848004
Ppp2r5b	0.040759	0.848004
6030468B19Rik	0.0405897	0.848004
Man1a2	0.127054	0.848004
Elovl5	0.0796014	0.848004
Rfc1	-0.104239	0.848004
Mitd1	0.0638124	0.848004
Pank4	-0.0333435	0.848004
Rpl18a	0.0734377	0.848004
Zfp251	0.0476655	0.848004
Fam193b	0.075467	0.848004
Rnf38	-0.0675354	0.848004
G6pc3	-0.106642	0.848004
Taok3	-0.113046	0.848004
Snx18	0.11682	0.848004
Gsta4	0.0218534	0.848004
Rbm6	0.100926	0.848004
Tmem138	-0.0575867	0.848004
Xbp1	0.135478	0.848004
Gnpda2	0.0794845	0.848004
Tm6sf1	0.119853	0.848004
Htatsf1	-0.0798706	0.848004
Rpl22	-0.0820972	0.848004
Ms4a7	-0.054925	0.848004
Bbs5	-0.0371962	0.848004
5730405O15Rik	0.0173715	0.848004
Gm49703	0.0193842	0.848004
Hpf1	-0.125477	0.848004
C030015A19Rik	0.0216691	0.848004
Lrch4	0.0463073	0.848004
Reps2	-0.0571527	0.848004
Slc25a10	-0.045986	0.848004
Gdpd5	-0.0233533	0.848004
Metrnl	-0.0633708	0.848004
Rfxap	-0.071254	0.848004
Ino80	0.0719803	0.848004
1700003F12Rik	0.113844	0.848004
Chst3	-0.0285289	0.848004
Foxp1	-0.104712	0.848004
Mbd6	0.0795419	0.848004
8430429K09Rik	-0.0306758	0.848004
Odf2	-0.0845274	0.848004
Tor4a	0.0457663	0.848004
Lzts2	-0.0441058	0.848004
Yes1	0.0611908	0.848004
Runx2	-0.047679	0.848004
Plekhn1	0.0729911	0.848004
4933434E20Rik	0.11807	0.848004
Hmgn3	-0.0977364	0.848004
As3mt	-0.106083	0.848004
Utp11	0.111344	0.848004
Klhdc4	0.0591429	0.848004
Galnt9	-0.0257537	0.848004
Mcrip1	-0.11188	0.848004
Gm26670	0.0230575	0.848004
Gm9873	-0.0343874	0.848004
Tep1	0.0898986	0.848004
Ctbs	-0.097101	0.848004
Ttf1	-0.0754555	0.848004
Plaur	0.120236	0.848004
Gm42636	-0.020729	0.848004
Gm37370	-0.0218842	0.848004
Mrpl35	-0.082464	0.848004
Gm44550	0.0341736	0.848004
Sox7	-0.0430387	0.848004
Nsun3	-0.03952	0.848004
St3gal4	-0.0498854	0.848004
Kbtbd3	-0.0461329	0.848004
Uba1	-0.0969184	0.848004
Hnrnpa2b1	-0.113189	0.848004
Prelid3b	-0.0832782	0.848004
Ablim1	-0.0624744	0.848004
Maged1	-0.1235	0.848004
Trim30a	0.117505	0.848004
Gm15417	-0.0383603	0.848004
Raly	-0.105365	0.848004
2010315B03Rik	0.0621966	0.848004
Abcg2	0.0872292	0.848004
Sec11c	0.114631	0.848004
Usp24	0.0775019	0.848004
Erf	0.0822926	0.848004
Clptm1	-0.117198	0.848004
Ano7	-0.0250801	0.848004
Kcna1	-0.0113407	0.848004
Rpa3	-0.060706	0.848004
Rps12-ps10	0.0225361	0.848004
Golga3	-0.0854498	0.848004
Flna	0.0724087	0.848004
Rpl27a-ps2	0.0156402	0.848004
Iah1	0.0938524	0.848004
2810428J06Rik	-0.0228876	0.848004
H6pd	-0.0380632	0.848004
Siah1a	-0.0630917	0.848004
Taf1c	-0.0445001	0.848004
Stk25	-0.0696241	0.848004
Kansl3	-0.0663548	0.848004
St3gal5	0.114109	0.848004
1810026B05Rik	-0.079983	0.848004
Pmp22	-0.11977	0.848004
Coro6	0.0216819	0.848004
Mphosph6	0.0751807	0.848004
Gm34220	0.0411629	0.848004
Ncs1	-0.0202297	0.848004
Mocos	0.0320568	0.848004
2610028D06Rik	0.0199108	0.848004
Resf1	-0.121132	0.848004
Itga4	-0.0370741	0.848004
Noc2l	-0.0944856	0.848004
Itpk1	0.0477132	0.848004
Fcrl1	-0.0335144	0.848004
Gm44695	-0.0198508	0.848004
Tspan13	0.107228	0.848004
Tceal8	0.094647	0.848004
Slc39a2	0.0187092	0.848004
Mrm2	-0.0399564	0.848004
Pdxp	-0.0143281	0.848004
Ndufa13	-0.109933	0.848004
Topbp1	-0.0570106	0.848004
Itgae	0.0121475	0.848004
Czib	0.0875125	0.848004
Creb3	-0.0903789	0.848004
Pde12	0.0462094	0.848004
Zfp689	0.0165737	0.848004
Stxbp5	-0.0810097	0.848004
Gm38104	0.0443689	0.848004
Ppp1r14b	0.121676	0.848004
Sec23a	0.0604572	0.848004
Spata2l	-0.0369702	0.848004
Klhl15	-0.0400595	0.848004
Bnip3l-ps	-0.0111448	0.848004
Aqp4	-0.0119099	0.848004
Hk2	-0.13251	0.848004
6720489N17Rik	-0.0113454	0.848004
Zfp202	0.0293137	0.848004
Adamts1	-0.0640634	0.848004
Mrps36	-0.106203	0.848004
Smtn	-0.0101479	0.848004
C130050O18Rik	-0.0675739	0.848004
Hmgb1-ps5	0.0441465	0.848004
Gm13205	-0.0124177	0.848004
Dock8	-0.117158	0.848004
Fxyd1	-0.00970757	0.848004
0610040J01Rik	0.0775815	0.848004
Gm29560	-0.0121207	0.848004
Gm48771	0.0157045	0.848004
Plec	-0.0414666	0.848004
Ndufaf4	0.0774458	0.848004
Ccdc15	0.0187868	0.848004
Gm42727	-0.0256346	0.848004
Ccr2	0.035248	0.848004
Fermt2	-0.0124094	0.848004
Flt3l	-0.0196849	0.848004
Gm13456	0.0189179	0.848004
[truncated: 16,061 more rows]
