# Supplementary material for: Gossypetin ameliorates 5xFAD spatial learning and memory through enhanced phagocytosis against Aβ
Source: Alzheimers Res Ther. 2022 Oct 21;14:158. doi: 10.1186/s13195-022-01096-3 (PMC9585741; doi:10.1186/s13195-022-01096-3)
Supplement: Supplementary file 6 — Additional file 6: Fig.S1 Gossypetin does not affect expression of β-, and γ-secretases and activity of β-secretase. (A to G) Time dependent β-secretase activity of mouse hippocampal lysate was measured with Relative Fluorescence Unit (RFU). Fluorescence excitation and emission wavelength was 335 nm and 495 nm respectively (A). Bar graph of RFU at each time point of 10 min (B), 20 min (C), 30 min (D), 40 min (E), 50 min (F), 60 min (G). (n = 10~12 mice per group) (H to L) Representative images of Western blot analysis for β-, γ-secretase subunits, and GAPDH (H). Bar graphs represent relative protein expression levels of BACE1 (I), Nicastrin (J), APH-1 (K), and PEN2 (L). (n = 12~15 mice per group) (M to P) Bar graphs represent relative mRNA expression level of β-, and γ-secretase subunits bace1 (M), ncstn (N), aph1 (O), pen2 (P). (n = 9~10 mice per group) Error bars represent the mean ± SD, *p < 0.05, ns = not significant, two-way ANOVA followed by Tukey’s multiple comparisons test. Fig. S2 Cell type classification of brain samples. (A) UMAP plot showing all cells from the brain samples, colored by their cell types. (B) Heatmap illustrating the Z-scores of average normalized expressions of cell type markers. (C) Violin plots displaying the log-scaled number of detected genes (top), Unique Molecular Identifiers (UMIs) (middle), and the percentage of mitochondrial gene expressions (bottom) per cell for each cell type. (D) UMAP plots showing all cells from the brain samples, colored by their sampled region (left), mouse strain (middle), or drug administration (right) condition. Fig. S3 Detailed subtyping of the microglial population. (A) UMAP plots showing all microglial cells from cortex region. The cells are colored by their celltypes (left). Heatmap showing the Z-scores of average normalized expressions of representative DEGs for each cell type from cortex region (right). (B) UMAP plots showing microglial cells from cortex (left) or hippocampus (right), colored by co [file 13195_2022_1096_MOESM6_ESM.zip]

Archive with 46 entries (46 files):
- Figure S1 (Total).pdf
- Figure S1A.png
- Figure S1B.png
- Figure S1C.png
- Figure S1D.png
- Figure S1E.png
- Figure S1F.png
- Figure S1G.png
- Figure S1H.png
- Figure S1I.png
- Figure S1J.png
- Figure S1K.png
- Figure S1L.png
- Figure S1M.png
- Figure S1N.png
- Figure S1O.png
- Figure S1P.png
- Figure S2 (Total).pdf
- Figure S2A.png
- Figure S2B.png
- Figure S2C.png
- Figure S2D.png
- Figure S3 (Total).pdf
- Figure S3A.png
- Figure S3B.png
- Figure S3C.png
- Figure S3D.png
- Figure S4 (Total).pdf
- Figure S4A.png
- Figure S4B.png
- Figure S5 (Total).pptx
- Figure S5A.png
- Figure S5B.png
- Figure S6 (Total).pdf
- Figure S6A.jpg
- Figure S6B.png
- Figure S6C.jpg
- Figure S6D.png
- Figure S6E.jpg
- Figure S6F.png
- Figure S6G.jpg
- Figure S6H.png
- Figure S7 (Total).pdf
- Figure S7A.jpg
- Figure S7B.png
- Figure S7C.png
